# Supplementary material for: d-lactate drives lysine d-lactylation to regulate metabolism in Escherichia coli
Source: J Biol Chem. 2026 Mar 16;302(5):111374. doi: 10.1016/j.jbc.2026.111374 (PMC13090971; doi:10.1016/j.jbc.2026.111374)
Supplement: Supplementary Table 2 [file mmc2.xlsx]

## Sheet: Sheet1
Protein Accessions	Protein Description	Peptide Sequence	Position	Modifications	Qvality q-value	PSMs	Missed Cleavages	Theo. MH+ [Da]	Percolator q-Value (by Search Engine): Sequest HT	Percolator PEP (by Search Engine): Sequest HT
P0AES9	Acid stress chaperone HdeA OS=Escherichia coli (strain K12) OX=83333 GN=hdeA PE=1 SV=1	VKGEWDK	100	1xD-lactyl [K2]	0.00825372	1	1	933.468	0.002556	0.0459
P37177	Phosphoenolpyruvate-dependent phosphotransferase system OS=Escherichia coli (strain K12) OX=83333 GN=ptsP PE=1 SV=2	GLKKPR	59	1xD-lactyl [K3]	0.00825372	10	1	842.509	0.002548	0.04567
P0A7V3	30S ribosomal protein S3 OS=Escherichia coli (strain K12) OX=83333 GN=rpsC PE=1 SV=2	LGIVKPWNSTWFANTK	16	1xD-lactyl [K5]	0.00806895	1	0	1934.02	0.002471	0.04394
P0A9M0	Lon protease OS=Escherichia coli (strain K12) OX=83333 GN=lon PE=1 SV=1	EKAEAELQK	270	1xD-lactyl [K2]	0.00806895	1	1	1117.57	0.002463	0.04327
C1P607	Small toxic protein IbsA OS=Escherichia coli (strain K12) OX=83333 GN=ibsA PE=2 SV=1	MMKHVIILVILLVISFQAY	3	1xAcetyl [N-Term]; 1xOxidation [M2]; 1xD-lactyl [K3]	0.00751484	1	1	2361.33	0.00229	0.03954
P0AC59	Glutaredoxin 2 OS=Escherichia coli (strain K12) OX=83333 GN=grxB PE=1 SV=1	KYFVDKK	125	1xD-lactyl [K6]	0.00737238	1	2	999.551	0.002262	0.03875
P03004	Chromosomal replication initiator protein DnaA OS=Escherichia coli (strain K12) OX=83333 GN=dnaA PE=1 SV=2	KIEQLR	443	1xD-lactyl [K1]	0.00737238	1	1	858.504	0.002243	0.03824
P76422	Hydroxymethylpyrimidine/phosphomethylpyrimidine kinase OS=Escherichia coli (strain K12) OX=83333 GN=thiD PE=1 SV=1	YQIQNVVLDTVMLAK	111	1xOxidation [M12]; 1xD-lactyl [K15]	0.00714405	1	0	1822.96	0.002205	0.03701
P0A7V8	30S ribosomal protein S4 OS=Escherichia coli (strain K12) OX=83333 GN=rpsD PE=1 SV=2	QLVSHKAIMVNGR	121	1xOxidation [M9]; 1xD-lactyl [K6]	0.00649508	1	1	1540.83	0.002007	0.03201
P0CE47	Elongation factor Tu 1 OS=Escherichia coli (strain K12) OX=83333 GN=tufA PE=1 SV=1	KLLDEGR	264	1xD-lactyl [K1]	0.00644805	1	1	902.494	0.001977	0.03135
P31680	Co-chaperone protein DjlA OS=Escherichia coli (strain K12) OX=83333 GN=djlA PE=1 SV=1	QALFFATTFEVMGHLTK	67	1xD-lactyl [K17]	0.0064035	1	0	2013.02	0.001919	0.03046
P09152	Respiratory nitrate reductase 1 alpha chain OS=Escherichia coli (strain K12) OX=83333 GN=narG PE=1 SV=4	LMKMWR	120	1xOxidation [M2]; 1xD-lactyl [K3]	0.00617587	1	1	952.474	0.001851	0.02957
P76062	Prophage repressor RacR OS=Escherichia coli (strain K12) OX=83333 GN=racR PE=4 SV=1	MLSGKDLGR	5	1xMet-loss+Acetyl [N-Term]; 1xD-lactyl [K5]	0.00607973	1	1	959.516	0.001851	0.02918
P38054	Cation efflux system protein CusA OS=Escherichia coli (strain K12) OX=83333 GN=cusA PE=1 SV=2	LEEWQHQHPDATLDNK	433	1xD-lactyl [K16]	0.0057024	1	0	2032.94	0.001765	0.02719
P25665	5-methyltetrahydropteroyltriglutamate--homocysteine methyltransferase OS=Escherichia coli (strain K12) OX=83333 GN=metE PE=1 SV=6	LWVNPDCGLK	729	1xCarbamidomethyl [C7]; 1xD-lactyl [K10]	0.00555872	1	0	1273.62	0.001688	0.02561
P0AFS3	Dihydromonapterin reductase OS=Escherichia coli (strain K12) OX=83333 GN=folM PE=1 SV=1	MGKTQPLPILITGGGR	3	1xD-lactyl [K3]	0.00541963	5	1	1710.96	0.001678	0.02549
P23843	Periplasmic oligopeptide-binding protein OS=Escherichia coli (strain K12) OX=83333 GN=oppA PE=1 SV=2	DIIVNKVK	331	1xD-lactyl [K6]	0.00528088	1	1	1000.6	0.001589	0.02434
P76344	Metal-binding protein ZinT OS=Escherichia coli (strain K12) OX=83333 GN=zinT PE=1 SV=1	LDPVFQKK	80	1xD-lactyl [K7]	0.00518451	1	1	1046.59	0.00157	0.02384
P45395	Arabinose 5-phosphate isomerase KdsD OS=Escherichia coli (strain K12) OX=83333 GN=kdsD PE=1 SV=1	VVVMGMGKSGHIGR	59	1xD-lactyl [K8]	0.00518451	1	1	1499.78	0.00156	0.02304
P00909	Tryptophan biosynthesis protein TrpCF OS=Escherichia coli (strain K12) OX=83333 GN=trpC PE=1 SV=4	ASPSKGVIR	62	1xD-lactyl [K5]	0.00518451	1	1	986.563	0.001543	0.02287
P0A7J3	50S ribosomal protein L10 OS=Escherichia coli (strain K12) OX=83333 GN=rplJ PE=1 SV=2	EFAKANAK	101	1xD-lactyl [K4]	0.00510802	1	1	950.494	0.001474	0.02166
P39347	Putative protein IntB OS=Escherichia coli (strain K12) OX=83333 GN=intB PE=5 SV=1	QKMLALGVYPEITLADAR	24	1xD-lactyl [K2]	0.00501234	4	1	2061.1	0.001464	0.02151
Q59385	Copper-exporting P-type ATPase OS=Escherichia coli (strain K12) OX=83333 GN=copA PE=1 SV=4	LHKAGYR	664	1xD-lactyl [K3]	0.00501234	1	1	916.5	0.001446	0.021
Q46851	L-glyceraldehyde 3-phosphate reductase OS=Escherichia coli (strain K12) OX=83333 GN=gpr PE=1 SV=1	GLTPKMLTEANLNSLR	257	1xOxidation [M6]; 1xD-lactyl [K5]	0.00439314	1	1	1845.97	0.001297	0.01886
P23847	Dipeptide-binding protein OS=Escherichia coli (strain K12) OX=83333 GN=dppA PE=1 SV=1	EFKPTR	108	1xD-lactyl [K3]	0.00381704	2	0	849.446	0.001106	0.0158
P05793	Ketol-acid reductoisomerase (NADP(+)) OS=Escherichia coli (strain K12) OX=83333 GN=ilvC PE=1 SV=4	KLLTWR	326	1xD-lactyl [K1]	0.00368034	1	1	888.53	0.001037	0.01494
P04968	L-threonine dehydratase biosynthetic IlvA OS=Escherichia coli (strain K12) OX=83333 GN=ilvA PE=1 SV=1	ALIVMPTATADIK	117	1xD-lactyl [K13]	0.00359134	2	0	1415.78	0.0009877	0.01399
P21165	Xaa-Pro dipeptidase OS=Escherichia coli (strain K12) OX=83333 GN=pepQ PE=1 SV=2	IAKLLR	307	1xD-lactyl [K3]	0.00339969	1	1	785.524	0.0009263	0.01319
P17854	Phosphoadenosine 5'-phosphosulfate reductase OS=Escherichia coli (strain K12) OX=83333 GN=cysH PE=1 SV=3	LKLNLK	98	1xD-lactyl [K2]	0.00335338	1	1	800.524	0.0009172	0.01282
P0A7B1	Polyphosphate kinase OS=Escherichia coli (strain K12) OX=83333 GN=ppk PE=1 SV=2	EIANAQQGLPSGITLK	536	1xD-lactyl [K16]	0.0030139	2	0	1711.92	0.0008153	0.0114
P64581	Uncharacterized protein YqjD OS=Escherichia coli (strain K12) OX=83333 GN=yqjD PE=1 SV=1	SKEELSKIR	38	1xD-lactyl [K7]	0.00296549	1	2	1161.65	0.0008052	0.0112
P60422	50S ribosomal protein L2 OS=Escherichia coli (strain K12) OX=83333 GN=rplB PE=1 SV=2	KVEADCR	183	1xCarbamidomethyl [C6]; 1xD-lactyl [K1]	0.00291654	1	1	949.441	0.0007956	0.01084
P25665	5-methyltetrahydropteroyltriglutamate--homocysteine methyltransferase OS=Escherichia coli (strain K12) OX=83333 GN=metE PE=1 SV=6	VHNPAVEKR	394	1xD-lactyl [K8]	0.00276678	1	1	1121.61	0.0007442	0.01033
P08200	Isocitrate dehydrogenase [NADP] OS=Escherichia coli (strain K12) OX=83333 GN=icd PE=1 SV=1	YYQGTPSPVKHPELTDMVIFR	142	1xD-lactyl [K10]	0.00262005	1	1	2550.27	0.0007231	0.0101
P30866	Uncharacterized protein YafE OS=Escherichia coli (strain K12) OX=83333 GN=yafE PE=3 SV=1	ILKPGGR	89	1xD-lactyl [K3]	0.00242709	1	0	812.499	0.0006742	0.008709
P0AD61	Pyruvate kinase I OS=Escherichia coli (strain K12) OX=83333 GN=pykF PE=1 SV=1	IVCTIGPK	13	1xCarbamidomethyl [C3]; 1xD-lactyl [K8]	0.00242709	1	0	959.523	0.0006742	0.008547
P45578	S-ribosylhomocysteine lyase OS=Escherichia coli (strain K12) OX=83333 GN=luxS PE=1 SV=3	FCVPNKEVMPER	45	1xCarbamidomethyl [C2]; 1xD-lactyl [K6]	0.0016907	1	1	1577.75	0.0004897	0.005501
P0A9J8	Bifunctional chorismate mutase/prephenate dehydratase OS=Escherichia coli (strain K12) OX=83333 GN=pheA PE=1 SV=1	AKLLSHRPVR	39	1xD-lactyl [K2]	0.00164112	1	1	1248.75	0.0004796	0.00534
P0ADG7	Inosine-5'-monophosphate dehydrogenase OS=Escherichia coli (strain K12) OX=83333 GN=guaB PE=1 SV=1	LKEIIHQQMGGLR	428	1xD-lactyl [K2]	0.00164112	1	1	1594.87	0.0004696	0.005256
P0AB24	Iron uptake system component EfeO OS=Escherichia coli (strain K12) OX=83333 GN=efeO PE=1 SV=1	EDDYEQKAADPK	207	1xD-lactyl [K7]	0.00159431	1	1	1480.64	0.0004591	0.005099
P76344	Metal-binding protein ZinT OS=Escherichia coli (strain K12) OX=83333 GN=zinT PE=1 SV=1	ILTYKSGK	139	1xD-lactyl [K5]	0.00135181	2	1	981.562	0.0003769	0.003733
P0A6A8	Acyl carrier protein OS=Escherichia coli (strain K12) OX=83333 GN=acpP PE=1 SV=2	KIIGEQLGVK	10	1xD-lactyl [K1]	0.00103699	1	1	1156.69	0.0003218	0.003196
P0A7K2	50S ribosomal protein L7/L12 OS=Escherichia coli (strain K12) OX=83333 GN=rplL PE=1 SV=2	DDAEALKK	108	1xD-lactyl [K7]	0.00093036	1	1	961.484	0.0002878	0.002788
P0A6P9	Enolase OS=Escherichia coli (strain K12) OX=83333 GN=eno PE=1 SV=2	FLGKGVTK	62	1xD-lactyl [K4]	0.00093036	1	1	921.54	0.0002878	0.002766
P00895	Anthranilate synthase component 1 OS=Escherichia coli (strain K12) OX=83333 GN=trpE PE=1 SV=2	LLQKAIR	254	1xD-lactyl [K4]	0.00093036	1	1	913.583	0.0002878	0.003007
P0A6X7	Integration host factor subunit alpha OS=Escherichia coli (strain K12) OX=83333 GN=ihfA PE=1 SV=1	MALTKAEMSEYLFDK	5	1xD-lactyl [K5]	0.00093036	1	1	1848.88	0.0002878	0.002697
P0A6F5	Chaperonin GroEL OS=Escherichia coli (strain K12) OX=83333 GN=groEL PE=1 SV=2	ALSVPCSDSK	142	1xCarbamidomethyl [C6]; 1xD-lactyl [K10]	0.000623001	2	0	1135.53	0.000214	0.001765
P0A8M3	Threonine--tRNA ligase OS=Escherichia coli (strain K12) OX=83333 GN=thrS PE=1 SV=1	FCHHFK	197	1xCarbamidomethyl [C2]; 1xD-lactyl [K6]	0.000570985	1	0	947.419	0.000191	0.001294
P0A9B2	Glyceraldehyde-3-phosphate dehydrogenase A OS=Escherichia coli (strain K12) OX=83333 GN=gapA PE=1 SV=2	LEKAATYEQIK	249	1xD-lactyl [K3]	0.000570985	1	1	1365.73	0.000191	0.001121
P0ABT2	DNA protection during starvation protein OS=Escherichia coli (strain K12) OX=83333 GN=dps PE=1 SV=2	SKATNLLYTR	10	1xD-lactyl [K2]	0.000570985	1	1	1238.67	0.000191	0.001504
P0A6L0	Deoxyribose-phosphate aldolase OS=Escherichia coli (strain K12) OX=83333 GN=deoC PE=1 SV=1	VIALCHQAK	37	1xCarbamidomethyl [C5]; 1xD-lactyl [K9]	0.000570985	1	0	1111.59	0.000191	0.001543
P0AC53	Glucose-6-phosphate 1-dehydrogenase OS=Escherichia coli (strain K12) OX=83333 GN=zwf PE=1 SV=1	LNAKPAR	139	1xD-lactyl [K4]	0.000472341	3	0	841.489	0.0001739	0.001035
P09546	Bifunctional protein PutA OS=Escherichia coli (strain K12) OX=83333 GN=putA PE=1 SV=3	LASLSSALLNSALQK	644	1xD-lactyl [K15]	0.0004128	2	0	1587.9	0.0001612	0.0009446
P62707	2,3-bisphosphoglycerate-dependent phosphoglycerate mutase OS=Escherichia coli (strain K12) OX=83333 GN=gpmA PE=1 SV=2	AETAEKYGDEQVK	106	1xD-lactyl [K6]	0.000298106	1	1	1539.72	0.0001384	0.0007356
P62399	50S ribosomal protein L5 OS=Escherichia coli (strain K12) OX=83333 GN=rplE PE=1 SV=2	GLSAKSFDGR	120	1xD-lactyl [K5]	0.000298106	1	1	1109.56	0.0001384	0.0007984
P0A6M8	Elongation factor G OS=Escherichia coli (strain K12) OX=83333 GN=fusA PE=1 SV=2	IAFVNKMDR	143	1xD-lactyl [K6]	0.000238483	3	1	1165.6	0.0001266	0.0006599
P0A9B2	Glyceraldehyde-3-phosphate dehydrogenase A OS=Escherichia coli (strain K12) OX=83333 GN=gapA PE=1 SV=2	TVDGPSHKDWR	192	1xD-lactyl [K8]	0.000238483	1	1	1369.65	0.0001266	0.0006508
P0A6P9	Enolase OS=Escherichia coli (strain K12) OX=83333 GN=eno PE=1 SV=2	DAKDQAGIDK	85	1xD-lactyl [K3]	0.000238483	1	1	1132.55	0.0001151	0.0004567
P0A731	Methylglyoxal synthase OS=Escherichia coli (strain K12) OX=83333 GN=mgsA PE=1 SV=1	HIALVAHDHCK	23	1xCarbamidomethyl [C10]; 1xD-lactyl [K11]	0.000238483	1	0	1372.68	0.0001151	0.0005419
P0AB71	Fructose-bisphosphate aldolase class 2 OS=Escherichia coli (strain K12) OX=83333 GN=fbaA PE=1 SV=2	KHNLPHNSLNFVFHGGSGSTAQEIK	252	1xD-lactyl [K1]	0.000238483	2	1	2791.39	0.0001068	0.0003423
P00909	Tryptophan biosynthesis protein TrpCF OS=Escherichia coli (strain K12) OX=83333 GN=trpC PE=1 SV=4	TAFILECKK	56	1xCarbamidomethyl [C7]; 1xD-lactyl [K8]	0.000238483	3	1	1181.62	0.0001068	0.000402
P0AEQ3	Glutamine-binding periplasmic protein OS=Escherichia coli (strain K12) OX=83333 GN=glnH PE=1 SV=1	LDYELKPMDFSGIIPALQTK	68	1xOxidation [M8]; 1xD-lactyl [K6]	0.000238483	1	0	2367.22	0.0001068	0.0003207
P0ABB4	ATP synthase subunit beta OS=Escherichia coli (strain K12) OX=83333 GN=atpD PE=1 SV=2	VIDLMCPFAK	142	1xCarbamidomethyl [C6]; 1xD-lactyl [K10]	0.000196924	1	0	1265.63	5.139e-05	0.0002225
P08368	Transcriptional regulatory protein CreB OS=Escherichia coli (strain K12) OX=83333 GN=creB PE=1 SV=1	LLGLEIGADDYVAKPFSPR	104	1xD-lactyl [K14]	0.000196924	1	0	2133.12	3.6e-05	0.000176
P0AE08	Alkyl hydroperoxide reductase C OS=Escherichia coli (strain K12) OX=83333 GN=ahpC PE=1 SV=2	AAQYVASHPGEVCPAKWK	169	1xCarbamidomethyl [C13]; 1xD-lactyl [K16]	0.000135881	1	1	2071.01	3.6e-05	6.586e-05
P23721	Phosphoserine aminotransferase OS=Escherichia coli (strain K12) OX=83333 GN=serC PE=1 SV=4	ANGGVAEMDKINQQKAELLYGVIDNSDFYR	272	1xOxidation [M8]; 1xD-lactyl [K15]	0.000135881	1	2	3446.65	3.6e-05	0.0001225
P42616	Protein YqjC OS=Escherichia coli (strain K12) OX=83333 GN=yqjC PE=1 SV=3	EISYAEKHQNQNR	40	1xD-lactyl [K7]	0.000135881	1	1	1688.8	3.6e-05	9.694e-05
P08200	Isocitrate dehydrogenase [NADP] OS=Escherichia coli (strain K12) OX=83333 GN=icd PE=1 SV=1	GNIMKFTEGAFK	235	1xD-lactyl [K5]	0.000135881	1	1	1414.7	3.6e-05	0.0001093
P0AG44	50S ribosomal protein L17 OS=Escherichia coli (strain K12) OX=83333 GN=rplQ PE=1 SV=1	HEIIKTTLPK	35	1xD-lactyl [K5]	0.000135881	5	1	1251.73	3.6e-05	9.039e-05
P69776	Major outer membrane lipoprotein Lpp OS=Escherichia coli (strain K12) OX=83333 GN=lpp PE=1 SV=1	LDNMATKYR	75	1xD-lactyl [K7]	0.000135881	1	1	1183.58	3.6e-05	7.707e-05
P00579	RNA polymerase sigma factor RpoD OS=Escherichia coli (strain K12) OX=83333 GN=rpoD PE=1 SV=2	LSEVFKQFR	257	1xD-lactyl [K6]	0.000135881	1	1	1225.66	3.6e-05	0.0001159
P64581	Uncharacterized protein YqjD OS=Escherichia coli (strain K12) OX=83333 GN=yqjD PE=1 SV=1	MSKEHTTEHLR	3	1xMet-loss [N-Term]; 1xD-lactyl [K3]	0.000135881	2	1	1309.65	3.6e-05	0.0001655
P0A7K2	50S ribosomal protein L7/L12 OS=Escherichia coli (strain K12) OX=83333 GN=rplL PE=1 SV=2	VAVIKAVR	71	1xD-lactyl [K5]	0.000135881	3	1	927.599	3.6e-05	0.0001524
P06987	Histidine biosynthesis bifunctional protein HisB OS=Escherichia coli (strain K12) OX=83333 GN=hisB PE=1 SV=1	VESLFKAFGR	331	1xD-lactyl [K6]	0.000135881	1	1	1225.66	3.6e-05	0.0001216
P0A9B2	Glyceraldehyde-3-phosphate dehydrogenase A OS=Escherichia coli (strain K12) OX=83333 GN=gapA PE=1 SV=2	AATYEQIKAAVK	257	1xD-lactyl [K8]	7.31991e-05	1	1	1364.74	2.359e-05	2.967e-05
P0ABT2	DNA protection during starvation protein OS=Escherichia coli (strain K12) OX=83333 GN=dps PE=1 SV=2	AVQLGGVALGTTQVINSKTPLK	101	1xD-lactyl [K18]	7.31991e-05	1	1	2267.3	2.359e-05	1.012e-08
P0A7K2	50S ribosomal protein L7/L12 OS=Escherichia coli (strain K12) OX=83333 GN=rplL PE=1 SV=2	EAKDLVESAPAALK	85	1xD-lactyl [K3]	7.31991e-05	2	1	1513.81	2.359e-05	2.635e-05
P0CE47	Elongation factor Tu 1 OS=Escherichia coli (strain K12) OX=83333 GN=tufA PE=1 SV=1	HYAHVDCPGHADYVK	90	1xCarbamidomethyl [C7]; 1xD-lactyl [K15]	7.31991e-05	8	0	1840.81	2.359e-05	4.145e-08
P62707	2,3-bisphosphoglycerate-dependent phosphoglycerate mutase OS=Escherichia coli (strain K12) OX=83333 GN=gpmA PE=1 SV=2	HYGALQGLNKAETAEK	100	1xD-lactyl [K10]	7.31991e-05	3	1	1801.91	2.359e-05	6.17e-11
P04816	Leucine-specific-binding protein OS=Escherichia coli (strain K12) OX=83333 GN=livK PE=1 SV=2	IAIIHDKQQYGEGLAR	170	1xD-lactyl [K7]	7.31991e-05	2	1	1884	2.359e-05	2.519e-05
P04816	Leucine-specific-binding protein OS=Escherichia coli (strain K12) OX=83333 GN=livK PE=1 SV=2	LVGVEYDDACDPKQAVAVANK	79	1xCarbamidomethyl [C10]; 1xD-lactyl [K13]	7.31991e-05	2	1	2334.13	2.359e-05	2.863e-05
P0A825	Serine hydroxymethyltransferase OS=Escherichia coli (strain K12) OX=83333 GN=glyA PE=1 SV=1	NLTGKEADAALGR	331	1xD-lactyl [K5]	7.31991e-05	1	1	1387.72	2.359e-05	3.757e-06
P24232	Flavohemoprotein OS=Escherichia coli (strain K12) OX=83333 GN=hmp PE=1 SV=1	QENIHYECFGPHK	394	1xCarbamidomethyl [C8]; 1xD-lactyl [K13]	7.31991e-05	2	0	1730.76	2.359e-05	1.061e-05
P0A7S3	30S ribosomal protein S12 OS=Escherichia coli (strain K12) OX=83333 GN=rpsL PE=1 SV=2	SNVPALEACPQKR	30	1xCarbamidomethyl [C9]; 1xD-lactyl [K12]	7.31991e-05	5	1	1541.77	2.359e-05	1.941e-05
P25665	5-methyltetrahydropteroyltriglutamate--homocysteine methyltransferase OS=Escherichia coli (strain K12) OX=83333 GN=metE PE=1 SV=6	VKPVLLGPVTWLWLGK	172	1xD-lactyl [K16]	7.31991e-05	2	0	1878.13	2.359e-05	3.7e-05
P0A8M6	UPF0265 protein YeeX OS=Escherichia coli (strain K12) OX=83333 GN=yeeX PE=1 SV=1	VLLLDNLSDYIKPGMSVEAIQGIIASMK	53	1xOxidation [M15]; 1xD-lactyl [K12]	7.31991e-05	1	0	3106.64	2.359e-05	6.168e-06
