# Supplementary material for: d-lactate drives lysine d-lactylation to regulate metabolism in Escherichia coli
Source: J Biol Chem. 2026 Mar 16;302(5):111374. doi: 10.1016/j.jbc.2026.111374 (PMC13090971; doi:10.1016/j.jbc.2026.111374)
Supplement: Supplementary Table 4 [file mmc3.xlsx]

## Sheet: Sheet1
		Related Fig.5C											Related Fig.5E
		Time(h)	GapA			GapA K257Q							Time(h)	GapA			GapA K257Q
		0	0.103	0.103	0.104	0.106	0.107	0.108					0	0.109	0.109	0.108	0.109	0.11	0.109
		2	0.161	0.159	0.163	0.143	0.148	0.145					2	0.158	0.157	0.158	0.135	0.134	0.134
		3	0.194	0.202	0.201	0.162	0.165	0.158					4	0.174	0.176	0.172	0.141	0.142	0.142
		4	0.24	0.244	0.244	0.174	0.193	0.171					5	0.188	0.189	0.186	0.148	0.149	0.149
		5	0.293	0.298	0.296	0.198	0.207	0.195					6	0.201	0.202	0.202	0.16	0.159	0.162
		6	0.34	0.354	0.355	0.209	0.215	0.228					7	0.215	0.211	0.212	0.164	0.162	0.166
		7	0.384	0.397	0.392	0.225	0.238	0.233					8	0.223	0.219	0.221	0.168	0.166	0.172
		8	0.43	0.428	0.42	0.264	0.261	0.262					9	0.229	0.226	0.225	0.176	0.179	0.177
		9	0.44	0.45	0.448	0.295	0.289	0.296					10	0.239	0.234	0.235	0.181	0.182	0.185
		10	0.44	0.45	0.451	0.307	0.308	0.306					11	0.242	0.239	0.24	0.186	0.189	0.194
		11	0.438	0.453	0.454	0.313	0.31	0.318					12	0.255	0.25	0.248	0.199	0.191	0.204
		12	0.445	0.45	0.455	0.327	0.335	0.333					13	0.266	0.263	0.259	0.205	0.199	0.213
		13	0.446	0.456	0.458	0.327	0.337	0.336
		Related Fig.5K											Related Supplementary Fig. 5C
		Time(h)	E. coli			ΔcobB							Time(h)	GapA			GapA K257Q
		0	0.129	0.128	0.127	0.129	0.128	0.128					0	0.09	0.093	0.093	0.089	0.089	0.09
		2	0.173	0.177	0.177	0.173	0.169	0.173					2	0.275	0.271	0.27	0.256	0.25	0.252
		3	0.184	0.188	0.184	0.186	0.18	0.184					3	0.53	0.525	0.517	0.497	0.496	0.488
		4	0.193	0.196	0.198	0.186	0.185	0.189					4	0.722	0.704	0.717	0.664	0.679	0.671
		5	0.203	0.204	0.205	0.194	0.19	0.195					5	0.875	0.865	0.881	0.835	0.847	0.846
		6	0.21	0.21	0.209	0.199	0.198	0.199					6	1.099	1.069	1.089	1.048	1.046	1.011
		7	0.216	0.213	0.213	0.205	0.204	0.209					7.5	1.139	1.133	1.142	1.07	1.088	1.091
		8	0.219	0.217	0.221	0.206	0.207	0.209					9	1.268	1.267	1.258	1.2	1.205	1.201
		9	0.227	0.228	0.231	0.216	0.215	0.218					10	1.285	1.284	1.278	1.221	1.23	1.21
		11	0.242	0.245	0.245	0.233	0.227	0.233					11	1.335	1.346	1.34	1.288	1.294	1.302
		12	0.244	0.252	0.244	0.233	0.234	0.236					12	1.374	1.335	1.369	1.313	1.3	1.315
		13	0.256	0.263	0.26	0.238	0.24	0.241
