# Supplementary material for: d-lactate drives lysine d-lactylation to regulate metabolism in Escherichia coli
Source: J Biol Chem. 2026 Mar 16;302(5):111374. doi: 10.1016/j.jbc.2026.111374 (PMC13090971; doi:10.1016/j.jbc.2026.111374)
Supplement: Supplementary Table 5 [file mmc4.xlsx]

## Sheet: Sheet1
		Relative activity of GapA (Related Fig. 5D)
		GapA	GapA K257Q
		15.8571	4.33333
		15.5714	1
		15.2857	3.5
		Relative activity of GapA (Related Fig. 5G)
		pGapA	pGapAK257Q
		1.18605	1.01667
		1.17733	1.025
		1.22965	1
		Relative activity of GapA (Related Fig. 5J)
		-CobB	+CobB
		3	11
		1	18
		5	13
		Relative activity of GapA (Related Fig. 5L)
		E. coli	ΔcobB
		1.16216	1.01802
		1.08108	1.03604
		1.08108	1
