# Supplementary material for: d-lactate drives lysine d-lactylation to regulate metabolism in Escherichia coli
Source: J Biol Chem. 2026 Mar 16;302(5):111374. doi: 10.1016/j.jbc.2026.111374 (PMC13090971; doi:10.1016/j.jbc.2026.111374)
Supplement: Supplementary Table 7 [file mmc5.xlsx]

## Sheet: Sheet1
Full list of peptides identified
Checked	Confidence	Annotated Sequence	Modifications	Qvality PEP	Qvality q-value	# Protein Groups	# Proteins	# Isoforms	# PSMs	Master Protein Accessions	Positions in Master Proteins	Modifications in Master Proteins	# Missed Cleavages	Theo. MH+ [Da]	Found in Sample: F16: Sample	Found in Sample: F17: Sample	Found in Sample: F18: Sample	Confidence (by Search Engine): Sequest HT	Percolator q-Value (by Search Engine): Sequest HT	Percolator PEP (by Search Engine): Sequest HT	XCorr (by Search Engine): Sequest HT
FALSE	High	[R].SKPEMLIELFR.[I]		0.000125421	7.31991e-05	1	1	1	5	P0AFF6	P0AFF6 [200-210]		0	1362.74	High	High	High	High	2.359e-05	3.393e-05	3.62
FALSE	High	[K].GVAVVIINSNFK.[R]		3.85118e-05	7.31991e-05	1	1	1	9	P0A6T3	P0A6T3 [204-215]		0	1260.73	n/a	High	High	High	2.359e-05	9.123e-06	4.12
FALSE	High	[K].GVAVVIINSNFKR.[T]		7.12088e-05	7.31991e-05	1	1	1	1	P0A6T3	P0A6T3 [204-216]		1	1416.83	n/a	High	n/a	High	2.359e-05	1.796e-05	3.97
FALSE	High	[R].LNDVEYHESIDEMK.[H]	1xOxidation [M13]	3.72068e-08	7.31991e-05	1	1	1	5	P0ABD3	P0ABD3 [40-53]		0	1737.76	n/a	High	n/a	High	2.359e-05	4.863e-09	4.03
FALSE	High	[R].LNDVEYHESIDEMK.[H]		1.20485e-08	7.31991e-05	1	1	1	11	P0ABD3	P0ABD3 [40-53]		0	1721.77	n/a	High	High	High	2.359e-05	1.43e-09	5.83
FALSE	High	[K].QTAFSQYDRPQAR.[R]		2.20584e-06	7.31991e-05	1	1	1	11	P0A9Q7	P0A9Q7 [760-772]		0	1567.76	High	High	High	High	2.359e-05	4.049e-07	2.97
FALSE	High	[K].QSWLLNLSLLK.[T]		3.37474e-05	7.31991e-05	1	1	1	3	P24077	P24077 [4-14]		0	1314.78	High	n/a	n/a	High	2.359e-05	7.896e-06	3.06
FALSE	High	[K].QSVLEMSDVNER.[L]		1.89263e-05	7.31991e-05	1	1	1	3	P0A9M0	P0A9M0 [181-192]		0	1406.66	n/a	High	High	High	2.359e-05	4.183e-06	3.85
FALSE	High	[K].QTCFINMATGGFGTR.[I]	1xCarbamidomethyl [C3]	0.000142819	7.31991e-05	1	1	1	1	P76407	P76407 [132-146]		0	1660.76	n/a	High	n/a	High	2.359e-05	3.938e-05	2.88
FALSE	High	[R].QSVDQPVQTGYK.[A]		2.50332e-06	7.31991e-05	1	1	1	9	P0ABB0	P0ABB0 [140-151]		0	1349.67	High	High	High	High	2.359e-05	4.65e-07	3.43
FALSE	High	[R].QSSMFDDHPASAER.[A]		3.50286e-06	7.31991e-05	1	1	1	3	P25894	P25894 [225-238]		0	1577.66	n/a	High	High	High	2.359e-05	6.685e-07	3.62
FALSE	High	[K].QSSLMVESLVQK.[L]		4.65545e-06	7.31991e-05	1	1	1	10	P0AF12	P0AF12 [217-228]		0	1348.71	High	High	High	High	2.359e-05	9.114e-07	3.38
FALSE	High	[K].QSPNTMSDMAAFEK.[L]		2.97935e-05	7.31991e-05	1	1	1	4	P0ABJ1	P0ABJ1 [240-253]		0	1556.67	n/a	High	High	High	2.359e-05	6.867e-06	3.65
FALSE	High	[R].GVDTTDAAANAIPAAQTLAR.[E]		9.17014e-09	7.31991e-05	1	1	1	14	P76423	P76423 [143-162]		0	1926.99	n/a	n/a	High	High	2.359e-05	1.063e-09	5.47
FALSE	High	[R].GVEGMITTAR.[F]		5.49287e-05	7.31991e-05	1	1	1	8	P0A7E5	P0A7E5 [357-366]		0	1034.53	High	High	High	High	2.359e-05	1.346e-05	2.74
FALSE	High	[K].QSPFSFVLSFNPADVQPNAR.[I]		1.08706e-07	7.31991e-05	1	1	1	12	P77717	P77717 [96-115]		0	2221.1	High	High	High	High	2.359e-05	1.551e-08	5.18
FALSE	High	[K].GVEGVTSVSDK.[L]		7.50887e-05	7.31991e-05	1	1	1	15	P0AFH8	P0AFH8 [108-118]		0	1077.54	High	High	High	High	2.359e-05	1.908e-05	2.14
FALSE	High	[K].GVDLGDFPVMTFAEAER.[R]		5.86368e-07	7.31991e-05	1	1	1	5	P21889	P21889 [261-277]		0	1853.87	n/a	High	High	High	2.359e-05	9.637e-08	4.65
FALSE	High	[K].QSPDINQGVDR.[A]		4.97037e-05	7.31991e-05	1	1	1	19	P0A817	P0A817 [99-109]		0	1228.59	High	High	High	High	2.359e-05	1.205e-05	2.34
FALSE	High	[R].GVAIVMVGHVTK.[D]		1.34475e-05	7.31991e-05	1	1	1	4	P24554	P24554 [212-223]		0	1210.7	n/a	High	High	High	2.359e-05	2.889e-06	3.49
FALSE	High	[R].GVALSAGVQR.[M]		8.37694e-05	7.31991e-05	1	1	1	8	P23538	P23538 [185-194]		0	957.548	High	High	High	High	2.359e-05	2.153e-05	3.02
FALSE	High	[R].GTSDQEGGMASMVYAGK.[I]		0.000104786	7.31991e-05	1	1	1	1	P65807	P65807 [111-127]		0	1688.73	n/a	High	n/a	High	2.359e-05	2.767e-05	2.17
FALSE	High	[R].QTGVIFPADSVK.[L]		8.99581e-05	7.31991e-05	1	1	1	3	P42599	P42599 [316-327]		0	1261.68	High	High	n/a	High	2.359e-05	2.33e-05	3.41
FALSE	High	[R].GTTEGINLVANSWGNSNVR.[A]		4.01089e-07	7.31991e-05	1	1	1	3	P77444	P77444 [93-111]		0	1988.98	n/a	High	High	High	2.359e-05	6.386e-08	3.89
FALSE	High	[R].LNEAYSGLPVAEVTPR.[E]		1.26808e-06	7.31991e-05	1	1	1	1	P28629	P28629 [651-666]		0	1715.9	n/a	High	n/a	High	2.359e-05	2.228e-07	3.58
FALSE	High	[R].LVLPDDWPDELYPLR.[K]		6.93642e-06	7.31991e-05	1	1	1	1	P16431	P16431 [135-149]		0	1840.95	n/a	High	n/a	High	2.359e-05	1.406e-06	3.55
FALSE	High	[R].GTTSEQIIEMAR.[E]		2.43184e-05	7.31991e-05	1	1	1	6	P0AG16	P0AG16 [373-384]		0	1335.66	High	High	High	High	2.359e-05	5.497e-06	2.59
FALSE	High	[R].GTVGMGIPGSISPYTGVVK.[N]		6.93642e-06	7.31991e-05	1	1	1	2	P23917	P23917 [58-76]		0	1819.96	n/a	High	n/a	High	2.359e-05	1.409e-06	2.83
FALSE	High	[R].QTDELTGLSSLVVLDSAER.[T]		1.78249e-07	7.31991e-05	1	1	1	4	P0A8T7	P0A8T7 [1049-1067]		0	2033.04	n/a	High	High	High	2.359e-05	2.652e-08	4.89
FALSE	High	[R].GTVIDHIPAQIGFK.[L]		1.57055e-08	7.31991e-05	1	1	1	25	P0A7F3	P0A7F3 [15-28]		0	1495.83	High	High	High	High	2.359e-05	1.908e-09	4.51
FALSE	High	[R].QTFNTAIAAIMELMNK.[L]	1xOxidation [M]	8.77802e-07	7.31991e-05	1	1	2	4	P07813	P07813 [720-735]		0	1811.9	n/a	High	n/a	High	2.359e-05	1.496e-07	5.01
FALSE	High	[K].GTVSTESGVLNQQPYGFNTR.[F]		1.07001e-09	7.31991e-05	1	1	1	30	P0C0L2	P0C0L2 [20-39]		0	2155.04	High	High	High	High	2.359e-05	1.037e-10	5.46
FALSE	High	[R].GTVVDIPALCDALASK.[H]	1xCarbamidomethyl [C10]	2.37792e-06	7.31991e-05	1	1	1	2	P0A9T0	P0A9T0 [241-256]		0	1629.85	n/a	n/a	High	High	2.359e-05	4.406e-07	4.08
FALSE	High	[R].QTFNTAIAAIMELMNK.[L]		4.88854e-08	7.31991e-05	1	1	1	12	P07813	P07813 [720-735]		0	1795.91	High	High	High	High	2.359e-05	6.53e-09	5.81
FALSE	High	[R].GVAEAIEAVAHGDESTSR.[V]		5.38791e-06	7.31991e-05	1	1	1	2	P0AGI8	P0AGI8 [376-393]		0	1798.86	High	n/a	High	High	2.359e-05	1.069e-06	2.96
FALSE	High	[K].QTFINFLHNLPFYGR.[A]		6.57725e-08	7.31991e-05	1	1	1	11	P17952	P17952 [212-226]		0	1866.96	High	High	High	High	2.359e-05	9.016e-09	3.79
FALSE	High	[R].INDWASIYGVVGVGYGK.[F]		5.41817e-08	7.31991e-05	1	1	1	12	P0A917	P0A917 [96-112]		0	1797.92	High	High	High	High	2.359e-05	7.292e-09	4.66
FALSE	High	[R].QTFQFHGILK.[K]		0.000139279	7.31991e-05	1	1	1	3	P17846	P17846 [118-127]		0	1218.66	High	n/a	High	High	2.359e-05	3.829e-05	2.29
FALSE	High	[R].GTSANPDTYFQSR.[E]		5.20527e-05	7.31991e-05	1	1	1	2	P52647	P52647 [213-225]		0	1443.65	n/a	High	n/a	High	2.359e-05	1.267e-05	2.24
FALSE	High	[K].GVELAPGESVPMVGVVEKPK.[A]		3.54797e-07	7.31991e-05	1	1	1	13	P0AEP3	P0AEP3 [185-204]		0	2022.09	High	High	High	High	2.359e-05	5.602e-08	3.74
FALSE	High	[R].GVELLSTGGTAR.[L]		1.64324e-05	7.31991e-05	1	1	1	6	P15639	P15639 [31-42]		0	1160.63	High	High	High	High	2.359e-05	3.588e-06	3.5
FALSE	High	[R].QSGILAAAGIYALK.[N]		1.16711e-05	7.31991e-05	1	1	1	5	P75823	P75823 [230-243]		0	1375.79	High	High	High	High	2.359e-05	2.48e-06	2.63
FALSE	High	[R].GVLAVMPDMDKFPYTVR.[V]		3.20118e-07	7.31991e-05	1	1	1	4	P05055	P05055 [410-426]		1	1938.98	High	High	n/a	High	2.359e-05	5.014e-08	4.84
FALSE	High	[R].QSGFLDPVNYR.[N]		3.19852e-06	7.31991e-05	1	1	1	9	P37194	P37194 [98-108]		0	1295.64	High	High	High	High	2.359e-05	6.06e-07	3.92
FALSE	High	[K].GVIDYLHYYR.[S]		1.90754e-05	7.31991e-05	1	1	1	6	P21165	P21165 [150-159]		0	1298.65	High	n/a	High	High	2.359e-05	4.235e-06	2.11
FALSE	High	[K].GVLFLVDTWGGSPFNAASR.[I]		6.43534e-06	7.31991e-05	1	1	1	3	P69797	P69797 [61-79]		0	1994.01	High	n/a	High	High	2.359e-05	1.295e-06	3.28
FALSE	High	[K].GVLFNSGEFNGLDHEAAFNAIADK.[L]		1.84714e-09	7.31991e-05	1	1	1	3	P07813	P07813 [379-402]		0	2536.21	High	High	n/a	High	2.359e-05	1.878e-10	4.24
FALSE	High	[K].GVLGYTEDDVVSTDFNGEVCTSVFDAK.[A]	1xCarbamidomethyl [C20]	0.000104013	7.31991e-05	1	1	1	1	P0A9B2	P0A9B2 [270-296]		0	2924.31	n/a	n/a	High	High	2.359e-05	2.75e-05	3.34
FALSE	High	[R].GVKPGDSVAVALPR.[S]		0.000137291	7.31991e-05	1	1	1	4	P11454	P11454 [501-514]		0	1365.78	High	n/a	High	High	2.359e-05	3.763e-05	2.68
FALSE	High	[K].GVIHWVSAAHALPVEIR.[L]		4.05905e-09	7.31991e-05	1	1	1	10	P00962	P00962 [455-471]		0	1855.03	High	High	High	High	2.359e-05	4.393e-10	5.29
FALSE	High	[K].LNDHKPASIGQASR.[I]		0.000159446	7.31991e-05	1	1	1	4	P0A6U3	P0A6U3 [590-603]		0	1493.78	n/a	High	High	High	2.359e-05	4.469e-05	2.58
FALSE	High	[R].GVLIVPVNTLMQR.[V]		0.000111979	7.31991e-05	1	1	1	3	P30958	P30958 [104-116]		0	1439.84	n/a	High	High	High	2.359e-05	2.984e-05	2.56
FALSE	High	[K].IVIRPLPGLPVIR.[D]		5.74944e-08	7.31991e-05	1	1	1	14	P07014	P07014 [89-101]		0	1442.96	High	High	High	High	2.359e-05	7.796e-09	4.77
FALSE	High	[K].GVLMIAMVK.[A]	1xOxidation [M]	0.000141799	7.31991e-05	1	1	2	46	P05793	P05793 [358-366]		0	977.552	High	n/a	High	High	2.359e-05	3.915e-05	1.93
FALSE	High	[R].QSEEMANAQSFLNR.[L]		3.6193e-05	7.31991e-05	1	1	1	1	P75791	P75791 [151-164]		0	1624.74	n/a	High	n/a	High	2.359e-05	8.512e-06	3.26
FALSE	High	[K].GVLMVGPPGTGK.[T]		2.5387e-05	7.31991e-05	1	1	1	7	P0AAI3	P0AAI3 [187-198]		0	1112.61	High	High	High	High	2.359e-05	5.762e-06	1.92
FALSE	High	[R].GVLMVPGHNFFPGLDKPWPHTHQCMR.[M]	1xCarbamidomethyl [C24]	8.07961e-08	7.31991e-05	1	1	1	5	P09053	P09053 [363-388]		0	3058.47	High	n/a	n/a	High	2.359e-05	1.125e-08	4.25
FALSE	High	[R].GVLKPGVELVEPTSGNTGIALAYVAAAR.[G]		4.68034e-12	7.31991e-05	1	1	1	7	P0ABK5	P0ABK5 [57-84]		0	2753.52	High	High	High	High	2.359e-05	2.879e-13	6.91
FALSE	High	[K].QSNWLSGQHGEEGGSMR.[G]		4.12351e-07	7.31991e-05	1	1	1	10	P0AF70	P0AF70 [53-69]		0	1859.81	High	High	High	High	2.359e-05	6.6e-08	4.51
FALSE	High	[K].GVHVVTVNDYLAQR.[D]		5.85368e-06	7.31991e-05	1	1	1	9	P10408	P10408 [125-138]		0	1570.83	High	High	High	High	2.359e-05	1.168e-06	3.67
FALSE	High	[K].QSHFFAHLSR.[L]		2.19657e-05	7.31991e-05	1	1	1	8	P76491	P76491 [3-12]		0	1229.62	High	High	High	High	2.359e-05	4.926e-06	2.86
FALSE	High	[K].GVEPIYETMPGWSESTFGVK.[D]		6.62868e-07	7.31991e-05	1	1	1	4	P0A7D4	P0A7D4 [368-387]		0	2214.04	High	High	High	High	2.359e-05	1.102e-07	4.37
FALSE	High	[K].GVFAAGDCTTVPYK.[Q]	1xCarbamidomethyl [C8]	2.57356e-06	7.31991e-05	1	1	1	7	P35340	P35340 [482-495]		0	1485.7	n/a	High	High	High	2.359e-05	4.79e-07	3.51
FALSE	High	[K].GVFAMLNLVPGK.[Q]		3.27527e-06	7.31991e-05	1	1	1	3	P39838	P39838 [846-857]		0	1245.7	High	High	n/a	High	2.359e-05	6.229e-07	2.55
FALSE	High	[K].GVFFGLTHQHGPNELAR.[A]		3.00497e-08	7.31991e-05	1	1	1	6	P09099	P09099 [347-363]		0	1879.96	High	n/a	High	High	2.359e-05	3.855e-09	5.11
FALSE	High	[R].QSNPEDPESVLTEMAK.[A]		8.763e-05	7.31991e-05	1	1	1	2	P37440	P37440 [199-214]		0	1774.82	n/a	High	n/a	High	2.359e-05	2.263e-05	2.72
FALSE	High	[R].GVFITTSGFTSQAR.[D]		3.24595e-05	7.31991e-05	1	1	1	1	P24202	P24202 [247-260]		0	1471.75	n/a	n/a	High	High	2.359e-05	7.566e-06	2.23
FALSE	High	[R].INDNQVIEGAESR.[Y]		1.34558e-06	7.31991e-05	1	1	1	13	P0A9D8	P0A9D8 [69-81]		0	1444.7	High	High	High	High	2.359e-05	2.376e-07	4.12
FALSE	High	[K].QSHAISTASGVGEHFADK.[T]		1.3783e-07	7.31991e-05	1	1	1	4	P11880	P11880 [393-410]		0	1841.88	High	High	High	High	2.359e-05	2.011e-08	5.5
FALSE	High	[R].QSLPYGTASGTHGLYFCAYCAR.[L]	2xCarbamidomethyl [C17; C20]	4.52849e-06	7.31991e-05	1	1	1	5	P76536	P76536 [233-254]		0	2480.11	High	n/a	High	High	2.359e-05	8.84e-07	4.64
FALSE	High	[K].GVFTFDPGFTSTASCESK.[I]	1xCarbamidomethyl [C15]	3.01674e-07	7.31991e-05	1	1	1	11	P0ABH7	P0ABH7 [39-56]		0	1937.86	n/a	High	High	High	2.359e-05	4.687e-08	3.65
FALSE	High	[R].GVGEDISDGGNAISGAATK.[A]		1.68648e-09	7.31991e-05	1	1	1	31	P0ADB7	P0ADB7 [27-45]		0	1718.82	n/a	High	High	High	2.359e-05	1.698e-10	5.5
FALSE	High	[R].QSLGGLIEAYEAVAR.[R]		7.88887e-07	7.31991e-05	1	1	1	7	P0A7D7	P0A7D7 [216-230]		0	1576.83	High	High	High	High	2.359e-05	1.331e-07	3.21
FALSE	High	[K].GVGNSIPDIPDPVAR.[H]		0.000155553	7.31991e-05	1	1	1	5	P03841	P03841 [184-198]		0	1506.79	n/a	n/a	High	High	2.359e-05	4.353e-05	3.13
FALSE	High	[R].GVGQIHPIFADR.[A]		5.34553e-06	7.31991e-05	1	1	1	14	P22256	P22256 [18-29]		0	1309.7	High	High	High	High	2.359e-05	1.057e-06	3.22
FALSE	High	[K].GVHEGHVAAEVIAGK.[K]		1.1176e-08	7.31991e-05	1	1	1	41	P0A9P0	P0A9P0 [324-338]		0	1473.78	High	High	High	High	2.359e-05	1.319e-09	3.77
FALSE	High	[K].GVHEGHVAAEVIAGKK.[H]		3.79188e-05	7.31991e-05	1	1	1	5	P0A9P0	P0A9P0 [324-339]		1	1601.88	High	High	High	High	2.359e-05	8.956e-06	3.48
FALSE	High	[R].GVFSSQLQLLVKPIAGK.[E]		4.07513e-08	7.31991e-05	1	1	1	9	P77804	P77804 [63-79]		0	1785.06	High	High	High	High	2.359e-05	5.351e-09	4.86
FALSE	High	[R].QTHQTPVIMLTAR.[G]		7.39602e-05	7.31991e-05	1	1	1	6	P0AE88	P0AE88 [68-80]		0	1495.8	High	n/a	High	High	2.359e-05	1.872e-05	2.38
FALSE	High	[R].QTIETIATLVDMAEQATGQR.[G]		1.88317e-06	7.31991e-05	1	1	1	2	P23917	P23917 [38-57]		0	2176.09	n/a	High	n/a	High	2.359e-05	3.41e-07	3.18
FALSE	High	[K].GTQAQFIMEK.[Y]		8.50382e-05	7.31991e-05	1	1	1	11	P69441	P69441 [14-23]		0	1152.57	High	High	High	High	2.359e-05	2.187e-05	3.28
FALSE	High	[K].QVEEAGDKLPADDK.[T]		8.64171e-08	7.31991e-05	1	1	1	9	P0A6Y8	P0A6Y8 [549-562]		1	1514.73	n/a	High	High	High	2.359e-05	1.211e-08	4.56
FALSE	High	[K].LNELLEFPTPFTYK.[V]		1.10451e-05	7.31991e-05	1	1	1	2	P0A8J4	P0A8J4 [5-18]		0	1711.89	n/a	High	n/a	High	2.359e-05	2.332e-06	3.63
FALSE	High	[K].GSTLLGHDPADPLKQPVEAEK.[I]		0.000114474	7.31991e-05	1	1	1	3	P37648	P37648 [184-204]		1	2202.14	High	High	n/a	High	2.359e-05	3.063e-05	2.8
FALSE	High	[R].LNELGYDCHDETNNPAFR.[F]	1xCarbamidomethyl [C8]	1.89812e-06	7.31991e-05	1	1	1	2	P04968	P04968 [492-509]		0	2164.94	High	n/a	High	High	2.359e-05	3.451e-07	3.27
FALSE	High	[R].LNELGLQFMQGAR.[F]		6.35959e-06	7.31991e-05	1	1	1	4	P76329	P76329 [165-177]		0	1476.76	n/a	High	High	High	2.359e-05	1.278e-06	3.12
FALSE	High	[R].LNELGASSINFVVR.[V]		2.50488e-07	7.31991e-05	1	1	1	25	P0C0S1	P0C0S1 [225-238]		0	1518.83	High	High	High	High	2.359e-05	3.843e-08	4.02
FALSE	High	[R].QVCNLADPVGQVIDGGVLDSGLR.[L]	1xCarbamidomethyl [C3]	3.75002e-07	7.31991e-05	1	1	1	3	P07004	P07004 [82-104]		0	2382.21	High	High	n/a	High	2.359e-05	5.955e-08	3.99
FALSE	High	[R].GSSVMFLKPGDQVSVADLNK.[G]		3.73521e-07	7.31991e-05	1	1	1	3	P08506	P08506 [107-126]		0	2092.07	High	n/a	High	High	2.359e-05	5.91e-08	3.74
FALSE	High	[R].GSVNPECTLAQLGAAK.[M]	1xCarbamidomethyl [C7]	1.26307e-06	7.31991e-05	1	1	1	14	P0A9G6	P0A9G6 [37-52]		0	1615.81	High	High	High	High	2.359e-05	2.216e-07	3.27
FALSE	High	[R].QVASHINEETGR.[Q]		2.12882e-05	7.31991e-05	1	1	1	3	P31808	P31808 [51-62]		0	1340.66	n/a	n/a	High	High	2.359e-05	4.769e-06	2.82
FALSE	High	[K].QVAIPDIADLTSEQFQK.[T]		9.76736e-07	7.31991e-05	1	1	1	6	P0AG84	P0AG84 [139-155]		0	1902.98	n/a	High	n/a	High	2.359e-05	1.678e-07	3.35
FALSE	High	[K].QVAILAVAGAEK.[I]		3.77597e-06	7.31991e-05	1	1	1	14	P0ABA0	P0ABA0 [123-134]		0	1169.69	High	High	High	High	2.359e-05	7.256e-07	3.76
FALSE	High	[K].QVAETIGYPTPNLAAR.[K]		8.09006e-06	7.31991e-05	1	1	1	1	P0AFK9	P0AFK9 [286-301]		0	1700.9	n/a	n/a	High	High	2.359e-05	1.66e-06	4.05
FALSE	High	[K].INEGPYQFESEGK.[A]		1.51906e-05	7.31991e-05	1	1	1	2	P10384	P10384 [422-434]		0	1497.69	High	High	n/a	High	2.359e-05	3.301e-06	3.21
FALSE	High	[R].GTADAVTQNLDIIR.[R]		6.89614e-07	7.31991e-05	1	1	1	2	P0A6V1	P0A6V1 [116-129]		0	1486.79	High	n/a	High	High	2.359e-05	1.148e-07	4.05
FALSE	High	[R].QVAAALVQAGNVAEGYVNGMLAR.[E]		1.5459e-08	7.31991e-05	1	1	1	2	P69811	P69811 [24-46]		0	2302.2	High	High	n/a	High	2.359e-05	1.876e-09	6.5
FALSE	High	[K].GSVSLKEDPAGNYIHYGVR.[E]		1.01636e-10	7.31991e-05	1	1	1	2	P33570	P33570 [391-409]		1	2062.04	High	High	n/a	High	2.359e-05	8.102e-12	5.63
FALSE	High	[K].GTAISLVEAHDHLLLGK.[V]		6.72086e-06	7.31991e-05	1	1	1	2	P21507	P21507 [346-362]		0	1773.99	n/a	High	High	High	2.359e-05	1.36e-06	4.01
FALSE	High	[K].QVEEAGDKLPADDKTAIESALTALETALK.[G]		3.00251e-06	7.31991e-05	1	1	1	3	P0A6Y8	P0A6Y8 [549-577]		2	3027.57	n/a	High	n/a	High	2.359e-05	5.668e-07	3.86
FALSE	High	[K].QVFCSGEALPADLCR.[E]	2xCarbamidomethyl [C4; C14]	1.8253e-07	7.31991e-05	1	1	1	3	P11454	P11454 [718-732]		0	1722.79	n/a	n/a	High	High	2.359e-05	2.724e-08	4.26
FALSE	High	[K].QVLFTTPYYDNSALFVGQQGK.[Y]		2.29608e-07	7.31991e-05	1	1	1	6	P30859	P30859 [97-117]		0	2376.19	High	High	n/a	High	2.359e-05	3.499e-08	4.33
FALSE	High	[R].QVIFNPNLFPYENMEGK.[I]		1.00092e-05	7.31991e-05	1	1	1	1	P0A8E1	P0A8E1 [85-101]		0	2039.99	n/a	High	n/a	High	2.359e-05	2.094e-06	2.39
FALSE	High	[K].QVIDDMATDATMFDVNKK.[-]		1.38925e-07	7.31991e-05	1	1	1	4	P64451	P64451 [205-222]		1	2041.96	High	High	High	High	2.359e-05	2.029e-08	3.91
FALSE	High	[K].GSNDFVTNVDK.[A]		9.30359e-05	7.31991e-05	1	1	1	4	P0ADG4	P0ADG4 [35-45]		0	1195.56	n/a	High	High	High	2.359e-05	2.418e-05	3.26
FALSE	High	[R].QVIDDAAAHLSEVAQGDDVDAIEQAIK.[N]		5.31154e-07	7.31991e-05	1	1	1	2	P0A6Z1	P0A6Z1 [560-586]		0	2821.39	n/a	High	n/a	High	2.359e-05	8.65e-08	5.42
FALSE	High	[K].QVIDASHAEGK.[W]		3.41435e-05	7.31991e-05	1	1	1	6	P08839	P08839 [487-497]		0	1154.58	n/a	High	High	High	2.359e-05	7.982e-06	3.71
FALSE	High	[K].QVHHIAIIATDYAVSK.[A]		9.54971e-05	7.31991e-05	1	1	1	1	P52096	P52096 [6-21]		0	1765.96	n/a	High	n/a	High	2.359e-05	2.492e-05	3.1
FALSE	High	[R].QVEGAMNGIGER.[A]		1.95295e-05	7.31991e-05	1	1	1	3	P09151	P09151 [224-235]		0	1260.6	High	n/a	High	High	2.359e-05	4.332e-06	3.39
FALSE	High	[R].QVGVPYIIVFLNK.[C]		3.82142e-05	7.31991e-05	1	2	1	36	P0CE47	P0CE47 [125-137]		0	1489.88	High	High	High	High	2.359e-05	9.043e-06	4.51
FALSE	High	[K].GSQQLQLKPGESAFIAANESPVTVK.[G]		1.88522e-05	7.31991e-05	1	1	1	1	P00946	P00946 [355-379]		0	2599.37	n/a	n/a	High	High	2.359e-05	4.178e-06	3.46
FALSE	High	[K].GSQQSVEQAYAEAGQPQHK.[V]		5.74944e-08	7.31991e-05	1	1	1	3	P17443	P17443 [221-239]		0	2042.95	High	High	High	High	2.359e-05	7.787e-09	4.89
FALSE	High	[K].QVGLCHSVQGTAEELAR.[D]	1xCarbamidomethyl [C5]	0.000100228	7.31991e-05	1	1	1	3	P06720	P06720 [169-185]		0	1854.91	n/a	High	High	High	2.359e-05	2.631e-05	2.87
FALSE	High	[K].GSSFTLSVVHLHEAEPK.[V]		3.22677e-08	7.31991e-05	1	1	1	6	P18196	P18196 [10-26]		0	1837.94	High	High	High	High	2.359e-05	4.167e-09	5.53
FALSE	High	[K].GSSLMFLKPGMQVPVSQLIR.[G]		1.10878e-07	7.31991e-05	1	1	1	6	P0AEB2	P0AEB2 [114-133]		0	2188.2	High	High	n/a	High	2.359e-05	1.583e-08	4.94
FALSE	High	[R].QVFGGQVVGQALYAAK.[E]		6.02186e-05	7.31991e-05	1	1	1	1	P0AGG2	P0AGG2 [33-48]		0	1635.89	n/a	n/a	High	High	2.359e-05	1.493e-05	2.75
FALSE	High	[K].GSSLQQGFQKPAQAVNR.[D]		3.08935e-08	7.31991e-05	1	1	1	6	P0A705	P0A705 [292-308]		0	1815.95	n/a	High	High	High	2.359e-05	3.972e-09	3.95
FALSE	High	[K].GSPVTTVDTAK.[S]		9.875e-05	7.31991e-05	1	1	1	2	P75780	P75780 [498-508]		0	1075.56	High	n/a	High	High	2.359e-05	2.591e-05	2.32
FALSE	High	[R].GTAMNPVDHPHGGGEGR.[N]		1.15354e-08	7.31991e-05	1	1	1	21	P60422	P60422 [222-238]		0	1688.76	High	High	High	High	2.359e-05	1.366e-09	4.38
FALSE	High	[R].GTAMNPVDHPHGGGEGR.[N]	1xOxidation [M4]	9.42765e-09	7.31991e-05	1	1	1	17	P60422	P60422 [222-238]		0	1704.75	High	High	High	High	2.359e-05	1.096e-09	4.04
FALSE	High	[R].GTAYPDPVQAAFIAEQAGADGITVHLR.[E]		3.35699e-09	7.31991e-05	1	1	1	2	P0A794	P0A794 [21-47]		0	2768.4	n/a	High	High	High	2.359e-05	3.578e-10	5.63
FALSE	High	[K].QTLTIGSTQIWVLPNPSGLSR.[V]		8.50609e-09	7.31991e-05	1	1	1	3	P0A9H1	P0A9H1 [126-146]		0	2268.23	High	High	n/a	High	2.359e-05	9.803e-10	5.06
FALSE	High	[K].GTLGQDVIDIR.[T]		1.53105e-05	7.31991e-05	1	1	1	9	P0ABH7	P0ABH7 [23-33]		0	1186.64	High	High	High	High	2.359e-05	3.325e-06	3.4
FALSE	High	[K].QTIQVIVGAK.[A]		0.000157211	7.31991e-05	1	1	1	5	P09323	P09323 [445-454]		0	1056.64	High	High	High	High	2.359e-05	4.396e-05	2.3
FALSE	High	[R].GTIIEMFNMFSGGALSR.[A]		1.39986e-06	7.31991e-05	1	1	1	11	P0AGA2	P0AGA2 [58-74]		0	1830.89	High	High	High	High	2.359e-05	2.478e-07	3.8
FALSE	High	[R].GTIIEMFNMFSGGALSR.[A]	1xOxidation [M]	4.55216e-07	7.31991e-05	1	1	2	7	P0AGA2	P0AGA2 [58-74]		0	1846.88	n/a	High	High	High	2.359e-05	7.321e-08	3.43
FALSE	High	[R].GTLLGTLFSLPGMMCTCCAAPVAAGMR.[R]	3xCarbamidomethyl [C15; C17; C18]	6.4222e-07	7.31991e-05	1	1	1	2	P45468	P45468 [111-137]		0	2843.32	High	n/a	n/a	High	2.359e-05	1.066e-07	4.29
FALSE	High	[R].IVINNQVGFTTSNPLDAR.[S]		1.59561e-08	7.31991e-05	1	1	1	9	P0AFG3	P0AFG3 [386-403]		0	1959.03	n/a	High	High	High	2.359e-05	1.937e-09	4.15
FALSE	High	[R].GTLEDPNLFIR.[R]		7.41762e-06	7.31991e-05	1	1	1	13	P0A6Z3	P0A6Z3 [606-616]		0	1274.67	High	High	High	High	2.359e-05	1.51e-06	3.19
FALSE	High	[R].QTLLGNSLVVVAPK.[A]		1.48366e-05	7.31991e-05	1	1	1	4	P37329	P37329 [102-115]		0	1438.86	High	n/a	High	High	2.359e-05	3.219e-06	3.02
FALSE	High	[K].GTLIVNKPQSLR.[D]		7.12088e-05	7.31991e-05	1	1	1	13	P04425	P04425 [109-120]		0	1325.79	High	High	High	High	2.359e-05	1.796e-05	2.57
FALSE	High	[K].GTLMATLPANVPGDIPAIGFISHVDTSPDCSGK.[N]	1xCarbamidomethyl [C30]	4.95913e-06	7.31991e-05	1	1	1	1	P29745	P29745 [56-88]		0	3338.64	n/a	High	n/a	High	2.359e-05	9.777e-07	3.39
FALSE	High	[K].QTLIDHLNQK.[N]		4.51351e-05	7.31991e-05	1	1	1	3	P0A705	P0A705 [43-52]		0	1209.66	n/a	High	High	High	2.359e-05	1.085e-05	3.28
FALSE	High	[K].GTNTVIVLPIGIGQLGK.[D]		1.01682e-05	7.31991e-05	1	1	1	1	P0AAX8	P0AAX8 [116-132]		0	1680.01	n/a	High	n/a	High	2.359e-05	2.129e-06	4.02
FALSE	High	[R].GTPEYNISLGER.[R]		3.80662e-05	7.31991e-05	1	1	1	4	P0A912	P0A912 [113-124]		0	1335.65	High	n/a	n/a	High	2.359e-05	8.98e-06	2.25
FALSE	High	[R].GTPGFSGADLANLVNEAALFAAR.[G]		2.28702e-07	7.31991e-05	1	1	1	5	P0AAI3	P0AAI3 [352-374]		0	2262.15	n/a	High	High	High	2.359e-05	3.483e-08	3.81
FALSE	High	[R].QTLHSDATVGQPK.[V]		2.03901e-05	7.31991e-05	1	1	1	2	P12282	P12282 [74-86]		0	1381.71	n/a	High	n/a	High	2.359e-05	4.546e-06	3.04
FALSE	High	[R].GTLLVGLEGTYPPFSFQGDDGK.[L]		1.06554e-06	7.31991e-05	1	1	1	4	P0AEM9	P0AEM9 [41-62]		0	2298.13	High	High	High	High	2.359e-05	1.84e-07	3.29
FALSE	High	[R].GTLDVNQVIGDTTAVR.[L]		3.31433e-06	7.31991e-05	1	1	1	2	P75780	P75780 [197-212]		0	1658.87	n/a	n/a	High	High	2.359e-05	6.301e-07	4.03
FALSE	High	[K].QTIVVDYSAPNVAK.[E]		3.50286e-06	7.31991e-05	1	1	1	3	P11875	P11875 [113-126]		0	1504.8	High	High	High	High	2.359e-05	6.695e-07	4.13
FALSE	High	[K].GTIAEQIAQEMQK.[N]		7.28478e-05	7.31991e-05	1	1	1	2	P18956	P18956 [245-257]		0	1446.73	n/a	n/a	High	High	2.359e-05	1.842e-05	2.41
FALSE	High	[R].GTCQTYILGQR.[D]	1xCarbamidomethyl [C3]	2.02309e-05	7.31991e-05	1	1	1	13	P0ADB1	P0ADB1 [66-76]		0	1296.64	n/a	High	High	High	2.359e-05	4.506e-06	2.8
FALSE	High	[R].LNEGLVITQGFIGSENK.[G]		4.13985e-07	7.31991e-05	1	1	1	1	P08660	P08660 [174-190]		0	1818.96	n/a	High	n/a	High	2.359e-05	6.626e-08	4.38
FALSE	High	[K].QTVYAFLGDGEMDEPESK.[G]	1xOxidation [M12]	1.01614e-06	7.31991e-05	1	1	1	1	P0AFG8	P0AFG8 [223-240]		0	2031.89	n/a	n/a	High	High	2.359e-05	1.751e-07	4.06
FALSE	High	[R].GTENEDFMFLNLGPNHPSAHGAFR.[I]		1.80301e-06	7.31991e-05	1	1	1	1	P33599	P33599 [205-228]		0	2658.22	n/a	High	n/a	High	2.359e-05	3.264e-07	3.47
FALSE	High	[K].QTVYAFLGDGEMDEPESK.[G]		6.84268e-08	7.31991e-05	1	1	1	9	P0AFG8	P0AFG8 [223-240]		0	2015.89	n/a	High	High	High	2.359e-05	9.398e-09	4.84
FALSE	High	[R].QTSQNEAELK.[I]		0.000100601	7.31991e-05	1	1	1	1	P0AFK2	P0AFK2 [91-100]		0	1147.56	High	n/a	n/a	High	2.359e-05	2.649e-05	2.72
FALSE	High	[K].GTGDLFCAQLISGLLK.[G]	1xCarbamidomethyl [C7]	2.09638e-07	7.31991e-05	1	1	1	2	P40191	P40191 [230-245]		0	1692.9	n/a	High	High	High	2.359e-05	3.163e-08	4.55
FALSE	High	[K].QTSGDLYQMEQIR.[R]	1xOxidation [M9]	1.88522e-05	7.31991e-05	1	1	1	1	P0A6L4	P0A6L4 [166-178]		0	1584.73	n/a	High	n/a	High	2.359e-05	4.164e-06	3.3
FALSE	High	[R].GTGNETNYVMQK.[F]		4.35923e-05	7.31991e-05	1	1	1	3	P07658	P07658 [111-122]		0	1341.61	n/a	High	n/a	High	2.359e-05	1.045e-05	3.91
FALSE	High	[R].GTGNETNYVMQK.[F]	1xOxidation [M10]	5.64236e-05	7.31991e-05	1	1	1	1	P07658	P07658 [111-122]		0	1357.61	n/a	High	n/a	High	2.359e-05	1.388e-05	3.41
FALSE	High	[K].GTGNMELHLSR.[K]		3.23334e-05	7.31991e-05	1	1	1	13	P0AG30	P0AG30 [337-347]		0	1214.59	High	High	High	High	2.359e-05	7.52e-06	3.75
FALSE	High	[K].QTSGDLYQMEQIR.[R]		1.76357e-05	7.31991e-05	1	1	1	4	P0A6L4	P0A6L4 [166-178]		0	1568.74	n/a	High	n/a	High	2.359e-05	3.877e-06	3.94
FALSE	High	[K].GTGSGGGSSSQGPRPQLGGR.[V]		2.62957e-05	7.31991e-05	1	1	1	5	P0ABC7	P0ABC7 [60-79]		0	1799.87	n/a	High	High	High	2.359e-05	5.987e-06	2.34
FALSE	High	[R].QTQVNEPGTVVASK.[Q]		0.000133389	7.31991e-05	1	1	1	1	P24228	P24228 [277-290]		0	1457.76	n/a	High	n/a	High	2.359e-05	3.648e-05	3.21
FALSE	High	[R].LVLLVQAVNPEFK.[A]		6.30959e-06	7.31991e-05	1	1	1	2	P60906	P60906 [312-324]		0	1469.87	n/a	High	n/a	High	2.359e-05	1.271e-06	3.53
FALSE	High	[R].GTHTLESQPQR.[I]		4.65508e-05	7.31991e-05	1	1	1	4	P0AEL6	P0AEL6 [38-48]		0	1253.62	High	n/a	High	High	2.359e-05	1.124e-05	3.09
FALSE	High	[R].QTLYQLMDGLNTFYQQSLQQPVATSAR.[Q]		1.26341e-07	7.31991e-05	1	1	1	2	P0ABS5	P0ABS5 [114-140]		0	3101.54	n/a	High	n/a	High	2.359e-05	1.825e-08	5.72
FALSE	High	[K].LNAVPTTAYPTPAR.[R]		3.12198e-05	7.31991e-05	1	1	1	5	P37760	P37760 [246-259]		0	1471.79	n/a	High	High	High	2.359e-05	7.242e-06	2.55
FALSE	High	[K].QSDDLKPVFDQAFTK.[V]		3.77597e-06	7.31991e-05	1	1	1	6	P0ADK0	P0ADK0 [141-155]		0	1738.86	n/a	High	High	High	2.359e-05	7.254e-07	4.39
FALSE	High	[K].GVLNLQSNMPDTKPGLYEPTSPPIITDK.[T]		8.3711e-07	7.31991e-05	1	1	1	3	P15877	P15877 [317-344]		0	3025.56	High	High	n/a	High	2.359e-05	1.421e-07	4.5
FALSE	High	[K].QSALDFHEFPVPGK.[I]		9.91177e-05	7.31991e-05	1	1	1	2	P76558	P76558 [7-20]		0	1571.79	n/a	High	High	High	2.359e-05	2.605e-05	2.79
FALSE	High	[K].GYDHAFLLQAK.[G]		3.2239e-06	7.31991e-05	1	1	1	8	P0A9C3	P0A9C3 [243-253]		0	1262.65	High	High	n/a	High	2.359e-05	6.121e-07	3.25
FALSE	High	[K].GYDHLELNGK.[V]		4.97037e-05	7.31991e-05	1	1	1	3	P00957	P00957 [460-469]		0	1145.56	High	High	High	High	2.359e-05	1.204e-05	2.85
FALSE	High	[R].GYDSAGLAVVDAEGHMTR.[L]		2.19837e-08	7.31991e-05	1	1	1	7	P17169	P17169 [28-45]		0	1848.85	High	High	High	High	2.359e-05	2.749e-09	5.17
FALSE	High	[K].GYDVLQYFEMMK.[E]		0.000106347	7.31991e-05	1	1	1	1	P32176	P32176 [534-545]		0	1523.69	n/a	High	n/a	High	2.359e-05	2.815e-05	2.9
FALSE	High	[K].GYDYDTYTFYAK.[K]		6.09132e-05	7.31991e-05	1	1	1	3	P76002	P76002 [46-57]		0	1506.64	n/a	n/a	High	High	2.359e-05	1.511e-05	2.89
FALSE	High	[R].QPSQEELSIAR.[Y]		2.47985e-05	7.31991e-05	1	1	1	31	P0A8G6	P0A8G6 [173-183]		0	1257.64	High	High	High	High	2.359e-05	5.629e-06	3.4
FALSE	High	[R].INAFKPTADRPFVLGLPTGGTPMTTYK.[A]		5.12622e-08	7.31991e-05	1	1	1	11	P0A759	P0A759 [24-50]		0	2893.53	High	High	High	High	2.359e-05	6.882e-09	3.94
FALSE	High	[K].GYDGPIVECEK.[C]	1xCarbamidomethyl [C9]	6.35265e-05	7.31991e-05	1	1	1	4	P06612	P06612 [703-713]		0	1266.57	n/a	High	High	High	2.359e-05	1.585e-05	3.05
FALSE	High	[R].INAEDPNTFLPSPGK.[I]		5.41817e-08	7.31991e-05	1	1	1	10	P24182	P24182 [339-353]		0	1599.8	n/a	High	High	High	2.359e-05	7.288e-09	4.32
FALSE	High	[R].GYEIHISDEALK.[L]		1.5091e-06	7.31991e-05	1	1	1	22	P63284	P63284 [790-801]		0	1374.69	High	High	High	High	2.359e-05	2.683e-07	3.54
FALSE	High	[K].GYEMSELLSAALLDMR.[W]		7.71608e-06	7.31991e-05	1	1	1	2	P24171	P24171 [545-560]		0	1798.87	n/a	High	High	High	2.359e-05	1.578e-06	0.67
FALSE	High	[K].QPNDPGEITNEVTPIK.[V]		8.71946e-06	7.31991e-05	1	1	1	2	P15877	P15877 [207-222]		0	1751.88	n/a	n/a	High	High	2.359e-05	1.801e-06	3.13
FALSE	High	[K].QPIGVTAAITPWNFPAAMITR.[K]		2.59567e-07	7.31991e-05	1	1	1	5	P25526	P25526 [145-165]		0	2255.2	High	High	n/a	High	2.359e-05	3.982e-08	3.16
FALSE	High	[R].GYFAYASNHYQTHQ.[-]		3.17595e-07	7.31991e-05	1	1	1	6	P76621	P76621 [312-325]		0	1686.73	High	High	High	High	2.359e-05	4.968e-08	4.22
FALSE	High	[K].QPLEPMDITR.[R]		3.49493e-05	7.31991e-05	1	1	1	10	P75691	P75691 [13-22]		0	1199.61	High	High	High	High	2.359e-05	8.182e-06	2.5
FALSE	High	[K].GYFVFHDAYGYFEK.[Q]		6.52541e-08	7.31991e-05	1	1	1	7	P39172	P39172 [202-215]		0	1742.78	High	n/a	High	High	2.359e-05	8.927e-09	4.47
FALSE	High	[K].LNADTLVIADHNK.[A]		2.24101e-06	7.31991e-05	1	1	1	5	P07395	P07395 [297-309]		0	1423.75	High	High	High	High	2.359e-05	4.13e-07	4.25
FALSE	High	[R].GYGAGNDVTAAGVFADLLR.[T]		1.73311e-06	7.31991e-05	1	1	1	5	P00561	P00561 [794-812]		0	1866.93	High	High	High	High	2.359e-05	3.13e-07	3.42
FALSE	High	[R].GYDEINLNVGCPSDR.[V]	1xCarbamidomethyl [C11]	0.000140786	7.31991e-05	1	1	1	1	P32695	P32695 [104-118]		0	1708.76	n/a	High	n/a	High	2.359e-05	3.868e-05	2.18
FALSE	High	[R].IVLVETSHTGNMGSVAR.[A]	1xOxidation [M12]	1.44339e-05	7.31991e-05	1	1	1	1	P0AE01	P0AE01 [7-23]		0	1786.91	n/a	High	n/a	High	2.359e-05	3.121e-06	2.34
FALSE	High	[R].GWQVPAFTLGGEATDIVVMR.[I]	1xOxidation [M19]	2.55492e-07	7.31991e-05	2	2	1	8	P69910; P69908	P69910 [403-422]; P69908 [403-422]		0	2163.09	n/a	High	High	High	2.359e-05	3.928e-08	4.23
FALSE	High	[K].QQAVNQTATSDALANQLTALQK.[A]		1.7293e-05	7.31991e-05	1	1	1	1	P09127	P09127 [60-81]		0	2314.2	High	n/a	n/a	High	2.359e-05	3.793e-06	2.9
FALSE	High	[R].GWSFDISSLK.[V]		9.72918e-05	7.31991e-05	1	1	1	1	P28249	P28249 [142-151]		0	1139.57	High	n/a	n/a	High	2.359e-05	2.545e-05	2.26
FALSE	High	[R].GWSHIGVINALK.[K]		9.25061e-06	7.31991e-05	1	1	1	1	P0AFR0	P0AFR0 [17-28]		0	1294.73	High	n/a	n/a	High	2.359e-05	1.92e-06	3.02
FALSE	High	[R].QQASLEEQNNDALSPAIR.[R]		1.74761e-08	7.31991e-05	1	1	1	11	P0AFG6	P0AFG6 [102-119]		0	1983.97	High	High	High	High	2.359e-05	2.146e-09	4.91
FALSE	High	[R].GWVQQYHIGALR.[N]		1.5924e-05	7.31991e-05	1	1	1	7	P0A8G3	P0A8G3 [291-302]		0	1427.75	High	High	High	High	2.359e-05	3.473e-06	3.66
FALSE	High	[K].GYACGLLLENGGNLR.[V]	1xCarbamidomethyl [C4]	9.62113e-05	7.31991e-05	1	1	1	2	P77552	P77552 [112-126]		0	1606.8	n/a	High	High	High	2.359e-05	2.515e-05	3.09
FALSE	High	[K].QPSSLSPLVQLAGIR.[K]		0.000141799	7.31991e-05	1	1	1	1	P69874	P69874 [10-24]		0	1565.9	High	n/a	n/a	High	2.359e-05	3.913e-05	2.28
FALSE	High	[R].QQAQVEQVLK.[T]		5.47183e-05	7.31991e-05	1	1	1	8	P00957	P00957 [352-361]		0	1170.65	High	High	High	High	2.359e-05	1.343e-05	3.57
FALSE	High	[R].QPVYQLYTLLNR.[A]		0.000115317	7.31991e-05	1	1	1	1	P77739	P77739 [253-264]		0	1507.83	High	n/a	n/a	High	2.359e-05	3.091e-05	2.46
FALSE	High	[K].GYALAAMCEILGGALSGGK.[T]	1xCarbamidomethyl [C8]	1.36204e-07	7.31991e-05	1	1	1	7	P30178	P30178 [236-254]		0	1838.91	High	High	n/a	High	2.359e-05	1.982e-08	4.91
FALSE	High	[K].QPVTEQEIASYYEQNK.[N]		3.13848e-07	7.31991e-05	1	1	1	5	P0ADY1	P0ADY1 [207-222]		0	1926.91	n/a	High	High	High	2.359e-05	4.892e-08	4.13
FALSE	High	[R].GYASLDYNFK.[R]		0.000138281	7.31991e-05	1	1	1	6	P60785	P60785 [464-473]		0	1177.55	High	High	High	High	2.359e-05	3.798e-05	2.25
FALSE	High	[K].GYATDIEMIGIEDGIVEFHR.[N]		5.14655e-10	7.31991e-05	1	1	1	3	P76344	P76344 [100-119]		0	2265.09	High	n/a	High	High	2.359e-05	4.697e-11	5.52
FALSE	High	[K].GYATDIEMIGIEDGIVEFHR.[N]	1xOxidation [M8]	2.25111e-07	7.31991e-05	1	1	1	1	P76344	P76344 [100-119]		0	2281.08	n/a	n/a	High	High	2.359e-05	3.412e-08	4.98
FALSE	High	[K].GYCADAASGQLDLNNPLIK.[H]	1xCarbamidomethyl [C3]	1.65934e-06	7.31991e-05	1	1	1	1	P39160	P39160 [131-149]		0	2019.98	n/a	High	n/a	High	2.359e-05	2.982e-07	4.04
FALSE	High	[K].GYAGDTATTSEIK.[A]		8.38234e-06	7.31991e-05	1	1	1	18	P0AFH8	P0AFH8 [131-143]		0	1313.62	High	High	High	High	2.359e-05	1.724e-06	3.95
FALSE	High	[R].GYGGWVLTMR.[C]		5.7736e-05	7.31991e-05	1	1	1	7	P0AD42	P0AD42 [149-158]		0	1139.57	High	High	High	High	2.359e-05	1.422e-05	2.31
FALSE	High	[K].IVIVGGGAGGLEMATQLGHK.[L]		1.69988e-08	7.31991e-05	1	1	1	17	P00393	P00393 [8-27]		0	1908.04	High	High	High	High	2.359e-05	2.078e-09	3.8
FALSE	High	[R].QPLELVDMVEK.[L]		4.69114e-05	7.31991e-05	1	1	1	12	P0A7X3	P0A7X3 [50-60]		0	1300.68	n/a	High	High	High	2.359e-05	1.13e-05	3.06
FALSE	High	[R].QNLTAPATMIDWRPVVHEMR.[L]		3.7772e-05	7.31991e-05	1	1	1	5	P15034	P15034 [155-174]		0	2365.19	High	High	High	High	2.359e-05	8.914e-06	3.17
FALSE	High	[K].QNLISVNSPIAR.[G]		2.16243e-05	7.31991e-05	1	1	1	8	P0A6W5	P0A6W5 [117-128]		0	1311.74	High	High	High	High	2.359e-05	4.842e-06	3.26
FALSE	High	[R].QNLLDIESLK.[V]		0.000151204	7.31991e-05	1	1	1	3	P76372	P76372 [260-269]		0	1172.65	High	n/a	High	High	2.359e-05	4.213e-05	3.23
FALSE	High	[R].QNLHVHVEASGEQYR.[F]		5.59184e-07	7.31991e-05	1	1	1	8	P06999	P06999 [91-105]		0	1766.86	n/a	High	High	High	2.359e-05	9.176e-08	3.92
FALSE	High	[R].QNLATFCQTWDDENVHK.[L]	1xCarbamidomethyl [C7]	1.83985e-08	7.31991e-05	2	2	1	21	P69910; P69908	P69910 [58-74]; P69908 [58-74]		0	2105.93	High	High	High	High	2.359e-05	2.266e-09	5.97
FALSE	High	[R].GYNIESLTVAPTDDPTLSR.[M]		7.40611e-08	7.31991e-05	1	1	1	7	P00894	P00894 [27-45]		0	2049.01	n/a	High	High	High	2.359e-05	1.024e-08	4.62
FALSE	High	[K].GYPINNPEDVAYSR.[T]		8.69752e-05	7.31991e-05	1	1	1	2	P77348	P77348 [517-530]		0	1594.75	n/a	n/a	High	High	2.359e-05	2.248e-05	1.87
FALSE	High	[K].QNNMTLDQMR.[S]		0.000152822	7.31991e-05	1	1	1	6	P0ABZ6	P0ABZ6 [106-115]		0	1250.56	High	High	High	High	2.359e-05	4.263e-05	3.27
FALSE	High	[R].GYPNSQYTTDATK.[R]		5.51399e-05	7.31991e-05	1	1	1	9	P0AC02	P0AC02 [153-165]		0	1445.65	High	High	High	High	2.359e-05	1.353e-05	3.02
FALSE	High	[K].LMVIGNPHYNSILR.[C]		6.70078e-05	7.31991e-05	1	1	1	1	P0CK95	P0CK95 [561-574]		0	1626.88	n/a	High	n/a	High	2.359e-05	1.679e-05	3.6
FALSE	High	[K].GYQEVITYSFVDPK.[V]		2.12049e-05	7.31991e-05	1	1	1	6	P07395	P07395 [506-519]		0	1645.81	n/a	High	High	High	2.359e-05	4.736e-06	3.64
FALSE	High	[K].QNGMFSFSGLTK.[E]		3.98792e-05	7.31991e-05	1	1	1	4	P00509	P00509 [344-355]		0	1316.63	High	High	High	High	2.359e-05	9.455e-06	2.19
FALSE	High	[K].QNEWGTLLR.[T]		0.00012182	7.31991e-05	1	1	1	7	P0ADV7	P0ADV7 [178-186]		0	1116.58	High	High	High	High	2.359e-05	3.282e-05	2.34
FALSE	High	[K].GYRPQFYFR.[T]		3.06175e-05	7.31991e-05	1	2	1	171	P0CE47	P0CE47 [326-334]		0	1233.62	High	High	High	High	2.359e-05	7.089e-06	3.27
FALSE	High	[K].GYSMPVLCNLFGTPK.[R]	1xCarbamidomethyl [C8]	8.28295e-05	7.31991e-05	1	1	1	2	P0AAB4	P0AAB4 [57-71]		0	1683.82	n/a	High	n/a	High	2.359e-05	2.127e-05	2.89
FALSE	High	[R].GYSVEYFVEGGR.[S]		2.58879e-05	7.31991e-05	1	1	1	5	P0A7A7	P0A7A7 [377-388]		0	1362.63	High	High	High	High	2.359e-05	5.885e-06	2.77
FALSE	High	[R].LMVMAGGTGGHVFPGLAVAHHLMAQGWQVR.[W]		1.76848e-08	7.31991e-05	1	1	1	1	P17443	P17443 [8-37]		0	3128.59	High	n/a	n/a	High	2.359e-05	2.171e-09	5.35
FALSE	High	[K].QNQLEQLAEQYDELK.[H]		5.62708e-06	7.31991e-05	1	1	1	1	P0A8V2	P0A8V2 [1008-1022]		0	1848.9	n/a	High	n/a	High	2.359e-05	1.119e-06	4.12
FALSE	High	[R].GYLSPYFINKPETGAVELESPFILLADKK.[I]		3.80593e-06	7.31991e-05	1	1	1	2	P0A6F5	P0A6F5 [198-226]		1	3239.72	n/a	High	n/a	High	2.359e-05	7.32e-07	4.89
FALSE	High	[R].GYLSPYFINKPETGAVELESPFILLADK.[K]		2.4462e-08	7.31991e-05	1	1	1	4	P0A6F5	P0A6F5 [198-225]		0	3111.63	High	High	High	High	2.359e-05	3.079e-09	6.75
FALSE	High	[K].LVLVLNCGSSSLK.[F]	1xCarbamidomethyl [C7]	2.97887e-06	7.31991e-05	1	1	1	19	P0A6A3	P0A6A3 [5-17]		0	1389.78	n/a	High	High	High	2.359e-05	5.628e-07	3.15
FALSE	High	[R].IVIVTSGAIAAGR.[E]		3.48137e-05	7.31991e-05	1	1	1	8	P0A7B5	P0A7B5 [45-57]		0	1227.74	n/a	High	High	High	2.359e-05	8.166e-06	2.84
FALSE	High	[K].GYGTLADVPEK.[V]		7.22975e-05	7.31991e-05	1	1	1	9	P75874	P75874 [60-70]		0	1149.58	High	High	High	High	2.359e-05	1.824e-05	2.65
FALSE	High	[R].GYHKPIMLAGGIGNIR.[A]		4.35864e-08	7.31991e-05	1	1	1	19	P15254	P15254 [406-421]		0	1696.93	High	High	High	High	2.359e-05	5.767e-09	4.94
FALSE	High	[K].QPDAMTHPDGMQIK.[I]		1.81982e-05	7.31991e-05	1	1	1	13	P0ACJ8	P0ACJ8 [154-167]		0	1568.72	High	High	High	High	2.359e-05	4.01e-06	3.22
FALSE	High	[K].QPAWGYISALDLK.[T]		4.67308e-05	7.31991e-05	1	1	1	2	P15877	P15877 [666-678]		0	1461.77	High	n/a	n/a	High	2.359e-05	1.128e-05	2.26
FALSE	High	[R].QPAVAESVVAQIK.[D]		1.74293e-05	7.31991e-05	1	1	1	9	P00888	P00888 [279-291]		0	1339.76	High	n/a	High	High	2.359e-05	3.836e-06	3.21
FALSE	High	[R].GYIDWMVQVPWNAR.[S]		4.28485e-06	7.31991e-05	1	1	1	4	P0A9M0	P0A9M0 [293-306]		0	1734.84	n/a	High	High	High	2.359e-05	8.351e-07	2.98
FALSE	High	[R].QPATASLHPENAGIAVNER.[G]		6.53774e-06	7.31991e-05	1	1	1	2	P77212	P77212 [253-271]		0	1975	n/a	High	High	High	2.359e-05	1.32e-06	3.76
FALSE	High	[R].QNYSVSHNGR.[W]		0.000146436	7.31991e-05	1	1	1	1	P17315	P17315 [275-284]		0	1161.54	High	n/a	n/a	High	2.359e-05	4.054e-05	2.61
FALSE	High	[K].QNVSSVIIDLR.[S]		4.21009e-05	7.31991e-05	1	1	1	3	P23865	P23865 [383-393]		0	1243.7	High	n/a	High	High	2.359e-05	1.005e-05	2.7
FALSE	High	[R].LMVMAGGTGGHVFPGLAVAHHLMAQGWQVR.[W]	1xOxidation [M]	7.9949e-06	7.31991e-05	1	1	3	8	P17443	P17443 [8-37]		0	3144.58	High	n/a	n/a	High	2.359e-05	1.642e-06	3.67
FALSE	High	[R].QNVLLVPQEGVTHNAQGK.[A]		1.15325e-06	7.31991e-05	1	1	1	8	P37636	P37636 [299-316]		0	1932.03	High	High	High	High	2.359e-05	2.012e-07	4.62
FALSE	High	[K].GYINSLGALTGGQALQQAK.[A]		1.46837e-07	7.31991e-05	1	1	1	7	P0A9G6	P0A9G6 [64-82]		0	1890.01	n/a	High	High	High	2.359e-05	2.147e-08	4.85
FALSE	High	[K].GYLPENLFAPAPQSR.[M]		3.46786e-05	7.31991e-05	1	1	1	1	P12995	P12995 [167-181]		0	1659.85	n/a	n/a	High	High	2.359e-05	8.137e-06	2.82
FALSE	High	[K].QNQLEQLAEQYDELKHEFEK.[K]		7.07462e-06	7.31991e-05	1	1	1	2	P0A8V2	P0A8V2 [1008-1027]		1	2519.2	High	High	n/a	High	2.359e-05	1.434e-06	5.13
FALSE	High	[K].GYISDQLTDEAIGVVDR.[A]		8.74337e-07	7.31991e-05	1	1	1	1	P77318	P77318 [252-268]		0	1850.91	n/a	High	n/a	High	2.359e-05	1.49e-07	4.41
FALSE	High	[R].GWQVPAFTLGGEATDIVVMR.[I]		4.75502e-09	7.31991e-05	2	2	1	15	P69910; P69908	P69910 [403-422]; P69908 [403-422]		0	2147.1	n/a	High	High	High	2.359e-05	5.221e-10	4.31
FALSE	High	[R].GSMIEVLHSNFIR.[T]		3.5635e-05	7.31991e-05	1	1	1	2	P0AFH2	P0AFH2 [195-207]		0	1502.78	n/a	n/a	High	High	2.359e-05	8.376e-06	3.44
FALSE	High	[K].QQEATQPDDVIR.[I]		4.92012e-06	7.31991e-05	1	1	1	16	P76116	P76116 [339-350]		0	1399.68	High	High	High	High	2.359e-05	9.671e-07	3.85
FALSE	High	[K].GWLLNEPNYR.[L]		6.28034e-05	7.31991e-05	1	1	1	13	P09169	P09169 [138-147]		0	1261.63	High	n/a	High	High	2.359e-05	1.562e-05	2.32
FALSE	High	[R].GVNAIELMHDAIGHILQLR.[D]		1.68647e-11	7.31991e-05	1	1	1	3	P23908	P23908 [202-220]		0	2100.14	High	n/a	n/a	High	2.359e-05	1.154e-12	7.18
FALSE	High	[R].LVITPVDGSDPYEEMIPK.[W]	1xOxidation [M15]	4.35923e-05	7.31991e-05	1	1	1	3	P0A8T7	P0A8T7 [1175-1192]		0	2019	n/a	High	High	High	2.359e-05	1.043e-05	2.55
FALSE	High	[K].GVNLPGVSIALPALAEK.[D]		2.03912e-07	7.31991e-05	1	1	1	7	P0AD61	P0AD61 [157-173]		0	1648.96	n/a	High	High	High	2.359e-05	3.067e-08	5.54
FALSE	High	[K].GVNISTATVCR.[Q]	1xCarbamidomethyl [C10]	0.000126795	7.31991e-05	1	1	1	1	P0AAK4	P0AAK4 [49-59]		0	1177.6	n/a	High	n/a	High	2.359e-05	3.433e-05	2.87
FALSE	High	[R].LVITSDEGVR.[A]		0.000141799	7.31991e-05	1	1	1	8	P27550	P27550 [182-191]		0	1088.59	High	High	High	High	2.359e-05	3.911e-05	2.25
FALSE	High	[K].QQTAESQAVIR.[S]		0.000151742	7.31991e-05	1	1	1	2	P04982	P04982 [111-121]		0	1230.64	High	n/a	High	High	2.359e-05	4.231e-05	2.76
FALSE	High	[R].GVNVVLTTGRPYAGVHNYLK.[E]		4.55252e-09	7.31991e-05	1	1	1	17	P0A8Y5	P0A8Y5 [36-55]		0	2158.18	High	High	High	High	2.359e-05	4.981e-10	4.39
FALSE	High	[K].QQVDVINHLTGEAMTETR.[N]		3.85555e-08	7.31991e-05	1	1	1	7	P0ABU5	P0ABU5 [44-61]		0	2042	High	High	High	High	2.359e-05	5.059e-09	4.28
FALSE	High	[R].QQSFPSVVMNPQDAHSAYIR.[G]		6.47495e-05	7.31991e-05	1	1	1	2	P21169	P21169 [610-629]		0	2275.09	n/a	n/a	High	High	2.359e-05	1.613e-05	2.78
FALSE	High	[R].QQQGDCPTGHAVITLAGDLPAK.[A]	1xCarbamidomethyl [C6]	1.88317e-06	7.31991e-05	1	1	1	1	P0A8D6	P0A8D6 [55-76]		0	2277.13	n/a	High	n/a	High	2.359e-05	3.419e-07	4.74
FALSE	High	[K].GVQCDLAMIGSK.[G]	1xCarbamidomethyl [C4]	2.13717e-05	7.31991e-05	1	1	1	8	P0ABA6	P0ABA6 [110-121]		0	1278.62	High	High	High	High	2.359e-05	4.79e-06	2.8
FALSE	High	[R].QQQALQYELEK.[N]		4.98955e-05	7.31991e-05	1	1	1	9	P0ADW3	P0ADW3 [30-40]		0	1377.7	High	High	High	High	2.359e-05	1.21e-05	3.59
FALSE	High	[R].QQMLPNTNGGMLNSNR.[N]		8.98884e-07	7.31991e-05	1	1	1	1	P0ADX7	P0ADX7 [93-108]		0	1774.83	n/a	High	n/a	High	2.359e-05	1.53e-07	3.7
FALSE	High	[R].QQLTEAAPPLPVVSVPHMR.[C]	1xOxidation [M18]	8.89533e-05	7.31991e-05	1	1	1	1	P00895	P00895 [217-235]		0	2086.11	High	n/a	n/a	High	2.359e-05	2.305e-05	2.45
FALSE	High	[R].QQLTEAAPPLPVVSVPHMR.[C]		4.98621e-10	7.31991e-05	1	1	1	3	P00895	P00895 [217-235]		0	2070.12	High	n/a	High	High	2.359e-05	4.532e-11	4.14
FALSE	High	[R].QQLQEILSQAK.[R]		0.00010913	7.31991e-05	1	1	1	2	P41052	P41052 [76-86]		0	1285.71	High	High	n/a	High	2.359e-05	2.898e-05	3.57
FALSE	High	[K].QQQPLASFQNEVQPSTR.[H]		2.04721e-07	7.31991e-05	1	1	1	5	P00909	P00909 [22-38]		0	1957.97	n/a	n/a	High	High	2.359e-05	3.083e-08	4.02
FALSE	High	[K].GVQWIPDWGQAR.[I]		8.60016e-05	7.31991e-05	1	1	1	6	P00956	P00956 [440-451]		0	1412.71	High	High	High	High	2.359e-05	2.217e-05	2.84
FALSE	High	[K].QQVEGASAMGQMFR.[L]		4.40499e-06	7.31991e-05	1	1	1	8	P77804	P77804 [437-450]		0	1539.7	High	High	High	High	2.359e-05	8.582e-07	2.83
FALSE	High	[K].GVMVGQTAIVNR.[L]	1xOxidation [M3]	0.00011702	7.31991e-05	1	1	1	2	P11454	P11454 [612-623]		0	1260.67	High	n/a	High	High	2.359e-05	3.142e-05	2.29
FALSE	High	[K].GVLPTCQDTGTAIIVGK.[K]	1xCarbamidomethyl [C6]	3.65848e-06	7.31991e-05	1	2	1	4	P0AC33	P0AC33 [100-116]		0	1729.92	n/a	High	High	High	2.359e-05	7.012e-07	3.44
FALSE	High	[K].INAQYQGADR.[V]		0.000105955	7.31991e-05	1	1	1	3	P39160	P39160 [433-442]		0	1135.55	High	High	High	High	2.359e-05	2.804e-05	3.14
FALSE	High	[R].QRPAPTTDAETYEFINELGDKK.[N]		3.29123e-08	7.31991e-05	1	1	1	1	P16431	P16431 [157-178]		1	2523.24	n/a	High	n/a	High	2.359e-05	4.255e-09	5.62
FALSE	High	[R].QRPAPTTDAETYEFINELGDK.[K]		6.02832e-07	7.31991e-05	1	1	1	1	P16431	P16431 [157-177]		0	2395.14	n/a	High	n/a	High	2.359e-05	9.93e-08	6.09
FALSE	High	[K].GVISSVTGFGFFVR.[L]		1.32971e-06	7.31991e-05	1	1	1	5	P21499	P21499 [649-662]		0	1472.79	High	High	High	High	2.359e-05	2.347e-07	4.58
FALSE	High	[R].GVLTNLGAVAVDTGIFTGR.[S]		2.18104e-08	7.31991e-05	1	1	1	6	P22259	P22259 [47-65]		0	1861.02	n/a	High	High	High	2.359e-05	2.727e-09	4.93
FALSE	High	[R].QQYQLPVNVTASTLTLLLQKPLK.[L]		6.57644e-07	7.31991e-05	1	1	1	2	P31473	P31473 [349-371]		0	2596.51	High	High	n/a	High	2.359e-05	1.094e-07	4.77
FALSE	High	[K].GVMVNALSLAAR.[I]		2.36615e-05	7.31991e-05	1	1	1	4	P29745	P29745 [229-240]		0	1201.67	High	n/a	High	High	2.359e-05	5.347e-06	3.09
FALSE	High	[K].GVLVGTSTMNNVMMPK.[I]		8.7539e-06	7.31991e-05	1	1	1	1	Q46877	Q46877 [307-322]		0	1678.83	n/a	High	n/a	High	2.359e-05	1.813e-06	3.57
FALSE	High	[K].GVIVQYGGQTPLK.[L]		6.61561e-06	7.31991e-05	1	1	1	9	P00968	P00968 [637-649]		0	1359.76	n/a	High	High	High	2.359e-05	1.334e-06	3.79
FALSE	High	[R].LNAQPHGASLYLPMEGLNCYR.[H]	1xCarbamidomethyl [C19]	1.92168e-08	7.31991e-05	1	1	1	9	P04693	P04693 [56-76]		0	2404.15	High	High	High	High	2.359e-05	2.379e-09	3.91
FALSE	High	[R].QQVMESLDQAGWR.[L]		6.5995e-05	7.31991e-05	1	1	1	2	P60240	P60240 [944-956]		0	1547.73	n/a	High	High	High	2.359e-05	1.65e-05	3.69
FALSE	High	[R].GVLYSVRPEAR.[G]		3.5222e-05	7.31991e-05	1	1	1	16	P0AFF6	P0AFF6 [181-191]		0	1246.69	High	High	High	High	2.359e-05	8.246e-06	2.51
FALSE	High	[R].GVMAALLTPFDQQQALDK.[A]		1.884e-07	7.31991e-05	1	1	1	2	P0A6L4	P0A6L4 [7-24]		0	1946.01	n/a	High	n/a	High	2.359e-05	2.817e-08	4.92
FALSE	High	[K].GVMLQTLDSLWK.[E]		7.71028e-05	7.31991e-05	1	1	1	2	P10408	P10408 [765-776]		0	1390.74	High	High	n/a	High	2.359e-05	1.965e-05	3.3
FALSE	High	[K].GVMVGQTAIVNR.[L]		1.07448e-05	7.31991e-05	1	1	1	5	P11454	P11454 [612-623]		0	1244.68	High	n/a	High	High	2.359e-05	2.264e-06	2.91
FALSE	High	[K].QQYGEGLAR.[SA]		0.000141292	7.31991e-05	2	2	1	11	P04816; P0AD96	P04816 [171-179]; P0AD96 [171-179]		0	1021.51	High	n/a	High	High	2.359e-05	3.898e-05	2.64
FALSE	High	[R].GVSACATCDGFFYR.[N]	2xCarbamidomethyl [C5; C8]	3.05036e-06	7.31991e-05	1	1	1	7	P0A9P4	P0A9P4 [132-145]		0	1610.67	n/a	High	High	High	2.359e-05	5.762e-07	4.11
FALSE	High	[K].GVSADQISIVSYGK.[E]		2.58376e-06	7.31991e-05	1	1	1	7	P0A912	P0A912 [137-150]		0	1423.74	High	High	High	High	2.359e-05	4.824e-07	3.51
FALSE	High	[K].GVSFEIEHVEK.[D]		2.03103e-05	7.31991e-05	1	1	1	7	P0ACA3	P0ACA3 [33-43]		0	1273.64	n/a	High	High	High	2.359e-05	4.53e-06	3.18
FALSE	High	[K].GVVHDTWPQALIAR.[E]		1.37286e-07	7.31991e-05	1	1	1	14	P69828	P69828 [30-43]		0	1562.84	High	High	High	High	2.359e-05	1.996e-08	3.74
FALSE	High	[R].GVVLWFTGLSGSGK.[S]		1.61404e-06	7.31991e-05	1	1	1	4	P0A6J1	P0A6J1 [28-41]		0	1407.76	High	High	n/a	High	2.359e-05	2.886e-07	3.75
FALSE	High	[K].QQGCTLQQVADASGMTK.[G]	1xCarbamidomethyl [C4]	2.40347e-05	7.31991e-05	1	1	1	1	P27278	P27278 [13-29]		0	1822.84	n/a	High	n/a	High	2.359e-05	5.428e-06	3.68
FALSE	High	[R].QQFAQVTNPPIDPLR.[E]		1.2883e-06	7.31991e-05	1	1	1	6	P09831	P09831 [508-522]		0	1723.91	n/a	High	High	High	2.359e-05	2.261e-07	4.52
FALSE	High	[R].LNAIESNYVGK.[V]		9.47878e-05	7.31991e-05	1	1	1	4	P77529	P77529 [147-157]		0	1207.63	High	n/a	High	High	2.359e-05	2.473e-05	2.65
FALSE	High	[R].GVVVAIDKDVVLVDAGLK.[S]		3.79502e-08	7.31991e-05	1	1	1	5	P0AG67	P0AG67 [26-43]		1	1810.07	High	High	High	High	2.359e-05	4.969e-09	4.62
FALSE	High	[K].GVVVQDAALLESGAAIR.[T]		6.84268e-08	7.31991e-05	1	1	1	6	P0AGJ5	P0AGJ5 [225-241]		0	1668.93	n/a	High	High	High	2.359e-05	9.396e-09	4.52
FALSE	High	[K].INALETVTIASK.[A]		6.35959e-06	7.31991e-05	1	1	1	19	P0A7R1	P0A7R1 [72-83]		0	1259.72	High	High	High	High	2.359e-05	1.281e-06	3.52
FALSE	High	[R].GVVVYLETTIEK.[Q]		0.000128649	7.31991e-05	1	1	1	2	P0A6D7	P0A6D7 [98-109]		0	1350.75	n/a	High	n/a	High	2.359e-05	3.495e-05	2.94
FALSE	High	[R].QQETAVATMK.[R]		0.000143844	7.31991e-05	1	1	1	3	Q59385	Q59385 [174-183]		0	1106.55	High	High	High	High	2.359e-05	3.974e-05	2.25
FALSE	High	[K].IVIVANGAPYGSESLFNSLR.[L]		3.19852e-06	7.31991e-05	1	1	1	3	P0AB52	P0AB52 [4-23]		0	2107.12	n/a	High	n/a	High	2.359e-05	6.057e-07	2.81
FALSE	High	[K].LVLVESPSNPLLR.[V]		2.74499e-05	7.31991e-05	1	1	1	7	P00935	P00935 [140-152]		0	1436.85	High	n/a	High	High	2.359e-05	6.285e-06	2.54
FALSE	High	[RK].GVYNTYIEDNLR.[Y]		0.000124966	7.31991e-05	1	2	1	2	P0AC33	P0AC33 [134-145]		0	1456.71	n/a	High	High	High	2.359e-05	3.375e-05	3.12
FALSE	High	[R].GWFMSSLMISTAMK.[G]		3.47529e-06	7.31991e-05	1	1	1	1	P00956	P00956 [568-581]		0	1589.75	n/a	High	n/a	High	2.359e-05	6.653e-07	3.8
FALSE	High	[R].QQEIAFSDK.[L]		0.00015391	7.31991e-05	1	1	1	7	P09551	P09551 [100-108]		0	1065.52	High	High	High	High	2.359e-05	4.287e-05	1.82
FALSE	High	[R].IVLVETSHTGNMGSVAR.[A]		7.61297e-07	7.31991e-05	1	1	1	5	P0AE01	P0AE01 [7-23]		0	1770.92	High	High	High	High	2.359e-05	1.278e-07	4.4
FALSE	High	[R].GVWANNLVYNLHLLTGK.[I]		4.9075e-07	7.31991e-05	1	1	1	1	P33937	P33937 [380-396]		0	1912.04	n/a	High	n/a	High	2.359e-05	7.946e-08	4.58
FALSE	High	[R].QQGVAFPNDFR.[R]		2.03103e-05	7.31991e-05	1	1	1	9	P0A8N5	P0A8N5 [31-41]		0	1278.62	n/a	High	High	High	2.359e-05	4.519e-06	3.26
FALSE	High	[R].LNALPDVLEQFIHLR.[A]		3.88594e-07	7.31991e-05	1	1	1	4	P0ABA4	P0ABA4 [86-100]		0	1778	n/a	High	High	High	2.359e-05	6.189e-08	4.9
FALSE	High	[R].QQIEEATSDYDR.[E]		1.7959e-06	7.31991e-05	1	1	1	20	P0A6F5	P0A6F5 [351-362]		0	1454.64	High	High	High	High	2.359e-05	3.241e-07	3.29
FALSE	High	[K].GVSFQELPIDGNAAK.[R]		1.45058e-06	7.31991e-05	1	1	1	8	P0AC62	P0AC62 [26-40]		0	1545.79	n/a	High	High	High	2.359e-05	2.574e-07	4.1
FALSE	High	[R].INAMLQDYELQR.[R]		6.72633e-05	7.31991e-05	1	1	1	1	P0AFX7	P0AFX7 [173-184]		0	1493.74	n/a	High	n/a	High	2.359e-05	1.689e-05	3.14
FALSE	High	[R].QQLNDVAEAHELLR.[D]		4.67998e-07	7.31991e-05	1	1	1	1	P52647	P52647 [934-947]		0	1635.84	n/a	High	n/a	High	2.359e-05	7.555e-08	3
FALSE	High	[K].GVSTWHLNSPEEFTK.[V]		0.000141799	7.31991e-05	1	1	1	1	P0ACE0	P0ACE0 [136-150]		0	1731.83	n/a	High	n/a	High	2.359e-05	3.91e-05	2.78
FALSE	High	[R].GVSVVVLPGDVALKPAPEGATMHWYHAPQPVVTPEEEELRK.[L]		0.00014696	7.31991e-05	1	1	1	1	P07003	P07003 [153-193]		1	4433.3	n/a	High	n/a	High	2.359e-05	4.074e-05	6.01
FALSE	High	[R].QQILTEEQYLDALEEFGDEFDAK.[M]		2.56864e-05	7.31991e-05	1	1	1	1	P0A8T7	P0A8T7 [157-179]		0	2731.26	n/a	n/a	High	High	2.359e-05	5.852e-06	2.99
FALSE	High	[K].GVTAIITMTESGR.[T]		4.63709e-06	7.31991e-05	1	1	1	9	P21599	P21599 [378-390]		0	1335.69	High	High	High	High	2.359e-05	9.093e-07	3.97
FALSE	High	[K].GVTAIITMTESGR.[T]	1xOxidation [M8]	1.27268e-05	7.31991e-05	1	1	1	3	P21599	P21599 [378-390]		0	1351.69	High	High	High	High	2.359e-05	2.716e-06	2.61
FALSE	High	[R].INALTIAGTDPSGGAGIQADLK.[T]		1.24851e-07	7.31991e-05	1	1	1	2	P76422	P76422 [4-25]		0	2083.1	n/a	n/a	High	High	2.359e-05	1.8e-08	4.59
FALSE	High	[K].QQIIGLAEVR.[D]		7.12088e-05	7.31991e-05	1	1	1	11	P0A705	P0A705 [792-801]		0	1126.66	High	High	High	High	2.359e-05	1.794e-05	3.07
FALSE	High	[K].QQIGVVGMAVMGR.[N]	1xOxidation [M]	1.22357e-05	7.31991e-05	1	1	2	10	P00350	P00350 [4-16]		0	1361.7	High	High	High	High	2.359e-05	2.608e-06	2.79
FALSE	High	[R].GVTPVHFDSANDGVAAASEAVNLLR.[D]		2.95778e-11	7.31991e-05	1	1	1	3	P21599	P21599 [422-446]		0	2510.26	n/a	High	High	High	2.359e-05	2.123e-12	5.24
FALSE	High	[K].QQIGVVGMAVMGR.[N]		3.70211e-06	7.31991e-05	1	1	1	13	P00350	P00350 [4-16]		0	1345.71	High	n/a	High	High	2.359e-05	7.102e-07	3.77
FALSE	High	[R].QQLGISVLSWR.[E]		9.09733e-05	7.31991e-05	1	1	1	2	P0A9E0	P0A9E0 [217-227]		0	1286.72	High	n/a	n/a	High	2.359e-05	2.365e-05	2.65
FALSE	High	[K].GVTYCPHCDGPLFK.[G]	2xCarbamidomethyl [C5; C8]	6.12515e-08	7.31991e-05	1	1	1	6	P35340	P35340 [341-354]		0	1650.74	n/a	High	n/a	High	2.359e-05	8.355e-09	4.24
FALSE	High	[K].QQLGLSPQDSLGTR.[S]		3.05036e-06	7.31991e-05	1	1	1	8	P0AB38	P0AB38 [148-161]		0	1499.78	n/a	High	High	High	2.359e-05	5.763e-07	3.71
FALSE	High	[R].QQIEEATSDYDREK.[L]		2.14563e-06	7.31991e-05	1	1	1	9	P0A6F5	P0A6F5 [351-364]		1	1711.78	High	High	High	High	2.359e-05	3.942e-07	3.41
FALSE	High	[K].GWLPLFDFAYQGFAR.[G]		6.37159e-07	7.31991e-05	1	1	1	2	P00509	P00509 [205-219]		0	1787.89	n/a	n/a	High	High	2.359e-05	1.058e-07	3.51
FALSE	High	[K].QNDQIDVLLAK.[G]		0.000124512	7.31991e-05	1	1	1	3	P0AEE5	P0AEE5 [71-81]		0	1256.68	High	High	n/a	High	2.359e-05	3.361e-05	3.53
FALSE	High	[K].QVIGQVAADLR.[A]		9.17797e-06	7.31991e-05	1	1	1	20	P0AG55	P0AG55 [139-149]		0	1169.66	High	High	High	High	2.359e-05	1.909e-06	3.66
FALSE	High	[K].GSMASVAFHLNTQLNNGESPK.[L]	1xOxidation [M3]	7.38841e-06	7.31991e-05	1	1	1	4	P67910	P67910 [179-199]		0	2218.06	High	High	n/a	High	2.359e-05	1.507e-06	3.84
FALSE	High	[K].LVIESGDSAQSR.[Q]		6.88159e-05	7.31991e-05	1	1	1	3	P76170	P76170 [33-44]		0	1261.64	High	n/a	High	High	2.359e-05	1.73e-05	2.04
FALSE	High	[R].LVLEVQQQLGGGIVR.[T]		6.95183e-08	7.31991e-05	1	1	1	34	P0ABB4	P0ABB4 [39-53]		0	1608.94	High	High	High	High	2.359e-05	9.568e-09	3.98
FALSE	High	[R].RFEEHLQHEAQER.[L]		9.54022e-09	7.31991e-05	1	1	1	8	P39177	P39177 [57-69]		1	1708.82	High	High	High	High	2.359e-05	1.113e-09	4.93
FALSE	High	[K].LVIGADGANSQVR.[Q]		5.14556e-05	7.31991e-05	1	1	1	5	P75728	P75728 [160-172]		0	1299.7	High	High	High	High	2.359e-05	1.256e-05	2.71
FALSE	High	[K].RFDGVLASELADPQLYK.[T]		2.00729e-05	7.31991e-05	1	1	1	5	P00959	P00959 [404-420]		1	1922	High	High	High	High	2.359e-05	4.469e-06	5.39
FALSE	High	[K].GNANVVFFDGITAGEK.[D]		3.55867e-06	7.31991e-05	1	1	1	10	P0AD96	P0AD96 [188-203]		0	1638.81	n/a	n/a	High	High	2.359e-05	6.813e-07	4.22
FALSE	High	[K].GNANVVFFDGITAGEKDFSTLVAR.[L]		2.46053e-05	7.31991e-05	1	1	1	1	P0AD96	P0AD96 [188-211]		1	2528.28	High	n/a	n/a	High	2.359e-05	5.591e-06	3.63
FALSE	High	[R].RFHQEMLNLFLK.[Y]		4.3243e-09	7.31991e-05	1	1	1	7	P00393	P00393 [149-160]		1	1575.85	High	High	High	High	2.359e-05	4.722e-10	5.67
FALSE	High	[K].GNASEDARPIVLVGK.[G]		3.31721e-07	7.31991e-05	1	1	1	11	P68767	P68767 [256-270]		0	1525.83	High	High	High	High	2.359e-05	5.214e-08	3.31
FALSE	High	[K].GNDGIAAFVQR.[L]		0.000102864	7.31991e-05	1	1	1	5	P0AG82	P0AG82 [201-211]		0	1147.59	n/a	High	High	High	2.359e-05	2.713e-05	3.35
FALSE	High	[R].GNDMISHLYQPMSPSVLNLIK.[Q]		9.24298e-10	7.31991e-05	1	1	1	10	P08839	P08839 [466-486]		0	2357.2	High	High	High	High	2.359e-05	8.859e-11	6.31
FALSE	High	[R].GNDMISHLYQPMSPSVLNLIK.[Q]	1xOxidation [M]	1.42218e-06	7.31991e-05	1	1	2	6	P08839	P08839 [466-486]		0	2373.19	High	High	n/a	High	2.359e-05	2.525e-07	4.89
FALSE	High	[R].GNDVMIANDNLR.[I]		0.000147484	7.31991e-05	1	1	1	1	P0AGI8	P0AGI8 [416-427]		0	1331.64	n/a	High	n/a	High	2.359e-05	4.089e-05	2.63
FALSE	High	[R].GNDYSILNTVSENLTYKPER.[L]		1.61463e-07	7.31991e-05	1	1	1	3	P0A6E4	P0A6E4 [367-386]		0	2313.14	High	n/a	High	High	2.359e-05	2.382e-08	5.33
FALSE	High	[K].GNESDVYSSEIPAEFQK.[L]		2.00711e-07	7.31991e-05	1	1	1	4	P07118	P07118 [318-334]		0	1899.86	n/a	High	High	High	2.359e-05	3.024e-08	4.82
FALSE	High	[K].LNKEPIIEYLNSNIVLLK.[W]		3.35386e-06	7.31991e-05	1	1	1	4	P36683	P36683 [611-628]		1	2113.23	High	High	n/a	High	2.359e-05	6.404e-07	2.11
FALSE	High	[R].RFDETGHSQIMVEPVADVTAYGVVDCK.[G]	1xCarbamidomethyl [C26]	9.09779e-08	7.31991e-05	1	1	1	1	P0AEP3	P0AEP3 [158-184]		1	3023.42	n/a	High	n/a	High	2.359e-05	1.278e-08	4.51
FALSE	High	[R].RESLGLDSESIR.[L]		6.13764e-06	7.31991e-05	1	1	1	4	P24171	P24171 [123-134]		1	1361.7	n/a	High	High	High	2.359e-05	1.232e-06	3.15
FALSE	High	[K].RFHTLSGGKPQVEGAEDYTDSDD.[-]		1.12647e-07	7.31991e-05	1	1	1	12	P0ADN2	P0ADN2 [90-112]		1	2524.12	High	High	High	High	2.359e-05	1.616e-08	6.51
FALSE	High	[R].RFLPNLHSHR.[F]		7.4805e-05	7.31991e-05	1	1	1	6	P0A7M2	P0A7M2 [28-37]		1	1276.7	n/a	High	High	High	2.359e-05	1.901e-05	2.55
FALSE	High	[K].GMPLYEHIAELNGTPGK.[Y]		1.98348e-09	7.31991e-05	1	1	1	24	P0A6P9	P0A6P9 [127-143]		0	1826.91	High	High	High	High	2.359e-05	2.03e-10	4.15
FALSE	High	[K].GMPLYEHIAELNGTPGK.[Y]	1xOxidation [M2]	1.44534e-08	7.31991e-05	1	1	1	14	P0A6P9	P0A6P9 [127-143]		0	1842.91	High	High	High	High	2.359e-05	1.746e-09	4.16
FALSE	High	[K].RGGSFIGLNPIHALYPANPESASPYSPSSR.[R]		1.05321e-09	7.31991e-05	1	1	1	3	P15977	P15977 [177-206]		1	3142.57	n/a	High	n/a	High	2.359e-05	1.02e-10	5.86
FALSE	High	[K].LNIDQNPGTAPK.[Y]		8.17477e-07	7.31991e-05	1	1	1	17	P0AA25	P0AA25 [59-70]		0	1267.66	High	High	High	High	2.359e-05	1.384e-07	3.52
FALSE	High	[R].RGEVVGAVSIQHQALPSCLVDK.[L]	1xCarbamidomethyl [C18]	1.45478e-05	7.31991e-05	1	1	1	2	P0A8S1	P0A8S1 [137-158]		1	2363.25	High	n/a	n/a	High	2.359e-05	3.15e-06	2.97
FALSE	High	[K].RGELGIMGTELNSELAK.[A]		1.78249e-07	7.31991e-05	1	1	1	3	P0C0V0	P0C0V0 [288-304]		1	1817.94	n/a	High	High	High	2.359e-05	2.652e-08	5.24
FALSE	High	[R].RGEEDDTSGHYLR.[D]		2.08752e-05	7.31991e-05	1	1	1	5	P0AEZ9	P0AEZ9 [22-34]		1	1534.69	n/a	High	High	High	2.359e-05	4.667e-06	3.02
FALSE	High	[R].GMVLTGGGALLR.[N]		3.94182e-05	7.31991e-05	1	1	1	10	P0A9X4	P0A9X4 [290-301]		0	1144.65	High	High	High	High	2.359e-05	9.332e-06	3.2
FALSE	High	[K].RGDYAVNVNYNVQNAGEKPLEISSFGQLK.[Q]		1.8766e-11	7.31991e-05	1	1	1	2	P25714	P25714 [169-197]		1	3210.62	n/a	High	n/a	High	2.359e-05	1.297e-12	8.08
FALSE	High	[K].GMVFYTNLGSR.[K]		0.000137291	7.31991e-05	1	1	1	12	P0AFI7	P0AFI7 [78-88]		0	1244.61	n/a	High	High	High	2.359e-05	3.765e-05	2.99
FALSE	High	[K].RFQQAGHKPVALVGGATGLIGDPSFK.[A]		0.000151204	7.31991e-05	1	1	1	1	P0AGJ9	P0AGJ9 [60-85]		1	2651.44	n/a	High	n/a	High	2.359e-05	4.206e-05	4.18
FALSE	High	[R].RFQDEEVQR.[D]		4.22641e-05	7.31991e-05	1	1	1	7	P0A6Y8	P0A6Y8 [76-84]		1	1206.59	n/a	High	High	High	2.359e-05	1.01e-05	2.89
FALSE	High	[R].GMVGSVLMQR.[M]		0.000122711	7.31991e-05	1	1	1	14	P0A9Q9	P0A9Q9 [11-20]		0	1077.55	High	High	High	High	2.359e-05	3.307e-05	2.34
FALSE	High	[R].RFNVNNNIISAQMDYAGGVK.[F]		0.00010135	7.31991e-05	1	1	1	1	P30750	P30750 [289-308]		1	2211.1	n/a	n/a	High	High	2.359e-05	2.666e-05	2.45
FALSE	High	[R].RFNHGAQPPVQSALDGK.[T]		2.36615e-05	7.31991e-05	1	1	1	2	P04335	P04335 [26-42]		1	1821.94	n/a	High	High	High	2.359e-05	5.35e-06	3.67
FALSE	High	[K].GMVIGTTGFDEAGK.[Q]		5.94685e-06	7.31991e-05	1	1	1	5	P04036	P04036 [98-111]		0	1382.66	High	High	High	High	2.359e-05	1.191e-06	2.7
FALSE	High	[K].RFYDAVSTFK.[I]		5.06697e-05	7.31991e-05	1	1	1	1	P00452	P00452 [195-204]		1	1233.63	n/a	High	n/a	High	2.359e-05	1.233e-05	3.62
FALSE	High	[K].GMPIATPVFDGAK.[E]	1xOxidation [M2]	4.29232e-05	7.31991e-05	1	1	1	2	P0A8V2	P0A8V2 [1179-1191]		0	1319.67	n/a	High	n/a	High	2.359e-05	1.026e-05	2.68
FALSE	High	[K].REQLGLPSSDTEISDTCPAYDEEAR.[S]	1xCarbamidomethyl [C17]	1.32446e-06	7.31991e-05	1	1	1	2	P37349	P37349 [132-156]		1	2839.27	n/a	High	High	High	2.359e-05	2.338e-07	4
FALSE	High	[R].GNGSTEDLTAR.[V]		0.000103629	7.31991e-05	1	1	1	3	P0AG30	P0AG30 [150-160]		0	1120.52	High	High	High	High	2.359e-05	2.729e-05	2.61
FALSE	High	[R].LNHSATHLMHAALR.[Q]		1.50367e-08	7.31991e-05	1	1	1	9	P00957	P00957 [562-575]		0	1571.82	High	High	High	High	2.359e-05	1.817e-09	5.54
FALSE	High	[K].GNVEYWVALIQPGK.[V]		2.85213e-06	7.31991e-05	1	1	1	6	P0ADY7	P0ADY7 [87-100]		0	1573.84	High	High	High	High	2.359e-05	5.367e-07	3.84
FALSE	High	[K].GNVIDPLDMVDGISLPELLEK.[R]		6.62868e-07	7.31991e-05	1	1	1	5	P07118	P07118 [560-580]		0	2267.18	n/a	High	High	High	2.359e-05	1.104e-07	3.79
FALSE	High	[K].GNVINLSLGFSHPVDHQLPAGITAECPTQTEIVLK.[G]	1xCarbamidomethyl [C26]	1.14443e-07	7.31991e-05	1	1	1	4	P0AG55	P0AG55 [100-134]		0	3755.94	High	n/a	High	High	2.359e-05	1.64e-08	7.25
FALSE	High	[K].GNWQQVLVFTR.[T]		8.31417e-05	7.31991e-05	1	1	1	2	P25888	P25888 [243-253]		0	1347.72	High	n/a	n/a	High	2.359e-05	2.134e-05	2.38
FALSE	High	[K].GNYEQNLSAGIAAFR.[T]		6.11346e-06	7.31991e-05	1	1	1	2	P0AG80	P0AG80 [63-77]		0	1610.79	High	n/a	High	High	2.359e-05	1.228e-06	3.61
FALSE	High	[R].RDNADPSGLGNTLGWAWAWPLNR.[R]		1.58616e-05	7.31991e-05	1	1	1	1	P32176	P32176 [754-776]		1	2567.25	n/a	High	n/a	High	2.359e-05	3.452e-06	3.84
FALSE	High	[K].GNTSLYDHNNNTSDYSK.[N]		4.15655e-09	7.31991e-05	1	1	1	6	P09169	P09169 [281-297]		0	1929.82	n/a	High	High	High	2.359e-05	4.507e-10	6.08
FALSE	High	[R].RDGNVIIHVANGITHIGPAR.[Q]		7.73947e-05	7.31991e-05	1	1	1	2	P0A9J4	P0A9J4 [124-143]		1	2110.16	High	n/a	n/a	High	2.359e-05	1.969e-05	2.34
FALSE	High	[R].IVLGGEALDGFTSR.[G]		4.21767e-06	7.31991e-05	1	1	1	7	Q46871	Q46871 [35-48]		0	1434.76	High	n/a	High	High	2.359e-05	8.191e-07	2.96
FALSE	High	[R].RDDTAVPLLAPNQDIYLR.[E]		3.06175e-05	7.31991e-05	1	1	1	2	P09127	P09127 [263-280]		1	2070.1	n/a	High	High	High	2.359e-05	7.091e-06	3.15
FALSE	High	[R].GPAIAQAFDAEGKPSK.[A]		2.77625e-07	7.31991e-05	1	1	1	11	P00961	P00961 [74-89]		0	1586.82	High	High	High	High	2.359e-05	4.287e-08	3.73
FALSE	High	[R].GPAYTEMSLFAR.[I]		6.72633e-05	7.31991e-05	1	1	1	8	P06149	P06149 [167-178]		0	1342.65	High	High	High	High	2.359e-05	1.689e-05	3.17
FALSE	High	[R].GPDADSLFSYR.[G]		0.000120494	7.31991e-05	1	1	1	2	P0AFF0	P0AFF0 [353-363]		0	1227.56	n/a	High	High	High	2.359e-05	3.238e-05	3.48
FALSE	High	[R].GPDWSGIYASDNAILAHER.[L]		3.96357e-07	7.31991e-05	1	1	1	4	P22106	P22106 [32-50]		0	2071.98	High	n/a	High	High	2.359e-05	6.319e-08	4.02
FALSE	High	[K].GPEAEEALIAFR.[Q]		2.77732e-05	7.31991e-05	1	1	1	3	P37349	P37349 [221-232]		0	1302.67	High	High	High	High	2.359e-05	6.366e-06	2.79
FALSE	High	[R].RDELHAQLSNNR.[S]		3.12198e-05	7.31991e-05	1	1	1	2	P22523	P22523 [1061-1072]		1	1452.73	n/a	High	High	High	2.359e-05	7.232e-06	4.04
FALSE	High	[R].RENELEEAVMSDR.[D]		5.64236e-05	7.31991e-05	1	1	1	2	P0A705	P0A705 [369-381]		1	1577.72	n/a	High	n/a	High	2.359e-05	1.387e-05	3.28
FALSE	High	[K].RDPNQTEFAQAVR.[E]		5.56082e-06	7.31991e-05	1	1	1	15	P00370	P00370 [17-29]		1	1531.76	High	n/a	High	High	2.359e-05	1.104e-06	4.34
FALSE	High	[K].GNTGENLLALLEGR.[L]		2.54483e-07	7.31991e-05	1	1	1	13	P0A7V8	P0A7V8 [84-97]		0	1456.78	High	High	High	High	2.359e-05	3.902e-08	4.24
FALSE	High	[K].GNGVNQHVLAILAADQQADLSQLASHIGGLR.[A]		8.60763e-11	7.31991e-05	1	1	1	3	P64483	P64483 [60-90]		0	3166.67	High	n/a	High	High	2.359e-05	6.76e-12	9.16
FALSE	High	[K].REKDDPQNSTTTDTGETPR.[I]		1.99134e-08	7.31991e-05	1	1	1	3	P17315	P17315 [210-228]		2	2147.98	High	n/a	High	High	2.359e-05	2.465e-09	3.7
FALSE	High	[R].GNHAWTLPEESSRPIIK.[R]		1.7293e-05	7.31991e-05	1	1	1	5	P77735	P77735 [29-45]		0	1935.01	High	High	n/a	High	2.359e-05	3.802e-06	2.92
FALSE	High	[R].GNIATVSHCITR.[L]	1xCarbamidomethyl [C9]	3.41435e-05	7.31991e-05	1	1	1	2	P36672	P36672 [21-32]		0	1328.67	n/a	High	n/a	High	2.359e-05	7.999e-06	2.68
FALSE	High	[R].REGDLPAYWADASK.[A]		1.33498e-06	7.31991e-05	1	1	1	4	P09147	P09147 [292-305]		1	1578.75	n/a	High	n/a	High	2.359e-05	2.353e-07	4.19
FALSE	High	[R].GNIGYIGPVPER.[A]		2.09572e-05	7.31991e-05	1	1	1	7	P21165	P21165 [124-135]		0	1271.67	High	High	High	High	2.359e-05	4.687e-06	3.68
FALSE	High	[R].REFYEKPTTER.[K]		2.29323e-05	7.31991e-05	1	1	1	5	P68679	P68679 [35-45]		1	1455.72	High	High	High	High	2.359e-05	5.155e-06	2.52
FALSE	High	[K].RDWYVVDATGK.[T]		4.33593e-06	7.31991e-05	1	1	1	4	P0AA10	P0AA10 [13-23]		1	1309.65	High	High	n/a	High	2.359e-05	8.446e-07	4.07
FALSE	High	[K].REFNVEANVGKPQVAYR.[E]		4.29232e-05	7.31991e-05	1	1	1	4	P0A6M8	P0A6M8 [475-491]		1	1977.03	High	High	n/a	High	2.359e-05	1.027e-05	3.57
FALSE	High	[K].REEGGQVSNWLHNHANVGDVVK.[L]		5.5924e-11	7.31991e-05	1	1	1	9	P24232	P24232 [223-244]		1	2445.2	n/a	High	n/a	High	2.359e-05	4.236e-12	6.24
FALSE	High	[R].GNNLTVSADLYK.[-]		7.20239e-05	7.31991e-05	1	1	1	5	P76177	P76177 [303-314]		0	1294.66	n/a	High	High	High	2.359e-05	1.817e-05	3.83
FALSE	High	[R].REEESAAAAEVEER.[T]		2.54492e-09	7.31991e-05	1	1	1	72	P0ACF8	P0ACF8 [41-54]		1	1575.72	High	High	High	High	2.359e-05	2.653e-10	3.64
FALSE	High	[R].GNPCVEAVLEK.[N]	1xCarbamidomethyl [C4]	9.54971e-05	7.31991e-05	1	1	1	2	P37773	P37773 [74-84]		0	1215.6	High	n/a	High	High	2.359e-05	2.49e-05	1.94
FALSE	High	[R].GNPTVEAEVHLEGGFVGMAAAPSGASTGSR.[E]		1.41143e-13	7.31991e-05	1	1	1	66	P0A6P9	P0A6P9 [17-46]		0	2856.36	High	High	High	High	2.359e-05	6.463e-15	7.46
FALSE	High	[R].GNPTVEAEVHLEGGFVGMAAAPSGASTGSR.[E]	1xOxidation [M18]	4.26796e-06	7.31991e-05	1	1	1	16	P0A6P9	P0A6P9 [17-46]		0	2872.35	n/a	High	High	High	2.359e-05	8.304e-07	4.35
FALSE	High	[K].REDLLHGGAHK.[T]		1.76772e-06	7.31991e-05	1	1	1	5	P0A879	P0A879 [77-87]		1	1232.65	High	n/a	High	High	2.359e-05	3.186e-07	3.26
FALSE	High	[R].GNLVAVISNGTAVLGLGNIGALAGKPVMEGK.[G]		2.84305e-10	7.31991e-05	1	1	1	4	P76558	P76558 [64-94]		0	2920.63	High	High	High	High	2.359e-05	2.469e-11	5.73
FALSE	High	[K].GMPIATPVFDGAK.[E]		4.60149e-05	7.31991e-05	1	1	1	5	P0A8V2	P0A8V2 [1179-1191]		0	1303.67	High	High	High	High	2.359e-05	1.107e-05	2.22
FALSE	High	[K].RGGVVQYVDASR.[I]		1.24788e-05	7.31991e-05	1	1	1	6	P0A8V2	P0A8V2 [720-731]		1	1306.69	High	High	High	High	2.359e-05	2.664e-06	3.35
FALSE	High	[K].GMNTAVGDEGGYAPNLGSNAEALAVIAEAVK.[A]	1xOxidation [M2]	6.29718e-09	7.31991e-05	1	1	1	6	P0A6P9	P0A6P9 [201-231]		0	3005.45	n/a	High	High	High	2.359e-05	7.095e-10	4.2
FALSE	High	[R].RIEAVTGEGAIATVHADSDR.[L]		8.3725e-12	7.31991e-05	1	1	1	7	P00957	P00957 [694-713]		1	2068.04	High	High	High	High	2.359e-05	5.401e-13	7.4
FALSE	High	[K].RLDYQGIYTPDQVER.[V]		2.38474e-05	7.31991e-05	1	1	1	2	P0AB28	P0AB28 [19-33]		1	1852.92	High	n/a	High	High	2.359e-05	5.4e-06	3.59
FALSE	High	[K].RIDVVINQVTISDER.[K]		2.73277e-08	7.31991e-05	1	1	1	9	P0AEM9	P0AEM9 [100-114]		1	1756.96	High	High	High	High	2.359e-05	3.474e-09	3.28
FALSE	High	[K].LNLEGLEHIAAFMQR.[M]		5.14608e-07	7.31991e-05	1	1	1	4	P0A9D2	P0A9D2 [170-184]		0	1741.91	High	High	High	High	2.359e-05	8.363e-08	5.07
FALSE	High	[R].RIDQMEAEAESHSFGK.[Q]		1.58616e-05	7.31991e-05	1	1	1	3	P0AFM6	P0AFM6 [174-189]		1	1834.84	High	High	High	High	2.359e-05	3.45e-06	3.73
FALSE	High	[K].RLDNAALAAGISPNYINAHGKPQSISAETK.[R]		1.56432e-07	7.31991e-05	1	1	1	1	P15977	P15977 [5-34]		1	3107.62	n/a	High	n/a	High	2.359e-05	2.306e-08	5.78
FALSE	High	[K].RLDMLNEELSDKER.[Q]	1xOxidation [M4]	6.27156e-07	7.31991e-05	1	1	1	7	P63284	P63284 [440-453]		2	1763.86	n/a	High	n/a	High	2.359e-05	1.039e-07	4.88
FALSE	High	[K].RIEELTGVPIDIISTGPDR.[T]		6.8698e-12	7.31991e-05	1	1	1	9	P0A7D4	P0A7D4 [402-420]		1	2081.12	High	High	High	High	2.359e-05	4.362e-13	6.1
FALSE	High	[K].RLDMLNEELSDKER.[Q]		2.32357e-08	7.31991e-05	1	1	1	7	P63284	P63284 [440-453]		2	1747.86	High	High	n/a	High	2.359e-05	2.922e-09	3.7
FALSE	High	[R].GIYEAPGMALLHIAYER.[L]	1xOxidation [M8]	1.15341e-05	7.31991e-05	1	1	1	3	P0A6E4	P0A6E4 [290-306]		0	1919.97	High	n/a	n/a	High	2.359e-05	2.44e-06	2.5
FALSE	High	[K].RLDMLNEELSDK.[E]	1xOxidation [M4]	0.000105174	7.31991e-05	1	1	1	3	P63284	P63284 [440-451]		1	1478.72	n/a	High	n/a	High	2.359e-05	2.786e-05	3.06
FALSE	High	[K].RLDMLNEELSDK.[E]		1.42782e-06	7.31991e-05	1	1	1	5	P63284	P63284 [440-451]		1	1462.72	High	High	n/a	High	2.359e-05	2.529e-07	3.36
FALSE	High	[R].RLDITESTVK.[V]		0.00011322	7.31991e-05	1	1	1	5	P0AF28	P0AF28 [179-188]		1	1161.65	High	High	High	High	2.359e-05	3.021e-05	3.2
FALSE	High	[K].GMAGGLIAIRPPVGSAFR.[S]		3.08674e-06	7.31991e-05	1	1	1	31	P09831	P09831 [1301-1318]		0	1769.98	High	High	High	High	2.359e-05	5.832e-07	3.88
FALSE	High	[K].GMAGGLIAIRPPVGSAFR.[S]	1xOxidation [M2]	1.6497e-05	7.31991e-05	1	1	1	8	P09831	P09831 [1301-1318]		0	1785.98	High	n/a	High	High	2.359e-05	3.606e-06	3.54
FALSE	High	[K].RLDHFAAHGCK.[V]	1xCarbamidomethyl [C10]	9.875e-05	7.31991e-05	1	1	1	2	P0A8G3	P0A8G3 [225-235]		1	1311.64	High	n/a	High	High	2.359e-05	2.585e-05	3.16
FALSE	High	[R].GIYEAPGMALLHIAYER.[L]		3.07715e-09	7.31991e-05	1	1	1	10	P0A6E4	P0A6E4 [290-306]		0	1903.97	High	High	High	High	2.359e-05	3.263e-10	3.67
FALSE	High	[K].GMASGAVIESFLDK.[G]		2.36854e-06	7.31991e-05	1	1	1	1	P0A705	P0A705 [563-576]		0	1424.71	n/a	High	n/a	High	2.359e-05	4.377e-07	3.97
FALSE	High	[R].GIVWPDAIAPFQVAILPMNMHK.[S]		2.51481e-07	7.31991e-05	1	1	1	6	P16659	P16659 [464-485]		0	2448.29	High	High	High	High	2.359e-05	3.851e-08	4.61
FALSE	High	[K].RLEEVGCAAVMPLGAPIGSNQGLETR.[A]	1xCarbamidomethyl [C7]	3.33052e-11	7.31991e-05	1	1	1	4	P30139	P30139 [139-164]		1	2725.38	High	n/a	High	High	2.359e-05	2.414e-12	7.2
FALSE	High	[K].LNIGEDVEEMLR.[S]	1xOxidation [M10]	2.06312e-05	7.31991e-05	1	1	1	3	P0ABD3	P0ABD3 [77-88]		0	1433.69	n/a	High	n/a	High	2.359e-05	4.594e-06	2.87
FALSE	High	[R].GLVAQVTDEEALAER.[L]		3.62968e-06	7.31991e-05	1	1	1	5	P0AGJ9	P0AGJ9 [14-28]		0	1600.82	High	High	High	High	2.359e-05	6.977e-07	4.45
FALSE	High	[R].RLHQNQVFGLTVPLITK.[A]		6.44842e-08	7.31991e-05	1	1	1	5	P0AGJ9	P0AGJ9 [214-230]		1	1964.14	High	n/a	High	High	2.359e-05	8.813e-09	3.76
FALSE	High	[K].GIVDIPVYPLK.[G]		3.63338e-05	7.31991e-05	1	1	1	5	P0A6J5	P0A6J5 [263-273]		0	1213.72	High	High	High	High	2.359e-05	8.553e-06	2.62
FALSE	High	[K].LNIGEDVEEMLR.[S]		6.82779e-06	7.31991e-05	1	1	1	3	P0ABD3	P0ABD3 [77-88]		0	1417.7	n/a	High	n/a	High	2.359e-05	1.38e-06	3.92
FALSE	High	[K].RLHEFGGDITK.[F]		9.89162e-06	7.31991e-05	1	1	1	1	P0ACY3	P0ACY3 [183-193]		1	1272.67	n/a	High	n/a	High	2.359e-05	2.071e-06	3.85
FALSE	High	[R].GLVEQTNASLLNENANK.[D]		2.17983e-06	7.31991e-05	1	1	1	1	P28903	P28903 [104-120]		0	1814.92	n/a	High	n/a	High	2.359e-05	4.001e-07	3.38
FALSE	High	[R].GIVVVNLTQCMSGK.[V]	1xCarbamidomethyl [C10]	1.47784e-05	7.31991e-05	1	1	1	4	P0A962	P0A962 [264-277]		0	1505.78	High	n/a	High	High	2.359e-05	3.198e-06	2.76
FALSE	High	[K].RIETLFTNDLDHGPYISETLR.[V]		1.08277e-07	7.31991e-05	1	1	1	2	P0A8V2	P0A8V2 [332-352]		1	2490.26	n/a	High	High	High	2.359e-05	1.548e-08	5.32
FALSE	High	[R].GIVLLDHAER.[D]		0.000148011	7.31991e-05	1	1	1	2	P0A9C0	P0A9C0 [332-341]		0	1122.63	n/a	High	n/a	High	2.359e-05	4.097e-05	2.82
FALSE	High	[K].RLENQLSPATDVAVVPHSSAAK.[E]		2.66866e-08	7.31991e-05	1	1	1	2	P0ACV4	P0ACV4 [80-101]		1	2290.21	High	High	n/a	High	2.359e-05	3.394e-09	4.97
FALSE	High	[R].GLVMSMVSNPIDALLK.[G]		2.59893e-05	7.31991e-05	1	1	1	1	P0AGE4	P0AGE4 [131-146]		0	1687.91	n/a	n/a	High	High	2.359e-05	5.927e-06	3.94
FALSE	High	[R].GLVNATGPWVK.[Q]		7.97673e-05	7.31991e-05	1	1	1	5	P13035	P13035 [201-211]		0	1141.64	High	High	n/a	High	2.359e-05	2.037e-05	3.2
FALSE	High	[K].RLENGDDYFAVNPK.[G]		4.83812e-05	7.31991e-05	1	1	1	7	P0A9D2	P0A9D2 [36-49]		1	1637.79	High	High	High	High	2.359e-05	1.169e-05	3.18
FALSE	High	[K].RLELVAEVGEVK.[S]		1.70658e-07	7.31991e-05	1	1	1	7	P07023	P07023 [26-37]		1	1341.77	High	n/a	High	High	2.359e-05	2.53e-08	3.78
FALSE	High	[R].RLEGVEMPLVTLTAAEALAR.[L]		1.09154e-05	7.31991e-05	1	1	1	1	P0ADX5	P0ADX5 [26-45]		1	2140.18	n/a	High	n/a	High	2.359e-05	2.305e-06	4.32
FALSE	High	[K].RLESGYLYLGSPVK.[Q]		3.89624e-05	7.31991e-05	1	1	1	4	P0A9W9	P0A9W9 [135-148]		1	1581.86	High	High	High	High	2.359e-05	9.232e-06	3.91
FALSE	High	[R].RLDFMMQEFNR.[E]		5.10612e-05	7.31991e-05	1	1	1	3	P23839	P23839 [241-251]		1	1486.69	High	n/a	High	High	2.359e-05	1.242e-05	3.2
FALSE	High	[K].GMDQYAEQLYTDVVDLQK.[R]		6.12515e-08	7.31991e-05	1	1	1	3	P0AB24	P0AB24 [231-248]		0	2115.99	n/a	n/a	High	High	2.359e-05	8.349e-09	4.07
FALSE	High	[K].GMDVLEFGGIEPNPAYETLMNAVK.[L]		8.47244e-08	7.31991e-05	1	1	1	3	Q46856	Q46856 [56-79]		0	2595.25	n/a	High	n/a	High	2.359e-05	1.188e-08	4.62
FALSE	High	[R].RGWVQQYHIGALR.[N]		3.7798e-07	7.31991e-05	1	1	1	4	P0A8G3	P0A8G3 [290-302]		1	1583.86	High	High	High	High	2.359e-05	5.988e-08	5.11
FALSE	High	[R].GMLGSLLGGR.[R]		0.000146436	7.31991e-05	1	1	1	5	P39342	P39342 [489-498]		0	960.53	High	High	High	High	2.359e-05	4.054e-05	2.27
FALSE	High	[R].GMINAVSFMVK.[V]		3.6193e-05	7.31991e-05	1	1	1	19	P0AG51	P0AG51 [46-56]		0	1196.62	High	High	High	High	2.359e-05	8.509e-06	3.02
FALSE	High	[R].GMINAVSFMVK.[V]	1xOxidation [M]	6.42577e-05	7.31991e-05	1	1	2	14	P0AG51	P0AG51 [46-56]		0	1212.61	High	High	High	High	2.359e-05	1.601e-05	1.87
FALSE	High	[R].RGSLPIALDEVITDGHK.[R]		1.31961e-07	7.31991e-05	1	1	1	8	P0A9Q7	P0A9Q7 [464-480]		1	1820.99	n/a	High	High	High	2.359e-05	1.918e-08	5.24
FALSE	High	[K].RGPAIAQAFDAEGKPSK.[A]		6.32138e-07	7.31991e-05	1	1	1	6	P00961	P00961 [73-89]		1	1742.92	n/a	High	High	High	2.359e-05	1.049e-07	5.12
FALSE	High	[K].RGIPVFNAPFSNTR.[S]		7.88887e-07	7.31991e-05	1	1	1	7	P0A9T0	P0A9T0 [97-110]		1	1575.84	High	n/a	High	High	2.359e-05	1.329e-07	2.89
FALSE	High	[R].RHALQYVQPGLALVGDAAHTIHPLAGQGVNLGYR.[D]		3.37029e-08	7.31991e-05	1	1	1	3	P75728	P75728 [273-306]		1	3592.92	High	n/a	n/a	High	2.359e-05	4.372e-09	5.1
FALSE	High	[R].GMLSHWMVIK.[D]		0.000133389	7.31991e-05	1	1	1	2	P0ACE0	P0ACE0 [480-489]		0	1201.62	High	High	n/a	High	2.359e-05	3.64e-05	1.25
FALSE	High	[K].GMLTGPVTILCWSFPR.[E]	1xCarbamidomethyl [C11]; 1xOxidation [M2]	6.70781e-07	7.31991e-05	1	1	1	9	P25665	P25665 [550-565]		0	1850.93	High	High	High	High	2.359e-05	1.118e-07	4.31
FALSE	High	[K].RGIEVGHIFQLGTK.[Y]		5.22037e-06	7.31991e-05	1	1	1	4	P16659	P16659 [407-420]		1	1554.88	High	High	n/a	High	2.359e-05	1.032e-06	4.13
FALSE	High	[K].GMLTTDVESYDK.[L]		6.42577e-05	7.31991e-05	1	1	1	2	P0AFJ7	P0AFJ7 [320-331]		0	1358.61	n/a	High	High	High	2.359e-05	1.604e-05	2.98
FALSE	High	[K].RGIEGSSLDVPENIVHSGK.[T]		1.45478e-05	7.31991e-05	1	1	1	2	P0A8E7	P0A8E7 [72-90]		1	1994.03	n/a	High	n/a	High	2.359e-05	3.15e-06	3.75
FALSE	High	[K].RGHLTASTVIQYR.[G]		1.56757e-05	7.31991e-05	1	1	1	6	P37647	P37647 [286-298]		1	1501.82	High	High	n/a	High	2.359e-05	3.408e-06	3.94
FALSE	High	[R].GMNLVGYDAMAIGNHEFDNPLTVLR.[Q]		3.54797e-07	7.31991e-05	1	1	1	4	P07024	P07024 [103-127]		0	2747.33	n/a	High	High	High	2.359e-05	5.607e-08	5.38
FALSE	High	[K].GMNTAVGDEGGYAPNLGSNAEALAVIAEAVK.[A]		6.19831e-09	7.31991e-05	1	1	1	17	P0A6P9	P0A6P9 [201-231]		0	2989.46	High	High	High	High	2.359e-05	6.961e-10	4.67
FALSE	High	[K].GMLTGPVTILCWSFPR.[E]	1xCarbamidomethyl [C11]	5.31204e-08	7.31991e-05	1	1	1	17	P25665	P25665 [550-565]		0	1834.93	High	High	High	High	2.359e-05	7.157e-09	5.1
FALSE	High	[R].RHAQEEMTHMQR.[L]		0.000150668	7.31991e-05	1	1	1	1	P0A998	P0A998 [45-56]		1	1553.71	n/a	High	n/a	High	2.359e-05	4.193e-05	2.25
FALSE	High	[K].RHEAWITLEK.[A]		1.28779e-05	7.31991e-05	1	1	1	10	P0AG67	P0AG67 [91-100]		1	1282.69	High	High	High	High	2.359e-05	2.758e-06	4.32
FALSE	High	[R].GMLATDLFSTLQR.[I]		4.19383e-05	7.31991e-05	1	1	1	1	P31806	P31806 [484-496]		0	1452.75	n/a	n/a	High	High	2.359e-05	9.986e-06	3.56
FALSE	High	[K].RLAAITAQDSQR.[A]		8.67448e-07	7.31991e-05	1	1	1	3	P25665	P25665 [395-406]		1	1329.72	High	n/a	High	High	2.359e-05	1.476e-07	3.21
FALSE	High	[K].RKPTMLVTDLTLR.[F]		2.79909e-05	7.31991e-05	1	1	1	3	P13029	P13029 [369-381]		1	1543.9	High	n/a	n/a	High	2.359e-05	6.417e-06	3.34
FALSE	High	[K].RKPEYLQWLASLAR.[A]		7.85773e-07	7.31991e-05	1	1	1	5	P14081	P14081 [348-361]		1	1730.97	High	n/a	n/a	High	2.359e-05	1.327e-07	4.14
FALSE	High	[K].RHVGGVAEYR.[A]		4.26796e-06	7.31991e-05	1	1	1	2	P60560	P60560 [277-286]		1	1143.6	n/a	High	High	High	2.359e-05	8.304e-07	4.91
FALSE	High	[K].GMFSMMNYLLPLK.[G]		2.84088e-06	7.31991e-05	1	1	1	10	P22259	P22259 [214-226]		0	1544.77	n/a	High	High	High	2.359e-05	5.342e-07	3.77
FALSE	High	[K].GMFSMMNYLLPLK.[G]	1xOxidation [M]	1.65934e-06	7.31991e-05	1	1	3	9	P22259	P22259 [214-226]		0	1560.76	n/a	High	n/a	High	2.359e-05	2.984e-07	4.16
FALSE	High	[R].RHSFISTLLGIK.[H]		5.18696e-07	7.31991e-05	1	1	1	16	P23845	P23845 [150-161]		1	1371.81	High	n/a	High	High	2.359e-05	8.446e-08	3.58
FALSE	High	[R].RHPWVFSGAVAR.[M]		0.000105955	7.31991e-05	1	1	1	6	P75876	P75876 [18-29]		1	1382.74	High	High	High	High	2.359e-05	2.798e-05	1.92
FALSE	High	[R].GMFSYTGLSAAQVDR.[L]		8.15412e-06	7.31991e-05	1	1	1	4	P04693	P04693 [347-361]		0	1602.76	n/a	High	High	High	2.359e-05	1.678e-06	3.3
FALSE	High	[R].GMFSYTGLSAAQVDR.[L]	1xOxidation [M2]	1.45478e-05	7.31991e-05	1	1	1	2	P04693	P04693 [347-361]		0	1618.75	n/a	n/a	High	High	2.359e-05	3.151e-06	4
FALSE	High	[R].GMGESNPVTGNTCDNVK.[Q]	1xCarbamidomethyl [C13]	4.62513e-08	7.31991e-05	1	1	1	34	P0A910	P0A910 [299-315]		0	1779.76	High	High	High	High	2.359e-05	6.147e-09	5.11
FALSE	High	[R].GMGESNPVTGNTCDNVK.[Q]	1xCarbamidomethyl [C13]; 1xOxidation [M2]	1.01235e-08	7.31991e-05	1	1	1	32	P0A910	P0A910 [299-315]		0	1795.76	High	High	High	High	2.359e-05	1.184e-09	5.78
FALSE	High	[R].GMGLLIGAELKPQYK.[G]		9.27955e-08	7.31991e-05	1	1	1	13	P18335	P18335 [337-351]		0	1617.9	High	n/a	High	High	2.359e-05	1.307e-08	4.46
FALSE	High	[R].GMGLLIGAELKPQYK.[G]	1xOxidation [M2]	1.72627e-06	7.31991e-05	1	1	1	1	P18335	P18335 [337-351]		0	1633.9	High	n/a	n/a	High	2.359e-05	3.11e-07	3.71
FALSE	High	[R].GMGPENTLILIDGKPVSSR.[N]		7.70504e-09	7.31991e-05	1	1	1	10	P05825	P05825 [98-116]		0	1984.05	High	n/a	High	High	2.359e-05	8.802e-10	5.68
FALSE	High	[K].RHPDLVISSQGSNQLR.[A]		0.000142819	7.31991e-05	1	1	1	7	P0AG90	P0AG90 [196-211]		1	1806.96	n/a	High	High	High	2.359e-05	3.936e-05	2.96
FALSE	High	[R].RHNQQPTETEHQPGNEDK.[Q]		4.89437e-05	7.31991e-05	1	1	1	1	P69739	P69739 [353-370]		1	2144.97	n/a	High	n/a	High	2.359e-05	1.188e-05	1.84
FALSE	High	[R].GPEGLMPSDDTLK.[N]		0.000101727	7.31991e-05	1	1	1	1	P76537	P76537 [168-180]		0	1359.65	n/a	High	n/a	High	2.359e-05	2.681e-05	2.45
FALSE	High	[K].GPFIDLHLLK.[K]		2.74499e-05	7.31991e-05	1	1	1	13	P0A7U3	P0A7U3 [8-17]		0	1152.68	High	High	High	High	2.359e-05	6.289e-06	2.33
FALSE	High	[R].RDDEVIVLTGK.[D]		6.34643e-07	7.31991e-05	1	1	1	15	P60624	P60624 [7-17]		1	1244.68	High	High	High	High	2.359e-05	1.052e-07	3.84
FALSE	High	[K].RDDDSYDEDVEDDEGVGEVR.[V]		1.04904e-07	7.31991e-05	1	1	1	2	P77173	P77173 [48-67]		1	2313.92	n/a	High	High	High	2.359e-05	1.491e-08	5.04
FALSE	High	[R].GQYTAGFAQGK.[K]		0.000107532	7.31991e-05	1	1	1	5	P0AC53	P0AC53 [286-296]		0	1127.55	High	High	High	High	2.359e-05	2.855e-05	1.89
FALSE	High	[R].GRAPTGEPAAAAEMTK.[W]		4.15655e-09	7.31991e-05	1	1	1	11	P25665	P25665 [102-117]		1	1557.77	High	High	High	High	2.359e-05	4.512e-10	4.82
FALSE	High	[R].GRAPTGEPAAAAEMTK.[W]	1xOxidation [M14]	5.38791e-06	7.31991e-05	1	1	1	5	P25665	P25665 [102-117]		1	1573.76	n/a	n/a	High	High	2.359e-05	1.068e-06	3.57
FALSE	High	[R].GREPQLDAMLEHYGIK.[G]		8.43905e-09	7.31991e-05	1	1	1	2	P27298	P27298 [664-679]		1	1856.93	n/a	High	High	High	2.359e-05	9.731e-10	7.54
FALSE	High	[K].QVWAGAIDTVGDK.[V]		9.33839e-05	7.31991e-05	1	1	1	2	P26646	P26646 [210-222]		0	1359.69	High	High	n/a	High	2.359e-05	2.43e-05	2.5
FALSE	High	[K].GRHDPCVGIR.[A]	1xCarbamidomethyl [C6]	0.000129585	7.31991e-05	1	1	1	2	P12008	P12008 [318-327]		1	1166.58	High	n/a	High	High	2.359e-05	3.524e-05	3.44
FALSE	High	[R].GRLNVLVNVLGK.[K]		8.18994e-05	7.31991e-05	1	1	1	2	P0AFG3	P0AFG3 [262-273]		1	1281.8	High	n/a	n/a	High	2.359e-05	2.1e-05	2.68
FALSE	High	[R].GQYGHVVIDMYPLEPGSNPK.[G]	1xOxidation [M10]	7.70504e-09	7.31991e-05	1	1	1	10	P0A6M8	P0A6M8 [513-532]		0	2217.06	High	High	High	High	2.359e-05	8.813e-10	3.97
FALSE	High	[K].QVVVWCDGR.[K]	1xCarbamidomethyl [C6]	0.000125421	7.31991e-05	1	1	1	8	P07023	P07023 [210-218]		0	1118.54	High	n/a	High	High	2.359e-05	3.389e-05	2.45
FALSE	High	[R].GRPIVNLLPLEQDER.[I]		2.20584e-06	7.31991e-05	1	1	1	9	P0AES4	P0AES4 [616-630]		0	1748.97	High	High	High	High	2.359e-05	4.059e-07	3.92
FALSE	High	[R].QVVSGLNEAQLMR.[D]		6.23256e-05	7.31991e-05	1	1	1	2	P77213	P77213 [337-349]		0	1444.76	n/a	High	High	High	2.359e-05	1.552e-05	3.03
FALSE	High	[K].GRQDVVDCEVK.[L]	1xCarbamidomethyl [C8]	1.52504e-05	7.31991e-05	1	1	1	4	P0ADX1	P0ADX1 [59-69]		1	1304.63	n/a	High	High	High	2.359e-05	3.304e-06	3.3
FALSE	High	[K].LNFAEIATYNDHR.[M]		1.10415e-06	7.31991e-05	1	1	1	7	P0A6D3	P0A6D3 [374-386]		0	1563.76	High	n/a	High	High	2.359e-05	1.917e-07	4.62
FALSE	High	[R].GSAAHGYFQPYK.[S]		1.97467e-06	7.31991e-05	1	1	1	13	P21179	P21179 [131-142]		0	1325.63	High	High	High	High	2.359e-05	3.594e-07	4.13
FALSE	High	[K].QVTIAQLEDVKPLLMK.[S]	1xOxidation [M15]	2.86343e-06	7.31991e-05	1	1	1	5	P39172	P39172 [101-116]		0	1842.04	High	n/a	High	High	2.359e-05	5.376e-07	3.38
FALSE	High	[K].QVTIAQLEDVKPLLMK.[S]		3.52001e-07	7.31991e-05	1	1	1	5	P39172	P39172 [101-116]		0	1826.05	High	n/a	High	High	2.359e-05	5.537e-08	5.7
FALSE	High	[R].GRPGQAEPVAQK.[G]		1.61128e-05	7.31991e-05	1	1	1	7	P0ACN4	P0ACN4 [8-19]		0	1237.66	High	High	High	High	2.359e-05	3.517e-06	3.32
FALSE	High	[R].QVSTNLAWEHNR.[F]		6.99137e-06	7.31991e-05	1	1	1	7	P60651	P60651 [61-72]		0	1454.71	n/a	High	High	High	2.359e-05	1.416e-06	3.96
FALSE	High	[R].GQYGHVVIDMYPLEPGSNPK.[G]		1.68647e-10	7.31991e-05	1	1	1	21	P0A6M8	P0A6M8 [513-532]		0	2201.07	High	High	High	High	2.359e-05	1.399e-11	5.37
FALSE	High	[R].QWALAPLPQSTVNTVVK.[E]		1.65279e-06	7.31991e-05	1	1	1	2	Q46877	Q46877 [395-411]		0	1852.03	n/a	High	n/a	High	2.359e-05	2.971e-07	4.18
FALSE	High	[K].GQPVLVGTISIEK.[S]		5.30627e-05	7.31991e-05	1	1	1	4	P10408	P10408 [449-461]		0	1340.78	High	High	High	High	2.359e-05	1.296e-05	2.51
FALSE	High	[R].QWVNLPLVLHGASGLSTK.[D]		4.07513e-08	7.31991e-05	1	1	1	15	P0C8J6	P0C8J6 [199-216]		0	1920.07	High	High	High	High	2.359e-05	5.354e-09	4.77
FALSE	High	[K].GQQLNASIIAQTR.[L]		2.1122e-05	7.31991e-05	1	1	1	1	P31224	P31224 [227-239]		0	1399.77	n/a	High	n/a	High	2.359e-05	4.727e-06	3.24
FALSE	High	[K].QWQDMIYSGR.[H]		0.000107135	7.31991e-05	1	1	1	3	P00893	P00893 [483-492]		0	1283.58	High	n/a	High	High	2.359e-05	2.834e-05	2.86
FALSE	High	[K].GQQPNPDFVLNFPQYQGASILLAR.[E]		2.4078e-08	7.31991e-05	1	1	1	7	P30126	P30126 [54-77]		0	2673.38	High	n/a	High	High	2.359e-05	3.031e-09	5.48
FALSE	High	[R].GQRPAKPLLLMHITQGVAGEEVNTAHYR.[H]		5.18743e-08	7.31991e-05	1	1	1	2	P77689	P77689 [145-172]		0	3086.63	High	n/a	n/a	High	2.359e-05	6.974e-09	4.96
FALSE	High	[R].GQSALHFSSGSLDLLSHLPDGQPVTDIHSGLESLR.[Q]		3.75024e-10	7.31991e-05	1	1	1	1	P13033	P13033 [34-68]		0	3670.85	n/a	High	n/a	High	2.359e-05	3.328e-11	10.67
FALSE	High	[R].LVIIGGDHGTAGAIR.[M]		1.13538e-05	7.31991e-05	1	1	1	5	P31806	P31806 [257-271]		0	1449.82	High	High	High	High	2.359e-05	2.402e-06	2.6
FALSE	High	[R].QWLTSGGLGTMGFGLPAAIGAALANPDRK.[V]		7.06275e-09	7.31991e-05	1	1	1	1	P08142	P08142 [409-437]		1	2870.5	n/a	n/a	High	High	2.359e-05	8.011e-10	5.69
FALSE	High	[R].GQSMAQMALSWLLK.[D]		2.47985e-05	7.31991e-05	1	1	1	3	Q46851	Q46851 [278-291]		0	1563.8	High	High	n/a	High	2.359e-05	5.626e-06	3.59
FALSE	High	[R].GQSMAQMALSWLLK.[D]	1xOxidation [M]	4.71094e-06	7.31991e-05	1	1	2	6	Q46851	Q46851 [278-291]		0	1579.8	High	High	n/a	High	2.359e-05	9.235e-07	4.07
FALSE	High	[R].QWLTSGGLGTMGFGLPAAIGAALANPDR.[K]		1.28779e-05	7.31991e-05	1	1	1	1	P08142	P08142 [409-436]		0	2742.4	n/a	n/a	High	High	2.359e-05	2.76e-06	3.73
FALSE	High	[R].QWIIDTPFQPELENAIR.[E]		1.46626e-05	7.31991e-05	1	1	1	1	P23538	P23538 [93-109]		0	2070.07	n/a	High	n/a	High	2.359e-05	3.174e-06	3.73
FALSE	High	[K].GQTLLVIANLSR.[E]		3.63338e-05	7.31991e-05	1	1	1	5	P28904	P28904 [496-507]		0	1284.76	n/a	High	n/a	High	2.359e-05	8.559e-06	3.86
FALSE	High	[K].QWFGEFISQSR.[H]		0.000122265	7.31991e-05	1	1	1	4	P27431	P27431 [266-276]		0	1384.66	High	High	High	High	2.359e-05	3.293e-05	2.99
FALSE	High	[R].GQVLAKPGTIKPHTK.[F]		1.41701e-07	7.31991e-05	1	2	1	10	P0CE47	P0CE47 [290-304]		0	1574.94	n/a	High	High	High	2.359e-05	2.073e-08	3.93
FALSE	High	[K].GQSLQDPFLNALR.[R]		3.03833e-06	7.31991e-05	1	1	1	9	P0A6X3	P0A6X3 [4-16]		0	1458.77	n/a	High	High	High	2.359e-05	5.746e-07	3.76
FALSE	High	[R].GSAIDLPVYSYVEHTR.[M]		2.00729e-05	7.31991e-05	1	1	1	4	P0A8F4	P0A8F4 [87-102]		0	1806.9	n/a	n/a	High	High	2.359e-05	4.464e-06	2.64
FALSE	High	[K].QVSFTTPYYENSAVVIAK.[K]		1.95139e-06	7.31991e-05	1	1	1	2	P30860	P30860 [97-114]		0	2017.03	n/a	n/a	High	High	2.359e-05	3.549e-07	3.62
FALSE	High	[K].GSANILVMPNMEAAR.[I]		8.7539e-06	7.31991e-05	1	1	1	7	P76558	P76558 [690-704]		0	1573.78	High	High	High	High	2.359e-05	1.809e-06	4.02
FALSE	High	[R].GSHEYCDVMGR.[V]	1xCarbamidomethyl [C6]	0.000103629	7.31991e-05	1	1	1	4	P0AB77	P0AB77 [224-234]		0	1310.53	n/a	High	High	High	2.359e-05	2.733e-05	2.99
FALSE	High	[R].QVMVYTHDSIGLGEDGPTHQPVEQVASLR.[V]		2.00715e-11	7.31991e-05	1	1	1	3	P27302	P27302 [455-483]		0	3163.55	n/a	n/a	High	High	2.359e-05	1.398e-12	8.58
FALSE	High	[K].QVMQSWADAEWFLNRPALAEK.[L]		2.55501e-08	7.31991e-05	1	1	1	2	P36683	P36683 [145-165]		0	2490.22	High	High	n/a	High	2.359e-05	3.231e-09	6.22
FALSE	High	[R].QVLTHGFTVDGQGR.[K]		2.35919e-06	7.31991e-05	1	1	1	5	P00956	P00956 [588-601]		0	1514.77	High	High	High	High	2.359e-05	4.371e-07	3.75
FALSE	High	[R].QVIQLTPQEDESTLK.[V]		2.7743e-06	7.31991e-05	1	1	1	3	P23827	P23827 [43-57]		0	1728.9	n/a	High	n/a	High	2.359e-05	5.203e-07	3.8
FALSE	High	[K].GSLAYAEDPCGAEQGFSGR.[E]	1xCarbamidomethyl [C10]	1.53976e-07	7.31991e-05	1	1	1	2	P0AES2	P0AES2 [254-272]		0	1971.85	n/a	High	High	High	2.359e-05	2.268e-08	3.72
FALSE	High	[R].QVIQFIDLSLITK.[Q]		9.53829e-07	7.31991e-05	1	1	1	13	P0ABT2	P0ABT2 [36-48]		0	1517.89	High	High	High	High	2.359e-05	1.638e-07	3.79
FALSE	High	[R].LVLLSDPVTMAR.[L]		1.00488e-05	7.31991e-05	1	1	1	5	P62517	P62517 [799-810]		0	1314.74	High	High	High	High	2.359e-05	2.107e-06	2.73
FALSE	High	[K].QVLPAHDPDCFLCAGNVR.[V]	2xCarbamidomethyl [C10; C13]	8.15412e-06	7.31991e-05	1	1	1	3	P09148	P09148 [43-60]		0	2068.97	n/a	High	n/a	High	2.359e-05	1.677e-06	2.74
FALSE	High	[R].GSLPIALDEVITDGHK.[R]		9.06187e-08	7.31991e-05	1	1	1	20	P0A9Q7	P0A9Q7 [465-480]		0	1664.89	High	High	High	High	2.359e-05	1.275e-08	3.8
FALSE	High	[R].GSLPIALDEVITDGHKR.[A]		1.76149e-08	7.31991e-05	1	1	1	8	P0A9Q7	P0A9Q7 [465-481]		1	1820.99	High	High	High	High	2.359e-05	2.161e-09	5.07
FALSE	High	[R].GSLTCNLTIHGVQGHVAYPHLADNPVHR.[A]	1xCarbamidomethyl [C5]	3.65848e-06	7.31991e-05	1	1	1	2	P0AED7	P0AED7 [179-206]		0	3063.53	High	n/a	n/a	High	2.359e-05	7.011e-07	3.35
FALSE	High	[R].GSLVVPEDYAYQLYVCDESGMPALR.[R]	1xCarbamidomethyl [C16]	0.000157767	7.31991e-05	1	1	1	2	Q46871	Q46871 [131-155]		0	2832.32	n/a	n/a	High	High	2.359e-05	4.42e-05	2.37
FALSE	High	[K].GSLYIATTHTQAR.[Y]		1.47204e-05	7.31991e-05	1	1	1	16	P0A9F3	P0A9F3 [93-105]		0	1418.74	High	High	High	High	2.359e-05	3.186e-06	3.32
FALSE	High	[K].GSLYVTRPSLQGYITTR.[E]		7.20382e-08	7.31991e-05	1	1	1	18	P28304	P28304 [257-273]		0	1912.03	High	High	High	High	2.359e-05	9.961e-09	3.93
FALSE	High	[K].GSMASVAFHLNTQLNNGESPK.[L]		2.59577e-09	7.31991e-05	1	1	1	14	P67910	P67910 [179-199]		0	2202.06	High	High	High	High	2.359e-05	2.713e-10	5.83
FALSE	High	[R].QVLGTHVSQK.[G]		0.000160574	7.31991e-05	1	1	1	5	P00957	P00957 [576-585]		0	1096.61	n/a	High	High	High	2.359e-05	4.513e-05	1.77
FALSE	High	[K].IVILPHQDLCPDGAVLEANSGETILDAALR.[N]	1xCarbamidomethyl [C10]	1.26341e-07	7.31991e-05	1	1	1	4	P0A9R4	P0A9R4 [4-33]		0	3200.66	n/a	High	n/a	High	2.359e-05	1.825e-08	5.36
FALSE	High	[K].GSGLTPAQALDK.[L]		0.000143844	7.31991e-05	1	1	1	4	P0AE12	P0AE12 [5-16]		0	1157.62	High	High	High	High	2.359e-05	3.97e-05	3.04
FALSE	High	[R].QVPQAQHISLTNFLDSGLYTSLTER.[L]		5.31154e-07	7.31991e-05	1	1	1	2	P00550	P00550 [440-464]		0	2818.44	n/a	High	n/a	High	2.359e-05	8.682e-08	5.58
FALSE	High	[K].QVSDGVAHIHASFNNTIVTITDR.[Q]		7.20386e-09	7.31991e-05	1	1	1	16	P0A7R9	P0A7R9 [15-37]		0	2495.26	High	High	High	High	2.359e-05	8.203e-10	4.88
FALSE	High	[R].QVRPGADYNWSLK.[L]		7.09391e-05	7.31991e-05	1	1	1	2	P60716	P60716 [204-216]		0	1533.78	n/a	High	n/a	High	2.359e-05	1.792e-05	3.07
FALSE	High	[K].INEVTATAVK.[R]		7.65222e-05	7.31991e-05	1	1	1	5	P33136	P33136 [95-104]		0	1045.59	High	High	High	High	2.359e-05	1.946e-05	2.5
FALSE	High	[K].GSASSTDLSPQAIAR.[T]		1.95912e-06	7.31991e-05	1	1	1	6	P0AFK0	P0AFK0 [77-91]		0	1460.73	High	High	High	High	2.359e-05	3.563e-07	2.68
FALSE	High	[K].QVQNVSYGTIVNVRPVQIQGGDDSNVIGAIGGAVLGGFLGNTVGGGTGR.[S]		8.04771e-08	7.31991e-05	1	1	1	1	P0A905	P0A905 [36-84]		0	4768.48	n/a	n/a	High	High	2.359e-05	1.12e-08	7.01
FALSE	High	[R].GSAYYLGVHPEFR.[G]		2.70245e-05	7.31991e-05	1	1	1	4	P76539	P76539 [67-79]		0	1495.73	High	High	n/a	High	2.359e-05	6.179e-06	2.84
FALSE	High	[R].GSDLVVTAIAEGR.[K]		3.80593e-06	7.31991e-05	1	1	1	5	P09832	P09832 [448-460]		0	1287.69	n/a	n/a	High	High	2.359e-05	7.342e-07	4.24
FALSE	High	[K].GSDTNIQQLNEQER.[Y]		6.11346e-06	7.31991e-05	1	1	1	2	P0ACD8	P0ACD8 [381-394]		0	1631.76	n/a	High	n/a	High	2.359e-05	1.226e-06	4.16
FALSE	High	[K].GSDYIGDQDAIEYMCK.[T]	1xCarbamidomethyl [C15]	4.20104e-06	7.31991e-05	1	1	1	5	P0AC41	P0AC41 [75-90]		0	1864.77	n/a	High	High	High	2.359e-05	8.158e-07	3.43
FALSE	High	[K].GSENYALTTNQGVR.[I]		3.62968e-06	7.31991e-05	1	1	1	6	P21179	P21179 [74-87]		0	1509.73	High	High	High	High	2.359e-05	6.951e-07	3.83
FALSE	High	[K].GSEWENLSAPAK.[T]		1.81269e-05	7.31991e-05	1	1	1	6	P0AG99	P0AG99 [81-92]		0	1288.62	High	High	High	High	2.359e-05	3.998e-06	2.55
FALSE	High	[K].GSFAGAMGYGQFMPSSYK.[Q]		6.58955e-06	7.31991e-05	1	1	1	2	P41052	P41052 [215-232]		0	1885.82	n/a	High	High	High	2.359e-05	1.329e-06	2.51
FALSE	High	[R].GSFESFAQAVR.[D]		9.875e-05	7.31991e-05	1	1	1	7	P0A9S3	P0A9S3 [321-331]		0	1198.59	High	High	High	High	2.359e-05	2.593e-05	2.55
FALSE	High	[R].GSFHACYLGYSIGQK.[W]	1xCarbamidomethyl [C6]	4.13518e-06	7.31991e-05	1	1	1	10	P0A948	P0A948 [100-114]		0	1687.79	High	High	High	High	2.359e-05	8.008e-07	2.81
FALSE	High	[R].GSFMFMADLCR.[E]	1xCarbamidomethyl [C10]	0.000101727	7.31991e-05	1	1	1	1	P0A9M2	P0A9M2 [44-54]		0	1334.57	High	n/a	n/a	High	2.359e-05	2.682e-05	1.96
FALSE	High	[K].QVQGSTPVQLNLENGK.[R]		1.11733e-06	7.31991e-05	1	1	1	1	P37636	P37636 [233-248]		0	1711.9	n/a	High	n/a	High	2.359e-05	1.938e-07	3.98
FALSE	High	[R].LNEVIELLQPAWQK.[E]		1.04881e-06	7.31991e-05	1	1	1	2	P0ADP9	P0ADP9 [6-19]		0	1680.93	n/a	High	n/a	High	2.359e-05	1.809e-07	4.45
FALSE	High	[K].GQPSKPFVGVLSAGINAASPNK.[E]		6.62951e-11	7.31991e-05	1	1	1	11	P0AEX9	P0AEX9 [278-299]		0	2139.16	n/a	High	High	High	2.359e-05	5.09e-12	5.93
FALSE	High	[K].GSMDAHEVNSLR.[E]		1.91503e-05	7.31991e-05	1	1	1	5	P0AG14	P0AG14 [110-121]		0	1315.61	High	High	High	High	2.359e-05	4.248e-06	2.59
FALSE	High	[K].QYAPMSVAQQSLVLFAAER.[G]		9.80803e-08	7.31991e-05	1	1	1	7	P0ABB0	P0ABB0 [435-453]		0	2109.08	High	High	High	High	2.359e-05	1.389e-08	5.19
FALSE	High	[K].QYATTYINIVGK.[L]		1.08725e-05	7.31991e-05	1	1	1	8	P0ADG4	P0ADG4 [163-174]		0	1370.73	High	High	High	High	2.359e-05	2.29e-06	2.95
FALSE	High	[K].GPITALAEDLAQLR.[G]		2.47381e-06	7.31991e-05	1	1	1	3	P0AB24	P0AB24 [356-369]		0	1467.82	n/a	n/a	High	High	2.359e-05	4.593e-07	4.63
FALSE	High	[K].RAEAAPAATGGGIPGMLPWPK.[V]		4.88855e-09	7.31991e-05	1	1	1	9	P06959	P06959 [371-391]		1	2048.07	n/a	High	High	High	2.359e-05	5.386e-10	4.48
FALSE	High	[R].RADQIQWSAGIEPGDPR.[Y]		3.85531e-07	7.31991e-05	1	1	1	11	P0A9G6	P0A9G6 [130-146]		1	1895.94	High	High	High	High	2.359e-05	6.134e-08	4.22
FALSE	High	[R].GPMGLEALTTYK.[W]		3.51673e-06	7.31991e-05	1	1	1	5	P07004	P07004 [395-406]		0	1280.66	High	n/a	High	High	2.359e-05	6.73e-07	3.32
FALSE	High	[R].GPMSSLYGSDALGGVVNIITK.[K]		2.03918e-09	7.31991e-05	1	1	1	5	P17315	P17315 [138-158]		0	2079.08	High	n/a	High	High	2.359e-05	2.084e-10	5.43
FALSE	High	[R].RAAGEAPAAPQVTAEDASASLAELLNAGLGGSDNE.[-]		1.85362e-06	7.31991e-05	1	1	1	1	P0A8T7	P0A8T7 [1373-1407]		1	3323.6	n/a	High	n/a	High	2.359e-05	3.366e-07	2.84
FALSE	High	[K].GPQAALAQISGLDANSEVVSEAVTAYK.[A]		4.55252e-10	7.31991e-05	1	1	1	3	P09424	P09424 [353-379]		0	2689.37	n/a	High	n/a	High	2.359e-05	4.103e-11	7.03
FALSE	High	[R].RAEAEALGVPPDLIEDVLR.[R]		8.95495e-08	7.31991e-05	1	1	1	3	P07023	P07023 [58-76]		1	2063.11	High	n/a	High	High	2.359e-05	1.257e-08	4.64
FALSE	High	[K].GPQFLHIMTK.[K]		7.90086e-06	7.31991e-05	1	1	1	2	P77488	P77488 [274-283]		0	1171.63	High	High	n/a	High	2.359e-05	1.62e-06	2.68
FALSE	High	[R].LVLHGDEVPER.[L]		0.000123159	7.31991e-05	1	1	1	5	P77544	P77544 [178-188]		0	1263.67	High	High	High	High	2.359e-05	3.328e-05	2.85
FALSE	High	[K].QYVVISAGGHGSFGTK.[M]		2.42684e-07	7.31991e-05	1	1	1	7	P15877	P15877 [766-781]		0	1607.82	High	n/a	n/a	High	2.359e-05	3.706e-08	3.57
FALSE	High	[K].GPSICDVLTGGAHGVPR.[E]	1xCarbamidomethyl [C5]	3.78003e-08	7.31991e-05	1	1	1	14	Q46829	Q46829 [33-49]		0	1692.85	High	High	High	High	2.359e-05	4.94e-09	3.6
FALSE	High	[R].LNFSHGDYAEHGQR.[I]		4.94692e-09	7.31991e-05	1	1	1	27	P0AD61	P0AD61 [33-46]		0	1630.74	High	High	High	High	2.359e-05	5.461e-10	5.34
FALSE	High	[R].QYTTVVADTGDIAAMK.[L]	1xOxidation [M15]	2.85213e-06	7.31991e-05	1	1	1	5	P0A870	P0A870 [10-25]		0	1699.82	n/a	High	High	High	2.359e-05	5.352e-07	3.83
FALSE	High	[R].GPSISIATACTSGVHNIGHAAR.[I]	1xCarbamidomethyl [C10]	1.18125e-10	7.31991e-05	1	1	1	5	P0AAI5	P0AAI5 [155-176]		0	2177.09	High	High	High	High	2.359e-05	9.516e-12	5.33
FALSE	High	[R].QYTTVVADTGDIAAMK.[L]		5.77223e-08	7.31991e-05	1	1	1	17	P0A870	P0A870 [10-25]		0	1683.83	High	High	High	High	2.359e-05	7.816e-09	4.98
FALSE	High	[K].GPQLPAPNMLMMDR.[V]		8.44016e-05	7.31991e-05	1	1	1	2	P0A6Q3	P0A6Q3 [26-39]		0	1570.75	n/a	n/a	High	High	2.359e-05	2.168e-05	2.43
FALSE	High	[R].GPTLLEDFILR.[E]		3.69025e-05	7.31991e-05	1	1	1	4	P21179	P21179 [101-111]		0	1273.72	High	High	High	High	2.359e-05	8.698e-06	3.77
FALSE	High	[R].GPLSMTLGIHGFVPMGR.[A]		9.02609e-08	7.31991e-05	1	1	1	7	P0AGG0	P0AGG0 [126-142]		0	1769.92	High	High	High	High	2.359e-05	1.269e-08	5.08
FALSE	High	[R].RAENGEEPIKEHLLLTR.[Y]		8.92817e-06	7.31991e-05	1	1	1	5	P0AEZ3	P0AEZ3 [166-182]		2	2005.08	High	n/a	High	High	2.359e-05	1.847e-06	3.12
FALSE	High	[R].GPFNMVSPYPVR.[N]		3.94182e-05	7.31991e-05	1	1	1	4	P77775	P77775 [218-229]		0	1363.68	High	n/a	High	High	2.359e-05	9.331e-06	2.86
FALSE	High	[R].RDALLENVTVR.[E]		1.81982e-05	7.31991e-05	1	1	1	2	P22259	P22259 [306-316]		1	1285.72	n/a	High	n/a	High	2.359e-05	4.014e-06	3.27
FALSE	High	[K].GPGDNFFGTLSASRPEIYPIYWSQAQMQAR.[Q]		5.02582e-10	7.31991e-05	1	1	1	2	P75791	P75791 [121-150]		0	3387.62	n/a	High	n/a	High	2.359e-05	4.57e-11	6.45
FALSE	High	[R].GPGELDEQPAEILHGDMVQPLR.[V]		1.16253e-05	7.31991e-05	1	1	1	2	P16433	P16433 [171-192]		0	2401.18	n/a	High	n/a	High	2.359e-05	2.463e-06	3.68
FALSE	High	[K].RCEVACPSDVK.[I]	2xCarbamidomethyl [C2; C6]	6.16156e-05	7.31991e-05	1	1	1	2	P0A996	P0A996 [61-71]		1	1320.6	n/a	High	n/a	High	2.359e-05	1.531e-05	2.48
FALSE	High	[R].RAVIESENSAER.[D]		1.52763e-07	7.31991e-05	1	1	1	5	P0AG67	P0AG67 [171-182]		1	1360.68	n/a	High	High	High	2.359e-05	2.242e-08	3.91
FALSE	High	[R].RAVEGTPFECLK.[D]	1xCarbamidomethyl [C10]	8.65097e-06	7.31991e-05	1	1	1	7	P0A7J3	P0A7J3 [62-73]		1	1406.71	High	High	n/a	High	2.359e-05	1.785e-06	3.62
FALSE	High	[R].RAEITPANADTVTR.[E]		4.85001e-08	7.31991e-05	1	1	1	21	P0A9D8	P0A9D8 [15-28]		1	1514.79	High	High	High	High	2.359e-05	6.482e-09	3.26
FALSE	High	[R].RAQSVVDYLISK.[G]		3.60456e-07	7.31991e-05	1	1	1	30	P0A910	P0A910 [277-288]		1	1378.77	High	High	High	High	2.359e-05	5.704e-08	3.19
FALSE	High	[R].INHGDNPLDASTVHPEAYPVVER.[I]		1.65934e-06	7.31991e-05	1	1	1	2	P46837	P46837 [556-578]		0	2530.23	n/a	n/a	High	High	2.359e-05	2.974e-07	4.28
FALSE	High	[R].RAGEITAMAHTR.[A]		0.000152822	7.31991e-05	1	1	1	1	P15034	P15034 [187-198]		1	1313.67	n/a	n/a	High	High	2.359e-05	4.251e-05	2.57
FALSE	High	[R].RAGAPFGPGANPMHGR.[D]		3.92815e-06	7.31991e-05	1	1	1	4	P09373	P09373 [625-640]		1	1592.79	n/a	High	High	High	2.359e-05	7.583e-07	3.53
FALSE	High	[K].IVLGVSGGIAAYK.[T]		7.18716e-06	7.31991e-05	1	1	1	4	P0ABQ0	P0ABQ0 [8-20]		0	1247.74	High	High	n/a	High	2.359e-05	1.461e-06	2.95
FALSE	High	[K].GPLDHDGFSAVEAIAPGVIER.[Q]		1.69987e-10	7.31991e-05	1	1	1	10	P0ABB0	P0ABB0 [119-139]		0	2150.09	High	High	High	High	2.359e-05	1.413e-11	5.26
FALSE	High	[R].GPIEFSNQELDDLIIR.[R]		2.59567e-07	7.31991e-05	1	1	1	4	P04805	P04805 [158-173]		0	1858.95	n/a	High	High	High	2.359e-05	3.987e-08	5.01
FALSE	High	[K].GPILCLVGPPGVGK.[T]	1xCarbamidomethyl [C5]	2.02208e-06	7.31991e-05	1	1	1	8	P0A9M0	P0A9M0 [349-362]		0	1363.78	n/a	High	High	High	2.359e-05	3.697e-07	4.1
FALSE	High	[K].RANVSTTTVSHVINK.[T]		1.19977e-06	7.31991e-05	1	1	1	4	P0ACP7	P0ACP7 [10-24]		1	1626.89	High	High	High	High	2.359e-05	2.096e-07	4.89
FALSE	High	[K].GPTTYNACSSTR.[W]	1xCarbamidomethyl [C8]	0.000126795	7.31991e-05	1	1	1	2	P69739	P69739 [268-279]		0	1314.57	n/a	High	n/a	High	2.359e-05	3.438e-05	2.8
FALSE	High	[R].GPVATVLVR.[E]		0.000148539	7.31991e-05	1	1	1	16	P0A705	P0A705 [579-587]		0	911.567	High	High	High	High	2.359e-05	4.113e-05	2.25
FALSE	High	[R].GPVTLEQLAAAPWILR.[E]		2.42684e-07	7.31991e-05	1	1	1	2	P0ACR4	P0ACR4 [176-191]		0	1734.99	n/a	High	n/a	High	2.359e-05	3.705e-08	4.51
FALSE	High	[K].QYITALNIIHYMHDK.[Y]		2.19837e-08	7.31991e-05	1	1	1	31	P09373	P09373 [490-504]		0	1859.95	High	High	High	High	2.359e-05	2.744e-09	4.93
FALSE	High	[R].QYLPNHNAGSYDDPR.[F]		3.33559e-05	7.31991e-05	1	1	1	6	P09158	P09158 [119-133]		0	1746.78	High	High	High	High	2.359e-05	7.776e-06	2.38
FALSE	High	[R].GQKPGEGYNIQQMLEILTAQNVPVK.[L]		4.96652e-08	7.31991e-05	1	1	1	6	P0AB52	P0AB52 [52-76]		0	2755.44	High	High	n/a	High	2.359e-05	6.651e-09	5.33
FALSE	High	[K].QYLIAPSILSADFAR.[L]		6.37694e-05	7.31991e-05	1	1	1	2	P0AG07	P0AG07 [3-17]		0	1664.9	n/a	n/a	High	High	2.359e-05	1.588e-05	3.19
FALSE	High	[K].GQIEGAVSSSDASTEK.[L]		8.91959e-08	7.31991e-05	1	1	1	10	P0A7Z0	P0A7Z0 [44-59]		0	1565.73	High	High	High	High	2.359e-05	1.255e-08	4.89
FALSE	High	[K].GQIEYIPFPDK.[L]		5.79576e-05	7.31991e-05	1	1	1	5	P67910	P67910 [257-267]		0	1306.67	n/a	High	High	High	2.359e-05	1.43e-05	2.9
FALSE	High	[K].GQIGAYEAALMNTK.[M]		0.000152822	7.31991e-05	1	1	1	2	P0ACD8	P0ACD8 [543-556]		0	1466.73	n/a	High	n/a	High	2.359e-05	4.259e-05	2.07
FALSE	High	[K].GQGMQILATHLSDNAVDFR.[E]		6.65495e-07	7.31991e-05	1	1	1	3	P0AGJ2	P0AGJ2 [88-106]		0	2073.02	High	High	High	High	2.359e-05	1.109e-07	4.05
FALSE	High	[R].LNFQIVYPNDRDDLLK.[L]		1.04115e-05	7.31991e-05	1	1	1	4	P0A9H3	P0A9H3 [29-44]		1	1963.03	n/a	High	n/a	High	2.359e-05	2.188e-06	4.42
FALSE	High	[R].GQIQDIEPEQIHLAIK.[E]		0.000144876	7.31991e-05	1	1	1	4	P0A9K3	P0A9K3 [75-90]		0	1831.99	High	High	n/a	High	2.359e-05	4e-05	2.16
FALSE	High	[R].GQIQENQYQLNQVVER.[Q]		1.27347e-08	7.31991e-05	1	1	1	5	P45955	P45955 [75-90]		0	1945.97	High	High	High	High	2.359e-05	1.518e-09	4.38
FALSE	High	[K].QYEAQGFEVVIPK.[T]		3.748e-05	7.31991e-05	1	1	1	2	P16700	P16700 [227-239]		0	1507.78	High	n/a	High	High	2.359e-05	8.842e-06	2.5
FALSE	High	[K].QYDINEAIALLK.[E]		9.28715e-06	7.31991e-05	1	1	1	5	P0A7L0	P0A7L0 [20-31]		0	1390.76	High	High	High	High	2.359e-05	1.935e-06	3.98
FALSE	High	[R].GQNEDQNVGIK.[V]		4.29232e-05	7.31991e-05	1	1	1	12	P0A6F5	P0A6F5 [431-441]		0	1201.58	High	High	High	High	2.359e-05	1.026e-05	2.91
FALSE	High	[R].GQNNVQGACDMGALPDTYPGYQYVK.[D]	1xCarbamidomethyl [C9]	1.4621e-06	7.31991e-05	1	1	1	4	P07658	P07658 [334-358]		0	2746.22	n/a	High	n/a	High	2.359e-05	2.598e-07	5.53
FALSE	High	[R].GQNTGIAFVSLK.[D]		9.19993e-05	7.31991e-05	1	1	1	4	P31224	P31224 [621-632]		0	1234.68	High	n/a	High	High	2.359e-05	2.393e-05	2.37
FALSE	High	[K].QYENMYFSWMR.[D]		8.86208e-05	7.31991e-05	1	1	1	2	P07118	P07118 [408-418]		0	1554.65	High	n/a	High	High	2.359e-05	2.294e-05	2.75
FALSE	High	[K].GQGIVLNEPSVVAIR.[Q]		1.35667e-07	7.31991e-05	1	1	1	9	P0A9X4	P0A9X4 [28-42]		0	1551.89	High	n/a	High	High	2.359e-05	1.97e-08	3.9
FALSE	High	[R].GQGETLAFAGHTDVVPPGDADR.[W]		0.000125421	7.31991e-05	1	1	1	1	P0AED7	P0AED7 [56-77]		0	2210.05	n/a	High	n/a	High	2.359e-05	3.399e-05	2.09
FALSE	High	[K].GQGCYASAGGCYLQGNDDLKAETSINK.[E]	2xCarbamidomethyl [C4; C11]	9.38857e-07	7.31991e-05	1	1	1	3	P05825	P05825 [506-532]		1	2877.28	High	n/a	High	High	2.359e-05	1.605e-07	4.8
FALSE	High	[R].GPVVDENALIAALQK.[G]		3.54797e-07	7.31991e-05	1	1	1	1	P37666	P37666 [238-252]		0	1537.86	n/a	High	n/a	High	2.359e-05	5.597e-08	4.52
FALSE	High	[R].QYSELEEEWKAEK.[A]		4.70927e-05	7.31991e-05	1	1	1	1	P63284	P63284 [454-466]		1	1668.78	n/a	High	n/a	High	2.359e-05	1.138e-05	3.25
FALSE	High	[R].QYSELEEEWK.[A]		7.53733e-05	7.31991e-05	1	1	1	7	P63284	P63284 [454-463]		0	1340.6	High	High	High	High	2.359e-05	1.917e-05	3.65
FALSE	High	[K].GQAHWEGDIK.[R]		4.91327e-05	7.31991e-05	1	1	1	11	P0C0L2	P0C0L2 [7-16]		0	1140.54	High	High	High	High	2.359e-05	1.192e-05	3.61
FALSE	High	[K].GQAHWEGDIKR.[G]		7.14795e-05	7.31991e-05	1	1	1	6	P0C0L2	P0C0L2 [7-17]		1	1296.64	High	High	High	High	2.359e-05	1.806e-05	2.53
FALSE	High	[K].GQAIIATADGR.[V]		0.000125421	7.31991e-05	1	1	1	4	P0ADA3	P0ADA3 [289-299]		0	1072.57	High	High	High	High	2.359e-05	3.402e-05	1.67
FALSE	High	[R].LVILDILSR.[D]		8.31417e-05	7.31991e-05	1	1	1	1	P64588	P64588 [65-73]		0	1041.67	High	n/a	n/a	High	2.359e-05	2.132e-05	1.86
FALSE	High	[K].QYPIVSIEDGLDESDWDGFAYQTK.[V]		5.74944e-08	7.31991e-05	1	1	1	9	P0A6P9	P0A6P9 [283-306]		0	2776.26	n/a	High	High	High	2.359e-05	7.8e-09	5.03
FALSE	High	[R].GQDSFTIQPGER.[I]		1.19031e-05	7.31991e-05	1	1	1	7	P06968	P06968 [105-116]		0	1334.63	High	High	High	High	2.359e-05	2.527e-06	3.62
FALSE	High	[R].QYMAEVESGVYPGEEHSFH.[-]		8.14385e-09	7.31991e-05	1	1	1	7	P31057	P31057 [246-264]		0	2195.93	High	High	High	High	2.359e-05	9.342e-10	5.17
FALSE	High	[R].GQFAAVPLNILGDK.[T]		9.17797e-06	7.31991e-05	1	1	1	6	P23721	P23721 [78-91]		0	1442.8	High	High	High	High	2.359e-05	1.902e-06	3.45
FALSE	High	[K].GQFDSEGLMDLSK.[L]		9.54694e-06	7.31991e-05	1	1	1	10	P24232	P24232 [335-347]		0	1426.65	n/a	High	n/a	High	2.359e-05	1.989e-06	3.56
FALSE	High	[K].GQFDSEGLMDLSK.[L]	1xOxidation [M9]	0.000112805	7.31991e-05	1	1	1	5	P24232	P24232 [335-347]		0	1442.65	n/a	High	n/a	High	2.359e-05	3.015e-05	3.16
FALSE	High	[R].GQFENAFNSER.[N]		5.16539e-05	7.31991e-05	1	1	1	7	P0ADY1	P0ADY1 [53-63]		0	1298.58	High	High	High	High	2.359e-05	1.258e-05	2.75
FALSE	High	[K].GQFTDLQDQVISNLFK.[L]		1.90007e-05	7.31991e-05	1	1	1	1	P0ADT5	P0ADT5 [217-232]		0	1852.94	n/a	High	n/a	High	2.359e-05	4.209e-06	2.94
FALSE	High	[K].QYITALNIIHYMHDK.[Y]	1xOxidation [M12]	1.36204e-07	7.31991e-05	1	1	1	12	P09373	P09373 [490-504]		0	1875.94	High	High	n/a	High	2.359e-05	1.98e-08	4.64
FALSE	High	[K].GQGCYASAGGCYLQGNDDLK.[A]	2xCarbamidomethyl [C4; C11]	1.99918e-07	7.31991e-05	1	1	1	3	P05825	P05825 [506-525]		0	2133.9	n/a	n/a	High	High	2.359e-05	3.008e-08	4.05
FALSE	High	[R].GQNVTVISNLPEDDIK.[Q]		8.47103e-07	7.31991e-05	1	1	1	5	P31069	P31069 [266-281]		0	1741.9	n/a	High	High	High	2.359e-05	1.438e-07	3.76
FALSE	High	[K].QMVMIGYSDSAK.[D]		1.72252e-05	7.31991e-05	1	1	1	7	P00864	P00864 [535-546]		0	1329.62	High	High	High	High	2.359e-05	3.774e-06	2.24
FALSE	High	[K].GYTLGNVDVTIIAQAPK.[M]		3.42765e-05	7.31991e-05	1	1	1	1	P62617	P62617 [88-104]		0	1759.96	n/a	n/a	High	High	2.359e-05	8.019e-06	2.77
FALSE	High	[K].GYTLILGNAWNNLEK.[Q]		1.92838e-06	7.31991e-05	1	1	1	3	P0ACP7	P0ACP7 [89-103]		0	1705.89	n/a	High	High	High	2.359e-05	3.5e-07	4.77
FALSE	High	[K].HSHQQPAKPAAQPAA.[-]		0.000122265	7.31991e-05	1	1	1	2	P36560	P36560 [88-102]		0	1538.78	n/a	High	n/a	High	2.359e-05	3.298e-05	3.15
FALSE	High	[R].QHIAALGRPDFSSK.[I]		5.55647e-05	7.31991e-05	1	1	1	9	P21513	P21513 [242-255]		0	1526.81	High	High	High	High	2.359e-05	1.367e-05	2.62
FALSE	High	[R].HSLMGVADALAISR.[A]		0.000160574	7.31991e-05	1	1	1	1	Q59385	Q59385 [755-768]		0	1440.76	n/a	High	n/a	High	2.359e-05	4.519e-05	2.24
FALSE	High	[R].HSQSYMQSLPDFVR.[L]		3.61885e-07	7.31991e-05	1	1	1	4	P00893	P00893 [493-506]		0	1694.8	High	n/a	High	High	2.359e-05	5.707e-08	2.6
FALSE	High	[K].HSQVFSTAEDNQSAVTIHVLQGER.[K]		7.98424e-16	7.31991e-05	1	1	1	37	P0A6Y8	P0A6Y8 [422-445]		0	2653.3	High	High	High	High	2.359e-05	2.371e-17	8.31
FALSE	High	[K].HSSLLGEMPQER.[R]		4.4807e-07	7.31991e-05	1	1	1	14	P61517	P61517 [130-141]		0	1383.67	High	High	High	High	2.359e-05	7.208e-08	4.03
FALSE	High	[K].QHHYETIVMGASFR.[R]		4.42715e-05	7.31991e-05	1	1	1	6	P0A867	P0A867 [214-227]		0	1675.8	n/a	High	High	High	2.359e-05	1.06e-05	2.94
FALSE	High	[R].HSHEHHADDEPCVVR.[F]	1xCarbamidomethyl [C12]	9.62249e-06	7.31991e-05	1	1	1	2	P04805	P04805 [127-141]		0	1824.78	n/a	n/a	High	High	2.359e-05	2.007e-06	3.38
FALSE	High	[R].HSTAEKPVFNR.[T]		7.40506e-07	7.31991e-05	1	1	1	8	P00962	P00962 [531-541]		0	1285.66	High	High	High	High	2.359e-05	1.24e-07	3.73
FALSE	High	[K].HSVELDSQGR.[I]		0.000117449	7.31991e-05	1	1	1	7	P09832	P09832 [412-421]		0	1127.54	High	n/a	High	High	2.359e-05	3.149e-05	2.28
FALSE	High	[K].QHGIHITSYMTLAYGK.[A]		3.7798e-07	7.31991e-05	1	1	1	4	P30863	P30863 [170-185]		0	1819.92	n/a	High	n/a	High	2.359e-05	6.001e-08	3.85
FALSE	High	[K].HSVSELPVNWWVQPSVIR.[T]		0.000101727	7.31991e-05	1	1	1	3	P39180	P39180 [948-965]		0	2133.12	High	n/a	n/a	High	2.359e-05	2.678e-05	2.76
FALSE	High	[R].HSVSTPSLEASHHATSD.[-]		9.31642e-09	7.31991e-05	1	1	1	2	P03024	P03024 [327-343]		0	1762.8	n/a	High	High	High	2.359e-05	1.084e-09	3.28
FALSE	High	[K].HTAIDGGTFQNEITDR.[N]		7.40613e-11	7.31991e-05	1	1	1	12	P35340	P35340 [151-166]		0	1774.84	High	High	High	High	2.359e-05	5.749e-12	4.71
FALSE	High	[R].QHALFSGDDFLNTFVTEHSSIR.[V]		8.5156e-06	7.31991e-05	1	1	1	2	P10378	P10378 [129-150]		0	2521.21	High	n/a	High	High	2.359e-05	1.753e-06	3.83
FALSE	High	[K].IVPGLTMAALSFGHLPAVFVPSGPMASGLPNK.[E]	1xOxidation [M25]	0.000103629	7.31991e-05	1	1	1	2	P0ADF6	P0ADF6 [157-188]		0	3192.69	n/a	High	n/a	High	2.359e-05	2.733e-05	3.13
FALSE	High	[R].HSTPEQIDK.[I]		5.28592e-05	7.31991e-05	1	1	1	1	P08395	P08395 [497-505]		0	1054.52	High	n/a	n/a	High	2.359e-05	1.289e-05	2.63
FALSE	High	[R].HTEALGELTR.[Y]		1.46626e-05	7.31991e-05	1	1	1	12	P00864	P00864 [402-411]		0	1126.59	High	High	High	High	2.359e-05	3.168e-06	3.16
FALSE	High	[R].QHLLMSVTAQR.[R]		0.000136797	7.31991e-05	1	1	1	3	P27249	P27249 [555-565]		0	1283.69	High	n/a	n/a	High	2.359e-05	3.746e-05	2.25
FALSE	High	[K].QHLYSISDEQLRPYFPENK.[A]		2.71302e-05	7.31991e-05	1	1	1	4	P27298	P27298 [343-361]		0	2364.16	High	n/a	High	High	2.359e-05	6.2e-06	3.57
FALSE	High	[R].HQQADLSLVEAADK.[Y]		3.1016e-08	7.31991e-05	1	1	1	5	P0ADK8	P0ADK8 [21-34]		0	1524.77	High	High	High	High	2.359e-05	3.99e-09	4.49
FALSE	High	[R].HQQGQPLSLPVHVADAFR.[A]		8.71037e-13	7.31991e-05	1	1	1	9	P04825	P04825 [583-600]		0	2000.05	High	High	High	High	2.359e-05	4.647e-14	5.04
FALSE	High	[K].HQQHLAQLPK.[I]		2.63986e-05	7.31991e-05	1	1	1	2	P23830	P23830 [10-19]		0	1199.66	n/a	High	n/a	High	2.359e-05	6.026e-06	2.01
FALSE	High	[R].QHVPVFVTDEMVGHK.[L]		2.29616e-08	7.31991e-05	1	1	1	19	P0A7U3	P0A7U3 [56-70]		0	1722.86	High	High	High	High	2.359e-05	2.878e-09	6.02
FALSE	High	[R].QHVGFVFQNFNLFPHR.[T]		7.46494e-08	7.31991e-05	1	1	1	14	P37774	P37774 [85-100]		0	1987.01	High	n/a	n/a	High	2.359e-05	1.034e-08	5.26
FALSE	High	[K].HQVALEINNSSFLHSR.[K]		1.90564e-06	7.31991e-05	1	1	1	4	P75914	P75914 [151-166]		0	1851.95	High	High	n/a	High	2.359e-05	3.464e-07	4.1
FALSE	High	[K].HQVNILYTAPTAIR.[A]		1.62103e-07	7.31991e-05	1	1	1	13	P27550	P27550 [349-362]		0	1596.89	High	High	High	High	2.359e-05	2.394e-08	4.34
FALSE	High	[R].QHLNLLHILALYK.[E]		1.12175e-06	7.31991e-05	1	1	1	16	P00490	P00490 [542-554]		0	1575.94	High	High	n/a	High	2.359e-05	1.947e-07	4.81
FALSE	High	[R].HREQLPELILQATK.[V]		9.54013e-08	7.31991e-05	1	1	1	8	P69506	P69506 [87-100]		1	1675.95	n/a	High	n/a	High	2.359e-05	1.347e-08	5.53
FALSE	High	[K].HSADEITVR.[D]		4.93223e-05	7.31991e-05	1	1	1	4	P41407	P41407 [33-41]		0	1027.52	n/a	High	High	High	2.359e-05	1.194e-05	3.38
FALSE	High	[R].HSCAHLLGHAIK.[Q]	1xCarbamidomethyl [C3]	1.31856e-05	7.31991e-05	1	1	1	3	P0A8M3	P0A8M3 [73-84]		0	1343.7	High	n/a	High	High	2.359e-05	2.828e-06	4.12
FALSE	High	[K].HSDIILKPLDGMGGASIFR.[V]		5.63682e-08	7.31991e-05	1	1	1	6	P04425	P04425 [154-172]		0	2027.07	High	High	High	High	2.359e-05	7.635e-09	4.93
FALSE	High	[R].QHQHLMQAWAIVR.[K]		0.000119617	7.31991e-05	1	1	1	3	P11875	P11875 [341-353]		0	1617.84	High	n/a	n/a	High	2.359e-05	3.216e-05	2.89
FALSE	High	[K].QHNIPVYYTAQPK.[E]		1.95139e-06	7.31991e-05	1	1	1	7	P0ADI4	P0ADI4 [69-81]		0	1558.8	High	n/a	High	High	2.359e-05	3.549e-07	3.96
FALSE	High	[K].IVPGLTMAALSFGHLPAVFVPSGPMASGLPNK.[E]		4.02705e-08	7.31991e-05	1	1	1	5	P0ADF6	P0ADF6 [157-188]		0	3176.7	High	High	n/a	High	2.359e-05	5.29e-09	5.72
FALSE	High	[R].HSFISTLLGIK.[H]		1.19032e-06	7.31991e-05	1	1	1	9	P23845	P23845 [151-161]		0	1215.71	High	n/a	High	High	2.359e-05	2.082e-07	4.38
FALSE	High	[R].QHTVTPIAVGEVFNSIWDCK.[Q]	1xCarbamidomethyl [C19]	2.15525e-07	7.31991e-05	1	1	1	1	P38104	P38104 [254-273]		0	2301.13	High	n/a	n/a	High	2.359e-05	3.264e-08	3.46
FALSE	High	[R].HQPLLEQHVLYATGTTGNLISR.[A]		6.17383e-09	7.31991e-05	1	1	1	19	P0A731	P0A731 [33-54]		0	2448.3	High	High	High	High	2.359e-05	6.924e-10	2.68
FALSE	High	[R].HTEVHNFIYQTR.[S]		7.82671e-07	7.31991e-05	1	1	1	12	P0A894	P0A894 [212-223]		0	1544.76	High	High	High	High	2.359e-05	1.319e-07	3.56
FALSE	High	[K].HTGLVVPLDAANVDTDAIIPK.[Q]		4.66187e-08	7.31991e-05	1	1	1	2	P30126	P30126 [8-28]		0	2159.17	High	n/a	High	High	2.359e-05	6.21e-09	4.87
FALSE	High	[R].QGNALGWATAGGSGFR.[G]		2.61629e-07	7.31991e-05	1	1	1	12	P0A7R9	P0A7R9 [38-53]		0	1549.75	High	High	High	High	2.359e-05	4.023e-08	3.25
FALSE	High	[K].QGMWLNADQQSR.[V]		2.31125e-05	7.31991e-05	1	1	1	2	P13035	P13035 [473-484]		0	1433.66	n/a	High	n/a	High	2.359e-05	5.204e-06	3.5
FALSE	High	[K].QGMGSQAMGPISVMESEHDEAGELLEVIK.[H]	1xOxidation [M]	1.96008e-08	7.31991e-05	1	1	3	4	P69506	P69506 [143-171]		0	3088.43	n/a	High	n/a	High	2.359e-05	2.427e-09	6.03
FALSE	High	[K].QGMGSQAMGPISVMESEHDEAGELLEVIK.[H]		3.04084e-08	7.31991e-05	1	1	1	6	P69506	P69506 [143-171]		0	3072.43	n/a	High	n/a	High	2.359e-05	3.905e-09	5.36
FALSE	High	[R].HVAILGDLQGPK.[I]		5.79511e-08	7.31991e-05	1	1	1	14	P21599	P21599 [64-75]		0	1247.71	High	High	High	High	2.359e-05	7.85e-09	3.27
FALSE	High	[R].QGISLSYLEQLFSR.[L]		9.23436e-05	7.31991e-05	1	1	1	2	P0AGK8	P0AGK8 [35-48]		0	1640.86	n/a	n/a	High	High	2.359e-05	2.404e-05	2.78
FALSE	High	[R].HVANMENANSTEFVPDCK.[Y]	1xCarbamidomethyl [C17]	2.83182e-10	7.31991e-05	1	1	1	5	P0A7E5	P0A7E5 [392-409]		0	2062.9	n/a	High	n/a	High	2.359e-05	2.461e-11	4.61
FALSE	High	[K].QGNEFGATTGR.[R]		2.23125e-05	7.31991e-05	1	1	1	5	P0A7D4	P0A7D4 [294-304]		0	1137.53	High	High	High	High	2.359e-05	5.003e-06	3.67
FALSE	High	[R].HVANMENANSTEFVPDCK.[Y]	1xCarbamidomethyl [C17]; 1xOxidation [M5]	2.17983e-06	7.31991e-05	1	1	1	2	P0A7E5	P0A7E5 [392-409]		0	2078.89	n/a	High	High	High	2.359e-05	4.004e-07	2.48
FALSE	High	[K].HVDPAAAIQQGK.[V]		1.22373e-06	7.31991e-05	1	1	1	2	P0AC47	P0AC47 [218-229]		0	1234.65	n/a	High	n/a	High	2.359e-05	2.142e-07	3.28
FALSE	High	[R].HVDQVMEHGEYATR.[G]		5.17931e-06	7.31991e-05	1	1	1	5	P30958	P30958 [152-165]		0	1671.75	High	High	High	High	2.359e-05	1.026e-06	4.13
FALSE	High	[K].HVDSLITIPNDK.[L]		1.94458e-07	7.31991e-05	1	1	1	4	P0A9A6	P0A9A6 [156-167]		0	1351.72	High	n/a	High	High	2.359e-05	2.916e-08	3.93
FALSE	High	[R].HVDTVCISSYDHDNQR.[E]	1xCarbamidomethyl [C6]	1.7407e-11	7.31991e-05	1	1	1	11	P0A9M5	P0A9M5 [54-69]		0	1945.85	High	High	High	High	2.359e-05	1.193e-12	5.78
FALSE	High	[K].QGIQVATGDGILNLLSLQPAGK.[K]		2.31432e-07	7.31991e-05	1	1	1	2	P23882	P23882 [271-292]		0	2193.22	n/a	High	n/a	High	2.359e-05	3.52e-08	3.21
FALSE	High	[R].QGIIVNLAELR.[L]		0.000104013	7.31991e-05	1	1	1	3	P76193	P76193 [96-106]		0	1225.73	High	High	n/a	High	2.359e-05	2.747e-05	1.84
FALSE	High	[R].HVEQALNETPEK.[L]		7.23237e-08	7.31991e-05	1	1	1	4	P62517	P62517 [781-792]		0	1394.69	High	High	High	High	2.359e-05	9.963e-09	4.14
FALSE	High	[K].HVATFGHMFGR.[L]		9.26892e-05	7.31991e-05	1	1	1	3	P26647	P26647 [34-44]		0	1259.61	n/a	n/a	High	High	2.359e-05	2.414e-05	2.67
FALSE	High	[R].HTGLLLQHFGINAR.[L]		3.07715e-08	7.31991e-05	1	1	1	6	P67087	P67087 [48-61]		0	1576.87	High	n/a	n/a	High	2.359e-05	3.956e-09	4.56
FALSE	High	[K].HTVQSLIIESLK.[E]		3.85131e-06	7.31991e-05	1	1	1	1	P37634	P37634 [19-30]		0	1367.79	n/a	High	n/a	High	2.359e-05	7.432e-07	2.92
FALSE	High	[K].HTVEVMIPEAEIK.[A]		2.13826e-07	7.31991e-05	1	1	1	6	P0A9M2	P0A9M2 [3-15]		0	1495.78	n/a	High	High	High	2.359e-05	3.236e-08	4.47
FALSE	High	[R].HTLAQALHR.[F]		5.3472e-05	7.31991e-05	1	1	1	6	P0A8M0	P0A8M0 [142-150]		0	1046.59	High	High	High	High	2.359e-05	1.306e-05	2.57
FALSE	High	[K].QGVDLNSIEWAHH.[-]		9.19993e-05	7.31991e-05	1	1	1	2	P0A6B7	P0A6B7 [392-404]		0	1505.71	n/a	High	n/a	High	2.359e-05	2.396e-05	2.9
FALSE	High	[R].HTLMLFGGIVPR.[K]		1.99918e-07	7.31991e-05	1	1	1	18	P30871	P30871 [263-274]		0	1340.75	High	High	High	High	2.359e-05	3e-08	3.86
FALSE	High	[K].QGTHQAMDDIR.[E]		3.09775e-05	7.31991e-05	1	1	1	5	P0A784	P0A784 [155-165]		0	1271.58	n/a	High	High	High	2.359e-05	7.182e-06	2.65
FALSE	High	[R].HTIMVANLAPR.[K]		2.15413e-06	7.31991e-05	1	1	1	11	P00959	P00959 [630-640]		0	1222.67	High	High	High	High	2.359e-05	3.96e-07	3.25
FALSE	High	[R].QGQVATVLSAPAK.[I]		1.32897e-05	7.31991e-05	1	1	1	5	P00561	P00561 [30-42]		0	1269.72	High	n/a	High	High	2.359e-05	2.848e-06	2.58
FALSE	High	[R].QGQEIIAGNFR.[A]		0.000129585	7.31991e-05	1	1	1	1	P0AEQ6	P0AEQ6 [176-186]		0	1232.64	n/a	High	n/a	High	2.359e-05	3.528e-05	2.76
FALSE	High	[K].HTVEVMIPEAEIK.[A]	1xOxidation [M6]	5.95315e-05	7.31991e-05	1	1	1	1	P0A9M2	P0A9M2 [3-15]		0	1511.78	n/a	High	n/a	High	2.359e-05	1.475e-05	2.16
FALSE	High	[R].HTLVTVLEGLLR.[L]		2.88783e-05	7.31991e-05	1	1	1	6	P07118	P07118 [737-748]		0	1350.81	High	High	n/a	High	2.359e-05	6.653e-06	3.3
FALSE	High	[R].HTMIHEQITR.[L]	1xOxidation [M3]	1.36607e-05	7.31991e-05	1	1	1	7	P0ABH7	P0ABH7 [111-120]		0	1281.64	High	High	High	High	2.359e-05	2.934e-06	3.12
FALSE	High	[R].HTNWADTVQEAK.[S]		9.14186e-06	7.31991e-05	1	1	1	2	P76422	P76422 [226-237]		0	1399.66	n/a	n/a	High	High	2.359e-05	1.895e-06	3.14
FALSE	High	[R].QGPQIVVGTPGR.[L]		0.000114055	7.31991e-05	1	1	1	1	P0A9P6	P0A9P6 [124-135]		0	1208.67	n/a	High	n/a	High	2.359e-05	3.043e-05	3.15
FALSE	High	[R].HTSFSSAFVYPEVDDDIDIEINPADLR.[I]		2.65019e-05	7.31991e-05	1	1	1	1	P07012	P07012 [214-240]		0	3065.44	n/a	n/a	High	High	2.359e-05	6.062e-06	3.14
FALSE	High	[R].QGNLYAGDTQNTNSDSYTR.[S]		7.43547e-08	7.31991e-05	1	1	1	3	P05825	P05825 [278-296]		0	2104.92	n/a	n/a	High	High	2.359e-05	1.031e-08	4.79
FALSE	High	[K].HTTNNVTPPPEACTTWK.[A]	1xCarbamidomethyl [C13]	7.00709e-09	7.31991e-05	1	1	1	8	P69506	P69506 [172-188]		0	1953.91	n/a	High	n/a	High	2.359e-05	7.947e-10	4.98
FALSE	High	[R].HTVEHSVYVHPDHQGK.[G]		9.93067e-06	7.31991e-05	1	1	1	3	P76112	P76112 [79-94]		0	1869.9	High	n/a	High	High	2.359e-05	2.073e-06	3.45
FALSE	High	[R].HTMIHEQITR.[L]		2.81851e-06	7.31991e-05	1	1	1	15	P0ABH7	P0ABH7 [111-120]		0	1265.64	High	High	High	High	2.359e-05	5.284e-07	3.74
FALSE	High	[K].HQPDVIGLQETK.[V]		1.04881e-06	7.31991e-05	1	1	1	5	P09030	P09030 [25-36]		0	1364.72	n/a	High	High	High	2.359e-05	1.808e-07	2.73
FALSE	High	[R].QHVPVFVTDEMVGHK.[L]	1xOxidation [M11]	5.58282e-06	7.31991e-05	1	1	1	7	P0A7U3	P0A7U3 [56-70]		0	1738.86	High	High	High	High	2.359e-05	1.11e-06	4.41
FALSE	High	[R].QKEIADGLASAER.[A]		3.82142e-05	7.31991e-05	1	1	1	5	P0ABA0	P0ABA0 [37-49]		1	1387.72	High	High	High	High	2.359e-05	9.023e-06	3.34
FALSE	High	[R].QIASLGIYPAVDPLDSTSR.[Q]		9.88594e-08	7.31991e-05	1	1	1	9	P0ABB4	P0ABB4 [325-343]		0	2003.04	n/a	High	High	High	2.359e-05	1.403e-08	4.48
FALSE	High	[K].HPAVPVDVVHR.[A]		2.40347e-05	7.31991e-05	1	1	1	12	P0A9L3	P0A9L3 [50-60]		0	1225.68	High	High	High	High	2.359e-05	5.431e-06	3.49
FALSE	High	[R].QLAQQLNMEFYDSDQEIEKR.[T]		1.08278e-08	7.31991e-05	1	1	1	2	P0A6D7	P0A6D7 [23-42]		1	2485.17	n/a	High	High	High	2.359e-05	1.276e-09	5.71
FALSE	High	[R].HPDTLLAAR.[S]		7.9467e-05	7.31991e-05	1	1	1	12	P17169	P17169 [166-174]		0	993.548	High	High	High	High	2.359e-05	2.032e-05	2.79
FALSE	High	[R].HPDTQLNYANEFDLNIK.[G]		1.03258e-09	7.31991e-05	1	1	1	13	P09169	P09169 [121-137]		0	2031.98	High	n/a	High	High	2.359e-05	9.994e-11	6.63
FALSE	High	[R].HPEGEFSVDK.[G]		3.76257e-05	7.31991e-05	1	1	1	4	P77552	P77552 [102-111]		0	1144.53	High	High	High	High	2.359e-05	8.895e-06	3.07
FALSE	High	[K].LMPGEEEVAENPR.[A]		0.000143331	7.31991e-05	1	1	1	2	P60390	P60390 [287-299]		0	1470.69	n/a	High	High	High	2.359e-05	3.949e-05	3.07
FALSE	High	[K].QLASMAFTPCGSQDMAK.[M]	1xCarbamidomethyl [C10]	4.62477e-07	7.31991e-05	1	1	1	1	P36767	P36767 [26-42]		0	1842.82	n/a	High	n/a	High	2.359e-05	7.449e-08	3.04
FALSE	High	[R].HPEIGGLLTFGIPAFK.[L]		1.81982e-05	7.31991e-05	1	1	1	3	P09832	P09832 [178-193]		0	1696.94	High	High	n/a	High	2.359e-05	4.023e-06	2.54
FALSE	High	[K].HPELTDMVIFR.[E]		1.57053e-07	7.31991e-05	1	1	1	39	P08200	P08200 [143-153]		0	1357.69	High	High	High	High	2.359e-05	2.313e-08	3.25
FALSE	High	[K].HPELTDMVIFR.[E]	1xOxidation [M7]	0.000103246	7.31991e-05	1	1	1	5	P08200	P08200 [143-153]		0	1373.69	High	n/a	High	High	2.359e-05	2.719e-05	2.8
FALSE	High	[K].HPEITTVPYDSYQNAK.[L]		2.36063e-09	7.31991e-05	1	1	1	11	P30859	P30859 [145-160]		0	1862.89	High	High	High	High	2.359e-05	2.442e-10	3.22
FALSE	High	[R].HPEQCQHDHSVQVK.[K]	1xCarbamidomethyl [C5]	5.03809e-06	7.31991e-05	1	1	1	2	P0AC51	P0AC51 [154-167]		0	1728.79	n/a	High	n/a	High	2.359e-05	9.942e-07	2.83
FALSE	High	[R].QIANIYCTWLR.[G]	1xCarbamidomethyl [C7]	5.34553e-06	7.31991e-05	1	1	1	4	P11454	P11454 [152-162]		0	1437.73	High	n/a	High	High	2.359e-05	1.06e-06	2.8
FALSE	High	[K].QIALALRDEVADLEAAGIGIIQIDEPALR.[E]		6.39684e-07	7.31991e-05	1	1	1	1	P25665	P25665 [576-604]		1	3073.69	n/a	n/a	High	High	2.359e-05	1.059e-07	4.98
FALSE	High	[R].HPFEGVLHNMER.[R]		1.53923e-06	7.31991e-05	1	1	1	1	P0A698	P0A698 [372-383]		0	1465.7	n/a	High	n/a	High	2.359e-05	2.752e-07	3.56
FALSE	High	[K].HPELITPDSPTQR.[V]		3.01439e-05	7.31991e-05	1	1	1	3	P15042	P15042 [49-61]		0	1490.76	High	n/a	High	High	2.359e-05	6.973e-06	2.93
FALSE	High	[R].HPFPGPGLGVR.[V]		8.4085e-05	7.31991e-05	1	1	1	22	P04079	P04079 [401-411]		0	1133.62	High	High	High	High	2.359e-05	2.163e-05	2.31
FALSE	High	[R].HNVPAGSESHFK.[V]		1.53316e-06	7.31991e-05	1	1	1	9	P0ABE2	P0ABE2 [29-40]		0	1309.63	High	High	High	High	2.359e-05	2.73e-07	4.52
FALSE	High	[R].HNVAPIFICPPNADDDLLR.[Q]	1xCarbamidomethyl [C9]	2.25118e-10	7.31991e-05	1	1	1	27	P0A877	P0A877 [146-164]		0	2177.08	High	n/a	High	High	2.359e-05	1.914e-11	4.42
FALSE	High	[R].LVPFEDLPDEEVGSR.[E]		1.22373e-06	7.31991e-05	1	1	1	13	P09831	P09831 [433-447]		0	1701.83	n/a	High	High	High	2.359e-05	2.141e-07	2.89
FALSE	High	[R].HNISFAEVESK.[L]		1.17628e-06	7.31991e-05	1	1	1	8	P0A6J8	P0A6J8 [167-177]		0	1260.62	High	High	High	High	2.359e-05	2.055e-07	3.22
FALSE	High	[R].HNIVAIADIDTR.[K]		2.58542e-07	7.31991e-05	1	1	1	4	P0A6F1	P0A6F1 [105-116]		0	1337.72	High	High	n/a	High	2.359e-05	3.964e-08	3.75
FALSE	High	[K].HNIVVCDSK.[G]	1xCarbamidomethyl [C6]	1.84137e-05	7.31991e-05	1	1	1	5	P76558	P76558 [214-222]		0	1071.53	High	High	High	High	2.359e-05	4.071e-06	0.7
FALSE	High	[R].HNMDDILQNVPNHNIK.[V]		1.05297e-06	7.31991e-05	1	1	1	3	P26616	P26616 [133-148]		0	1901.93	n/a	High	High	High	2.359e-05	1.816e-07	4.69
FALSE	High	[K].HNPQNPSWADR.[D]		6.01769e-06	7.31991e-05	1	1	1	6	P27302	P27302 [47-57]		0	1321.6	High	High	High	High	2.359e-05	1.205e-06	3.3
FALSE	High	[R].QLDETSQQETR.[A]		2.17092e-05	7.31991e-05	1	1	1	4	P0AEX3	P0AEX3 [217-227]		0	1334.62	High	High	High	High	2.359e-05	4.858e-06	2.66
FALSE	High	[R].QLASVTVEDSR.[T]		6.54941e-05	7.31991e-05	1	1	1	14	P0A805	P0A805 [53-63]		0	1204.62	High	High	High	High	2.359e-05	1.639e-05	3
FALSE	High	[K].HNPTDPTWYDR.[D]		2.42234e-05	7.31991e-05	1	1	1	10	P33570	P33570 [46-56]		0	1401.62	High	High	High	High	2.359e-05	5.493e-06	2.62
FALSE	High	[R].HNQQPTETEHQPGNEDK.[Q]		3.43762e-11	7.31991e-05	1	1	1	3	P69739	P69739 [354-370]		0	1988.87	n/a	High	n/a	High	2.359e-05	2.501e-12	7.76
FALSE	High	[K].QLCFMQHIIETLHPGGR.[A]	1xCarbamidomethyl [C3]	5.92342e-06	7.31991e-05	1	1	1	5	P08957	P08957 [289-305]		0	2037.02	High	n/a	n/a	High	2.359e-05	1.187e-06	3.21
FALSE	High	[K].HNSEIGFAK.[E]		6.5995e-05	7.31991e-05	1	1	1	5	P00946	P00946 [103-111]		0	1002.5	High	High	High	High	2.359e-05	1.648e-05	3.77
FALSE	High	[R].HNTLGTEFK.[A]		6.04493e-05	7.31991e-05	1	1	1	6	P0AEP3	P0AEP3 [283-291]		0	1046.53	High	High	High	High	2.359e-05	1.499e-05	3.74
FALSE	High	[R].HNTLLFVVGQDKPR.[K]		1.42646e-05	7.31991e-05	1	1	1	3	P25740	P25740 [227-240]		0	1623.9	High	High	n/a	High	2.359e-05	3.08e-06	4.34
FALSE	High	[R].HNTSTQLNGENSTLR.[I]		4.49611e-05	7.31991e-05	1	1	1	3	P77689	P77689 [255-269]		0	1671.8	n/a	High	High	High	2.359e-05	1.082e-05	4.24
FALSE	High	[R].QLATQLSGVQR.[T]		4.65508e-05	7.31991e-05	1	1	1	4	P11454	P11454 [238-248]		0	1200.67	High	n/a	High	High	2.359e-05	1.122e-05	3.51
FALSE	High	[R].QIDANQGGNQR.[I]		4.53097e-05	7.31991e-05	1	1	1	3	P76177	P76177 [157-167]		0	1200.57	High	High	n/a	High	2.359e-05	1.091e-05	3.13
FALSE	High	[K].HPGLQVVPVVEQPEAGWR.[G]		6.62868e-07	7.31991e-05	1	1	1	4	P0AEN1	P0AEN1 [159-176]		0	1998.06	High	High	High	High	2.359e-05	1.103e-07	3.34
FALSE	High	[K].HPGPLVVEGK.[L]		5.20527e-05	7.31991e-05	1	1	1	4	P17846	P17846 [5-14]		0	1032.58	High	High	High	High	2.359e-05	1.268e-05	3.08
FALSE	High	[R].HPHMNITALTVSAQSNDAGK.[L]		2.44137e-05	7.31991e-05	1	1	1	3	P11446	P11446 [24-43]		0	2092.02	High	n/a	n/a	High	2.359e-05	5.533e-06	2.41
FALSE	High	[K].QLADGTAKPEVQDETLVTYAEK.[L]		1.09112e-06	7.31991e-05	1	1	1	3	P23882	P23882 [186-207]		0	2406.2	High	High	High	High	2.359e-05	1.89e-07	3.8
FALSE	High	[K].QIADDYQQALR.[D]		1.52504e-05	7.31991e-05	1	1	1	8	P00350	P00350 [395-405]		0	1320.65	High	High	High	High	2.359e-05	3.313e-06	2.98
FALSE	High	[K].HQAEAHAAIDTFTK.[Y]		1.42829e-08	7.31991e-05	1	1	1	17	P0AFF6	P0AFF6 [348-361]		0	1539.76	High	High	High	High	2.359e-05	1.723e-09	5.32
FALSE	High	[K].HQAYGVHLGQEDLQATDLNAIR.[A]		2.07991e-11	7.31991e-05	1	1	1	5	P30137	P30137 [78-99]		0	2449.22	High	n/a	High	High	2.359e-05	1.452e-12	7.37
FALSE	High	[R].HQDEVLAEAK.[A]		7.41762e-06	7.31991e-05	1	1	1	5	P0AF98	P0AF98 [127-136]		0	1139.57	High	High	High	High	2.359e-05	1.515e-06	3.91
FALSE	High	[R].QLAAVAHSLEMGVLTEVSNEEEQER.[A]		7.67461e-09	7.31991e-05	1	1	1	2	P00909	P00909 [149-173]		0	2769.34	n/a	n/a	High	High	2.359e-05	8.76e-10	6.58
FALSE	High	[R].HQEIYQASGLK.[V]		1.79148e-05	7.31991e-05	1	1	1	3	P32173	P32173 [57-67]		0	1273.65	n/a	High	High	High	2.359e-05	3.949e-06	2.56
FALSE	High	[K].LMPEFWQFPTVSMGLGPIGAIYQAK.[F]		8.07961e-08	7.31991e-05	1	1	1	6	P0AFG8	P0AFG8 [183-207]		0	2781.41	n/a	High	High	High	2.359e-05	1.126e-08	5.14
FALSE	High	[K].HQFAQSLNYEIAK.[T]		4.77387e-10	7.31991e-05	1	1	1	13	P0A9M8	P0A9M8 [116-128]		0	1548.78	High	High	High	High	2.359e-05	4.327e-11	4.24
FALSE	High	[R].QKLESQISTLYGGR.[L]		3.30973e-05	7.31991e-05	1	1	1	5	P0AAI3	P0AAI3 [460-473]		1	1579.84	High	High	n/a	High	2.359e-05	7.729e-06	4
FALSE	High	[R].QKHPTIPIGLLMYANLVFNK.[G]	1xOxidation [M12]	1.13541e-07	7.31991e-05	1	1	1	6	P0A877	P0A877 [90-109]		1	2313.28	High	n/a	n/a	High	2.359e-05	1.626e-08	6.4
FALSE	High	[R].HQGTFDVAR.[A]		0.000107135	7.31991e-05	1	1	1	7	P23843	P23843 [431-439]		0	1030.51	High	n/a	High	High	2.359e-05	2.844e-05	2.44
FALSE	High	[R].HQHPGMSFGAHLPENITAEFVR.[D]		5.73926e-06	7.31991e-05	1	1	1	3	P30136	P30136 [183-204]		0	2475.2	n/a	n/a	High	High	2.359e-05	1.145e-06	4.36
FALSE	High	[K].HQKPVPALNQPGGIVEK.[E]		2.65812e-10	7.31991e-05	1	1	1	21	P60624	P60624 [45-61]		0	1812.01	High	High	High	High	2.359e-05	2.291e-11	4.46
FALSE	High	[R].QKHPTIPIGLLMYANLVFNK.[G]		1.36164e-06	7.31991e-05	1	1	1	3	P0A877	P0A877 [90-109]		1	2297.28	High	n/a	n/a	High	2.359e-05	2.404e-07	4.38
FALSE	High	[R].HQLMVEQLDNETWDAAADTVR.[K]		4.12939e-05	7.31991e-05	1	1	1	1	P0A6L9	P0A6L9 [129-149]		0	2442.14	n/a	High	n/a	High	2.359e-05	9.853e-06	3.69
FALSE	High	[R].HQGDVTHFLPENVHQALMAK.[L]		4.12939e-05	7.31991e-05	1	1	1	1	P0A6I6	P0A6I6 [138-157]		0	2272.13	High	n/a	n/a	High	2.359e-05	9.821e-06	1.99
FALSE	High	[R].QLAEDNFGETEEVAPPTLRPVPPVSGK.[A]		1.21876e-05	7.31991e-05	1	1	1	1	P37349	P37349 [233-259]		0	2877.46	n/a	n/a	High	High	2.359e-05	2.596e-06	4.18
FALSE	High	[K].HPVTPWGVQTK.[G]		1.58871e-06	7.31991e-05	1	1	1	20	P60422	P60422 [243-253]		0	1249.67	High	High	High	High	2.359e-05	2.838e-07	4.12
FALSE	High	[K].QLAEDPFNNWVALNK.[K]		8.21869e-06	7.31991e-05	1	1	1	7	P0AG67	P0AG67 [435-449]		0	1758.88	n/a	High	High	High	2.359e-05	1.693e-06	3.09
FALSE	High	[K].HPHVELCDLLK.[L]	1xCarbamidomethyl [C7]	2.82967e-06	7.31991e-05	1	1	1	2	P0AAS7	P0AAS7 [9-19]		0	1360.7	n/a	High	n/a	High	2.359e-05	5.324e-07	4.78
FALSE	High	[R].HPHVFADSSAENSSEVLAR.[W]		8.53975e-08	7.31991e-05	1	1	1	3	P0AEY3	P0AEY3 [96-114]		0	2052.97	High	High	High	High	2.359e-05	1.195e-08	3.3
FALSE	High	[R].HPLAVSSLEELANGTFLPAIGEIDELDPK.[G]		1.6562e-05	7.31991e-05	1	1	1	1	P0AFG3	P0AFG3 [784-812]		0	3075.59	n/a	n/a	High	High	2.359e-05	3.627e-06	3.39
FALSE	High	[K].HPLFVTNVDDTR.[L]		5.22864e-08	7.31991e-05	1	1	1	5	P33602	P33602 [427-438]		0	1413.71	n/a	High	High	High	2.359e-05	7.026e-09	3.72
FALSE	High	[K].LMPEFWQFPTVSMGLGPIGAIYQAK.[F]	2xOxidation [M2; M13]	6.47398e-08	7.31991e-05	1	1	1	4	P0AFG8	P0AFG8 [183-207]		0	2813.4	High	High	n/a	High	2.359e-05	8.837e-09	5.45
FALSE	High	[R].QLAFNMLPLLPDSEGSVR.[E]		8.3711e-07	7.31991e-05	1	1	1	2	P08390	P08390 [194-211]		0	1987.03	n/a	High	n/a	High	2.359e-05	1.42e-07	3.43
FALSE	High	[R].HPLVMGNWK.[L]		7.91678e-05	7.31991e-05	1	1	1	20	P0A858	P0A858 [3-11]		0	1081.56	High	High	High	High	2.359e-05	2.02e-05	2.14
FALSE	High	[R].QIAENPILLYMK.[G]		3.65848e-06	7.31991e-05	1	1	1	5	P0AC69	P0AC69 [11-22]		0	1432.79	High	High	n/a	High	2.359e-05	7.022e-07	2.75
FALSE	High	[K].QLAEISALGLPVIVKPSR.[E]		4.95913e-06	7.31991e-05	1	1	1	1	P07862	P07862 [130-147]		0	1891.14	n/a	High	n/a	High	2.359e-05	9.777e-07	2.98
FALSE	High	[K].HPNQALGLHLEGPWLNLVK.[K]		6.89704e-08	7.31991e-05	1	1	1	6	P0AF18	P0AF18 [121-139]		0	2136.17	High	High	n/a	High	2.359e-05	9.497e-09	4.48
FALSE	High	[R].HPQEQLAAVAPLLCAGITTYSPLR.[H]	1xCarbamidomethyl [C14]	5.04574e-10	7.31991e-05	1	1	1	2	P75691	P75691 [145-168]		0	2606.38	n/a	High	High	High	2.359e-05	4.6e-11	6.36
FALSE	High	[K].HPQQEFLQVDTSK.[I]		6.2468e-07	7.31991e-05	1	1	1	2	P0A6H1	P0A6H1 [230-242]		0	1556.77	n/a	High	n/a	High	2.359e-05	1.031e-07	3.78
FALSE	High	[K].LMPEFWQFPTVSMGLGPIGAIYQAK.[F]	1xOxidation [M]	6.92348e-07	7.31991e-05	1	1	2	10	P0AFG8	P0AFG8 [183-207]		0	2797.41	n/a	High	High	High	2.359e-05	1.156e-07	2.69
FALSE	High	[K].HPSEIVNVGDEITVK.[V]		1.09571e-09	7.31991e-05	1	1	1	33	P0AG67	P0AG67 [230-244]		0	1636.85	High	High	High	High	2.359e-05	1.066e-10	5.36
FALSE	High	[R].HPTALTTHEMLYR.[W]		3.19852e-06	7.31991e-05	1	1	1	3	P0A7B3	P0A7B3 [16-28]		0	1569.78	High	n/a	High	High	2.359e-05	6.078e-07	2.99
FALSE	High	[K].HPTFVEGDIR.[N]		0.00011322	7.31991e-05	1	1	1	9	P09147	P09147 [51-60]		0	1170.59	High	High	High	High	2.359e-05	3.027e-05	2.95
FALSE	High	[K].HPVIAVTGSSGAGTTTTSLAFR.[K]		1.13538e-05	7.31991e-05	1	1	1	1	P0AEX5	P0AEX5 [5-26]		0	2131.11	n/a	High	n/a	High	2.359e-05	2.397e-06	3.48
FALSE	High	[R].IMNVLGEPVDMKGEIGEEER.[W]	1xOxidation [M11]	1.79852e-05	7.31991e-05	1	1	1	1	P0ABB4	P0ABB4 [88-107]		1	2261.08	n/a	n/a	High	High	2.359e-05	3.961e-06	3.68
FALSE	High	[R].HVFGNPLIQQPLMR.[H]		2.10469e-07	7.31991e-05	1	1	1	4	P33224	P33224 [325-338]		0	1649.89	n/a	High	High	High	2.359e-05	3.173e-08	3.59
FALSE	High	[R].QGLEIISQCFDEAK.[Q]	1xCarbamidomethyl [C9]	9.27782e-07	7.31991e-05	1	1	1	2	P22256	P22256 [412-425]		0	1637.78	n/a	High	n/a	High	2.359e-05	1.587e-07	3.15
FALSE	High	[K].QGGWLSVLFGNDER.[K]		4.86216e-06	7.31991e-05	1	1	1	1	P16431	P16431 [53-66]		0	1577.77	n/a	High	n/a	High	2.359e-05	9.55e-07	2.58
FALSE	High	[R].KATLDTLALYLACGIDPEK.[S]	1xCarbamidomethyl [C13]	1.31923e-06	7.31991e-05	1	1	1	3	P00954	P00954 [58-76]		1	2092.1	n/a	High	n/a	High	2.359e-05	2.327e-07	4.65
FALSE	High	[R].KATIVNAGSSDFLEGEQVEYSR.[V]		2.70245e-05	7.31991e-05	1	1	1	2	P0A8T7	P0A8T7 [1263-1284]		1	2400.17	n/a	High	High	High	2.359e-05	6.168e-06	2.91
FALSE	High	[K].KATVELLNR.[Q]		4.49611e-05	7.31991e-05	1	1	1	20	P0ABT2	P0ABT2 [27-35]		1	1043.62	High	High	High	High	2.359e-05	1.081e-05	3.01
FALSE	High	[K].KAVDALAGQSAK.[L]		1.20453e-06	7.31991e-05	1	1	1	2	P08390	P08390 [167-178]		1	1158.65	n/a	High	n/a	High	2.359e-05	2.103e-07	4.82
FALSE	High	[R].KAVEFQDILK.[M]		1.53105e-05	7.31991e-05	1	1	1	4	P0AC38	P0AC38 [177-186]		1	1190.68	High	High	n/a	High	2.359e-05	3.328e-06	3.56
FALSE	High	[R].KAVLLPGDLSDEK.[F]		4.10263e-06	7.31991e-05	1	1	1	1	P0AG84	P0AG84 [101-113]		1	1384.77	n/a	High	n/a	High	2.359e-05	7.955e-07	3.26
FALSE	High	[R].QEQQEQEAAELQAVTAIAEGR.[R]		2.877e-09	7.31991e-05	1	1	1	3	P0A800	P0A800 [70-90]		0	2299.12	n/a	High	n/a	High	2.359e-05	3.027e-10	5.99
FALSE	High	[K].QEQTPLAVIAGK.[E]		2.44137e-05	7.31991e-05	1	1	1	4	P25516	P25516 [759-770]		0	1254.71	n/a	High	n/a	High	2.359e-05	5.524e-06	3.59
FALSE	High	[R].IVPLIHDIDELR.[G]		4.78249e-05	7.31991e-05	1	1	1	3	P37749	P37749 [91-102]		0	1432.82	n/a	High	High	High	2.359e-05	1.158e-05	2.49
FALSE	High	[K].QENVYYYITTLNENYHMPAMPEGAEEGIR.[K]		6.17311e-07	7.31991e-05	1	1	1	5	P0AFG8	P0AFG8 [683-711]		0	3432.55	High	High	High	High	2.359e-05	1.022e-07	4.28
FALSE	High	[K].KAYGQFEPPALYDHVVK.[M]		2.01517e-05	7.31991e-05	1	1	1	1	P00452	P00452 [92-108]		1	1962.01	n/a	High	n/a	High	2.359e-05	4.49e-06	4.19
FALSE	High	[K].QENIHYECFGPHK.[V]	1xCarbamidomethyl [C8]; 1xlactyl [K13]	4.42715e-05	7.31991e-05	1	1	1	2	P24232	P24232 [382-394]		0	1730.76	n/a	High	n/a	High	2.359e-05	1.061e-05	3.15
FALSE	High	[K].QENIHYECFGPHK.[V]	1xCarbamidomethyl [C8]	7.23138e-07	7.31991e-05	1	1	1	14	P24232	P24232 [382-394]		0	1658.74	n/a	High	n/a	High	2.359e-05	1.21e-07	4.85
FALSE	High	[K].KDAMVPMGGLLCMK.[D]	1xCarbamidomethyl [C12]; 1xOxidation [M]	2.47017e-05	7.31991e-05	1	1	3	7	P0A853	P0A853 [270-283]		1	1566.75	n/a	High	n/a	High	2.359e-05	5.597e-06	2.34
FALSE	High	[K].KDDAAYYFASVVK.[N]		7.6253e-06	7.31991e-05	1	1	1	2	P45955	P45955 [196-208]		1	1476.74	High	n/a	High	High	2.359e-05	1.558e-06	2.62
FALSE	High	[R].KDDAELTAAFNK.[A]		6.39759e-08	7.31991e-05	1	1	1	12	P09551	P09551 [223-234]		1	1322.66	High	High	High	High	2.359e-05	8.737e-09	3.73
FALSE	High	[R].QEPLHQVWLATK.[Q]		6.13764e-06	7.31991e-05	1	1	1	3	P27838	P27838 [54-65]		0	1449.78	n/a	High	n/a	High	2.359e-05	1.229e-06	3.49
FALSE	High	[R].KDDGNTIMVVQK.[Q]		3.99531e-08	7.31991e-05	1	1	1	11	P0A905	P0A905 [118-129]		1	1347.69	High	High	High	High	2.359e-05	5.239e-09	3.54
FALSE	High	[R].KASIPEGVWTK.[C]		0.000102484	7.31991e-05	1	1	1	2	P0A9Q5	P0A9Q5 [16-26]		1	1215.67	High	High	n/a	High	2.359e-05	2.699e-05	3.06
FALSE	High	[R].QEVTTEGGLDVAGQR.[D]		1.06976e-06	7.31991e-05	1	1	1	5	P0A794	P0A794 [99-113]		0	1559.77	n/a	High	High	High	2.359e-05	1.848e-07	3.72
FALSE	High	[K].QFDYLVNSMR.[V]		9.54971e-05	7.31991e-05	1	1	1	1	P00579	P00579 [265-274]		0	1272.6	High	n/a	n/a	High	2.359e-05	2.498e-05	2.09
FALSE	High	[R].LVPIIADEAR.[T]		0.000123159	7.31991e-05	1	1	1	18	P0AFG8	P0AFG8 [516-525]		0	1096.64	High	High	High	High	2.359e-05	3.321e-05	1.1
FALSE	High	[K].KAHKPGSATIALNK.[R]		1.21442e-09	7.31991e-05	1	1	1	2	P0A832	P0A832 [5-18]		1	1435.84	n/a	High	High	High	2.359e-05	1.191e-10	7.38
FALSE	High	[K].KAHKPGSATIALNKR.[A]		9.06337e-05	7.31991e-05	1	1	1	1	P0A832	P0A832 [5-19]		2	1591.94	n/a	n/a	High	High	2.359e-05	2.35e-05	2.11
FALSE	High	[K].KAHPQLAEEFTR.[R]		0.000144359	7.31991e-05	1	1	1	2	P33570	P33570 [315-326]		1	1426.74	n/a	High	High	High	2.359e-05	3.983e-05	3.2
FALSE	High	[K].QFDALLQEQSAQR.[V]		2.68794e-06	7.31991e-05	1	1	1	6	P65367	P65367 [106-118]		0	1533.77	High	High	High	High	2.359e-05	5.024e-07	3.15
FALSE	High	[K].KALEEAGAEVEVK.[-]		4.13985e-07	7.31991e-05	1	1	1	2	P0A7K2	P0A7K2 [109-121]		1	1372.73	High	High	n/a	High	2.359e-05	6.614e-08	2.91
FALSE	High	[R].QEVHGNGLSSYPHPK.[L]		9.65215e-07	7.31991e-05	1	1	1	12	P0AFG8	P0AFG8 [168-182]		0	1649.8	High	High	High	High	2.359e-05	1.655e-07	3.52
FALSE	High	[R].KAIGEAKDDDTADILTAASR.[D]		1.36744e-07	7.31991e-05	1	1	1	1	P0ABT2	P0ABT2 [134-153]		2	2061.05	n/a	High	n/a	High	2.359e-05	1.988e-08	4.92
FALSE	High	[K].LMNLPAPNPEAPR.[E]		5.98081e-07	7.31991e-05	1	1	1	6	P0A9Q5	P0A9Q5 [277-289]		0	1419.74	n/a	High	High	High	2.359e-05	9.844e-08	3.31
FALSE	High	[K].QFAEEVQTENR.[L]		6.42577e-05	7.31991e-05	1	1	1	2	P27249	P27249 [576-586]		0	1350.63	n/a	n/a	High	High	2.359e-05	1.605e-05	2.36
FALSE	High	[R].KANMLAHMETQNK.[I]		2.93324e-05	7.31991e-05	1	1	1	1	P77754	P77754 [113-125]		1	1515.74	n/a	High	n/a	High	2.359e-05	6.753e-06	2.89
FALSE	High	[K].KAPTADLEDDRPSLPDEVALGVTYDNIDDYLEGK.[N]		7.00613e-07	7.31991e-05	1	1	1	2	P18843	P18843 [208-241]		1	3734.79	n/a	High	High	High	2.359e-05	1.171e-07	5.43
FALSE	High	[R].KAPVEQWSAGATGLGVR.[T]		5.24936e-08	7.31991e-05	1	1	1	2	P37095	P37095 [403-419]		1	1726.92	n/a	High	n/a	High	2.359e-05	7.065e-09	4.06
FALSE	High	[K].KAQESYWAGNSTR.[E]		6.49886e-07	7.31991e-05	1	1	1	4	P25665	P25665 [21-33]		1	1497.71	High	n/a	High	High	2.359e-05	1.077e-07	4.52
FALSE	High	[K].QEYDQALADAQQANAAVTAAK.[A]		1.40031e-08	7.31991e-05	1	1	1	7	P0AE06	P0AE06 [141-161]		0	2177.05	High	n/a	High	High	2.359e-05	1.682e-09	4.53
FALSE	High	[R].KAINVSDQVPAK.[T]		6.58955e-06	7.31991e-05	1	1	1	3	P0A9J8	P0A9J8 [286-297]		1	1269.72	High	n/a	High	High	2.359e-05	1.33e-06	3.11
FALSE	High	[R].KDDGNTIMVVQK.[Q]	1xOxidation [M8]	5.03809e-06	7.31991e-05	1	1	1	1	P0A905	P0A905 [118-129]		1	1363.69	n/a	High	n/a	High	2.359e-05	9.922e-07	2.72
FALSE	High	[R].KDDICYATTNR.[Q]	1xCarbamidomethyl [C5]	5.26176e-06	7.31991e-05	1	1	1	2	P62623	P62623 [193-203]		1	1356.62	n/a	High	n/a	High	2.359e-05	1.04e-06	4.55
FALSE	High	[R].KDDLYLSSEQMK.[T]		2.66856e-07	7.31991e-05	1	1	1	2	P21499	P21499 [105-116]		1	1456.7	n/a	High	n/a	High	2.359e-05	4.112e-08	3.99
FALSE	High	[K].QEGMTENESR.[I]		9.06337e-05	7.31991e-05	1	1	1	1	P0ACS7	P0ACS7 [24-33]		0	1180.49	n/a	High	n/a	High	2.359e-05	2.349e-05	2.39
FALSE	High	[K].LVQAVFHNVSTTITEPK.[Q]		2.06352e-09	7.31991e-05	1	1	1	2	P08957	P08957 [85-101]		0	1884.02	n/a	High	n/a	High	2.359e-05	2.118e-10	5.16
FALSE	High	[K].KDSTAELYHFIGK.[D]		4.32565e-05	7.31991e-05	1	1	1	1	P00959	P00959 [284-296]		1	1508.77	High	n/a	n/a	High	2.359e-05	1.034e-05	1.83
FALSE	High	[K].QEEVINIANIQSR.[L]		1.33421e-05	7.31991e-05	1	1	1	4	P0AG90	P0AG90 [389-401]		0	1513.8	n/a	High	High	High	2.359e-05	2.866e-06	3.71
FALSE	High	[R].KDVDVWHPDVR.[F]		1.36071e-05	7.31991e-05	1	1	1	4	P27298	P27298 [382-392]		1	1365.69	High	High	High	High	2.359e-05	2.926e-06	3.32
FALSE	High	[R].KDVNPDEAVAIGAAVQGGVLTGDVK.[D]		8.37248e-13	7.31991e-05	1	1	1	36	P0A6Y8	P0A6Y8 [363-387]		1	2423.28	High	High	High	High	2.359e-05	4.451e-14	7.3
FALSE	High	[R].QEEHIELIASENYTSPR.[V]		1.4684e-08	7.31991e-05	1	1	1	52	P0A825	P0A825 [26-42]		0	2015.97	High	High	High	High	2.359e-05	1.775e-09	4.75
FALSE	High	[K].KDPSLSLYAIPDGDVK.[G]		0.000151742	7.31991e-05	1	1	1	2	P21179	P21179 [584-599]		1	1717.9	n/a	High	n/a	High	2.359e-05	4.229e-05	2.73
FALSE	High	[K].KEAAPAAAPAAAAAK.[D]		5.77224e-10	7.31991e-05	1	1	1	10	P06959	P06959 [92-106]		1	1308.73	High	High	High	High	2.359e-05	5.313e-11	4.18
FALSE	High	[K].KEDELPFHVVAYDFGAK.[R]		2.13832e-08	7.31991e-05	1	1	1	8	P0A6F1	P0A6F1 [186-202]		1	1964.98	High	High	High	High	2.359e-05	2.66e-09	4.78
FALSE	High	[K].QEDANFSNNAMAEAFK.[A]		7.26104e-08	7.31991e-05	1	1	1	11	P0AG67	P0AG67 [537-552]		0	1786.77	High	High	High	High	2.359e-05	1.005e-08	4.47
FALSE	High	[R].KEELLTTQEELQK.[M]		3.1761e-08	7.31991e-05	1	1	1	14	P0AG30	P0AG30 [367-379]		1	1588.84	High	High	High	High	2.359e-05	4.089e-09	4.27
FALSE	High	[K].QECYDLFVQAAQQEK.[D]	1xCarbamidomethyl [C3]	2.17983e-06	7.31991e-05	1	1	1	2	P69924	P69924 [271-285]		0	1856.85	n/a	High	n/a	High	2.359e-05	4.013e-07	4.4
FALSE	High	[R].KEEVVGAEMMR.[H]		0.000105174	7.31991e-05	1	1	1	14	P10408	P10408 [750-760]		1	1278.62	High	High	High	High	2.359e-05	2.785e-05	3.44
FALSE	High	[R].IMNDENFQHGGTNIHYLEK.[K]	1xOxidation [M2]	2.03103e-05	7.31991e-05	1	1	1	1	P24182	P24182 [424-442]		0	2276.04	n/a	High	n/a	High	2.359e-05	4.518e-06	3.04
FALSE	High	[R].KEGAFVPFVTLGDPGIEQSLK.[I]		7.15886e-06	7.31991e-05	1	1	1	3	P0A877	P0A877 [15-35]		1	2232.19	High	High	High	High	2.359e-05	1.454e-06	5.17
FALSE	High	[K].QEDANFSNNAMAEAFK.[A]	1xOxidation [M11]	2.37792e-06	7.31991e-05	1	1	1	4	P0AG67	P0AG67 [537-552]		0	1802.77	High	High	n/a	High	2.359e-05	4.392e-07	3.77
FALSE	High	[R].KDNFPLLLDYATSAIAFGK.[T]		3.67657e-07	7.31991e-05	1	1	1	2	P30178	P30178 [172-190]		1	2084.11	n/a	High	n/a	High	2.359e-05	5.805e-08	4.24
FALSE	High	[R].KDITVVMVAPK.[C]		4.16798e-06	7.31991e-05	1	1	1	6	P05793	P05793 [145-155]		1	1200.7	High	n/a	High	High	2.359e-05	8.101e-07	3.4
FALSE	High	[R].KDLTAADGQTR.[K]		3.09897e-06	7.31991e-05	1	1	1	4	P77395	P77395 [245-255]		1	1175.6	High	High	n/a	High	2.359e-05	5.862e-07	3.64
FALSE	High	[R].KDDTIPAIISHDE.[-]		5.64934e-06	7.31991e-05	1	1	1	5	P0AE18	P0AE18 [252-264]		1	1453.72	n/a	High	High	High	2.359e-05	1.123e-06	3.74
FALSE	High	[K].KDEDGNYLVDVILDEAANK.[G]		9.847e-09	7.31991e-05	1	1	1	6	P00350	P00350 [242-260]		1	2121.03	High	High	High	High	2.359e-05	1.149e-09	4.72
FALSE	High	[R].KDEPTQSSDPGSQPNSEEQAGGEER.[M]		7.52424e-08	7.31991e-05	1	1	1	5	P0ABH9	P0ABH9 [144-168]		1	2659.14	High	High	High	High	2.359e-05	1.044e-08	5.56
FALSE	High	[R].IVQATGVGLHTGK.[K]		1.58616e-05	7.31991e-05	1	1	1	5	P0A725	P0A725 [10-22]		0	1280.73	High	High	High	High	2.359e-05	3.456e-06	2.69
FALSE	High	[R].KDGCMHCSDPGCLK.[A]	3xCarbamidomethyl [C4; C7; C12]	1.84861e-05	7.31991e-05	1	1	1	1	P0AAJ5	P0AAJ5 [97-110]		1	1664.66	n/a	High	n/a	High	2.359e-05	4.082e-06	4.46
FALSE	High	[K].QEIVTDPLEQEVNK.[N]		6.27228e-08	7.31991e-05	1	1	1	4	P0AFC7	P0AFC7 [22-35]		0	1641.83	n/a	High	High	High	2.359e-05	8.552e-09	4.74
FALSE	High	[R].KDGNLNLTGQAPYK.[L]		1.35091e-06	7.31991e-05	1	1	1	4	P27434	P27434 [282-295]		1	1518.79	High	High	High	High	2.359e-05	2.384e-07	4.59
FALSE	High	[R].QELLTTLQNLSNDELLPVAR.[A]		1.13541e-07	7.31991e-05	1	1	1	5	P00864	P00864 [54-73]		0	2267.22	High	High	High	High	2.359e-05	1.629e-08	4.11
FALSE	High	[K].KDHALLIDCR.[S]	1xCarbamidomethyl [C9]	1.42646e-05	7.31991e-05	1	1	1	2	P0A6T3	P0A6T3 [183-192]		1	1240.65	n/a	High	n/a	High	2.359e-05	3.083e-06	3.03
FALSE	High	[K].KDIALGEEFVNK.[-]		9.5761e-07	7.31991e-05	1	1	1	3	P61889	P61889 [301-312]		1	1362.73	High	High	n/a	High	2.359e-05	1.644e-07	3.06
FALSE	High	[R].QEIGQIVGCSR.[E]	1xCarbamidomethyl [C9]	8.21869e-06	7.31991e-05	1	1	1	7	P0ACJ8	P0ACJ8 [171-181]		0	1246.62	High	High	High	High	2.359e-05	1.689e-06	3.38
FALSE	High	[K].QEGNVILFIDELHTMVGAGK.[A]	1xOxidation [M15]	7.73947e-05	7.31991e-05	1	1	1	1	P63284	P63284 [269-288]		0	2187.11	n/a	High	n/a	High	2.359e-05	1.971e-05	3.66
FALSE	High	[R].KDILEVICK.[Y]	1xCarbamidomethyl [C8]	0.000143844	7.31991e-05	1	1	1	2	P0A734	P0A734 [44-52]		1	1117.63	High	High	n/a	High	2.359e-05	3.976e-05	1.71
FALSE	High	[R].KDILNVHTAINHQEIWR.[T]		5.20797e-13	7.31991e-05	1	1	1	7	P09151	P09151 [252-268]		1	2087.11	High	n/a	High	High	2.359e-05	2.66e-14	7.67
FALSE	High	[K].KDLIVDSYIK.[W]		1.94531e-05	7.31991e-05	1	1	1	2	P0ABC3	P0ABC3 [85-94]		1	1193.68	High	High	n/a	High	2.359e-05	4.318e-06	3.68
FALSE	High	[K].QEGNVILFIDELHTMVGAGK.[A]		2.55501e-09	7.31991e-05	1	1	1	3	P63284	P63284 [269-288]		0	2171.12	High	High	n/a	High	2.359e-05	2.665e-10	6.4
FALSE	High	[K].KDISSANLR.[T]		0.000135327	7.31991e-05	1	1	1	4	P0ADS6	P0ADS6 [84-92]		1	1003.55	High	High	High	High	2.359e-05	3.703e-05	3.09
FALSE	High	[K].KAGNVAADGVIK.[T]		6.74744e-06	7.31991e-05	1	1	1	11	P0A6P1	P0A6P1 [52-63]		1	1142.65	High	High	High	High	2.359e-05	1.365e-06	3.49
FALSE	High	[K].HNLPHNSLNFVFHGGSGSTAQEIKDSVSYGVVK.[M]		1.90654e-08	7.31991e-05	1	1	1	8	P0AB71	P0AB71 [253-285]		1	3525.75	n/a	n/a	High	High	2.359e-05	2.357e-09	6.81
FALSE	High	[K].QFFDDGMHLPSPYGIR.[L]		5.78476e-06	7.31991e-05	1	1	1	2	P13035	P13035 [212-227]		0	1879.88	n/a	High	n/a	High	2.359e-05	1.153e-06	4.06
FALSE	High	[R].LVPGYEAPVMLAYSAR.[N]		3.71676e-06	7.31991e-05	1	1	1	4	P0A9C5	P0A9C5 [323-338]		0	1736.9	High	n/a	High	High	2.359e-05	7.139e-07	3.96
FALSE	High	[K].HVMVSTGTSDADFEK.[T]	1xOxidation [M3]	1.66658e-08	7.31991e-05	1	1	1	3	P60560	P60560 [98-112]		0	1639.73	n/a	High	High	High	2.359e-05	2.035e-09	4.16
FALSE	High	[K].HVPGTPYWVITNTNTGR.[K]		8.88281e-07	7.31991e-05	1	1	1	7	P0AFY8	P0AFY8 [139-155]		0	1912.97	High	High	High	High	2.359e-05	1.516e-07	3.41
FALSE	High	[K].QGCCGQPAINSGYIK.[E]	2xCarbamidomethyl [C3; C4]	7.13067e-06	7.31991e-05	1	1	1	1	P77252	P77252 [39-53]		0	1652.75	n/a	High	n/a	High	2.359e-05	1.447e-06	3.13
FALSE	High	[K].HVQALDLSMR.[F]		8.66496e-05	7.31991e-05	1	1	1	3	P30011	P30011 [286-295]		0	1169.61	High	High	n/a	High	2.359e-05	2.232e-05	1.73
FALSE	High	[K].HVQLSGEGWDADR.[C]		1.1044e-07	7.31991e-05	1	1	1	7	P37095	P37095 [58-70]		0	1469.68	n/a	High	High	High	2.359e-05	1.582e-08	4.2
FALSE	High	[R].HVQVAEMVIEK.[A]		4.46334e-08	7.31991e-05	1	1	1	9	P0AG30	P0AG30 [239-249]		0	1282.68	High	High	High	High	2.359e-05	5.904e-09	3.56
FALSE	High	[K].HVSLEHIER.[N]		0.000138281	7.31991e-05	1	1	1	5	P0AEP1	P0AEP1 [441-449]		0	1119.59	High	High	High	High	2.359e-05	3.791e-05	2.5
FALSE	High	[K].HVMVSTGTSDADFEK.[T]		2.10475e-10	7.31991e-05	1	1	1	11	P60560	P60560 [98-112]		0	1623.73	High	High	High	High	2.359e-05	1.781e-11	4.43
FALSE	High	[R].QGAVSAAPFGSASILPISWMYIR.[M]		8.47244e-08	7.31991e-05	1	1	1	2	P33195	P33195 [749-771]		0	2422.26	n/a	High	n/a	High	2.359e-05	1.187e-08	4.67
FALSE	High	[R].HVSTHVIFLHQGK.[I]		1.78175e-06	7.31991e-05	1	1	1	6	P07109	P07109 [217-229]		0	1502.82	High	n/a	High	High	2.359e-05	3.224e-07	4.42
FALSE	High	[K].HVVTFNMDEYVGLPK.[E]		1.74067e-07	7.31991e-05	1	1	1	3	P0A759	P0A759 [65-79]		0	1748.87	n/a	High	High	High	2.359e-05	2.59e-08	3.37
FALSE	High	[K].HVVVDKPFTVTLSQAR.[E]		9.50246e-08	7.31991e-05	1	1	1	3	P77376	P77376 [90-105]		0	1797	High	High	n/a	High	2.359e-05	1.34e-08	5.73
FALSE	High	[R].QGAGAVYLHAHHPDILR.[F]		1.13541e-07	7.31991e-05	1	1	1	2	P39452	P39452 [252-268]		0	1854.97	High	n/a	n/a	High	2.359e-05	1.629e-08	4.01
FALSE	High	[K].QGADIVFGSAQR.[F]		2.07936e-05	7.31991e-05	1	1	1	3	P33195	P33195 [261-272]		0	1248.63	n/a	High	High	High	2.359e-05	4.637e-06	3.15
FALSE	High	[K].QFVFGGECETPVR.[K]	1xCarbamidomethyl [C8]	3.95713e-05	7.31991e-05	1	1	1	1	P23917	P23917 [270-282]		0	1525.71	n/a	High	n/a	High	2.359e-05	9.38e-06	3.35
FALSE	High	[R].HWLHAATLYNIAAYPHLK.[G]		4.68035e-08	7.31991e-05	1	1	1	8	P04335	P04335 [124-141]		0	2119.12	High	High	n/a	High	2.359e-05	6.216e-09	4.3
FALSE	High	[R].HVSSCGCNIEDSR.[L]	2xCarbamidomethyl [C5; C7]	1.38928e-08	7.31991e-05	1	1	1	6	P0A9I3	P0A9I3 [28-40]		0	1520.62	High	High	High	High	2.359e-05	1.671e-09	3.69
FALSE	High	[R].HWLYNATVGAGLPINHTVR.[D]		1.01635e-07	7.31991e-05	1	1	1	8	P00562	P00562 [596-614]		0	2119.12	High	High	High	High	2.359e-05	1.446e-08	4.83
FALSE	High	[R].HVMSIADHVVQESR.[A]		2.10469e-07	7.31991e-05	1	1	1	15	P0AAT6	P0AAT6 [47-60]		0	1607.8	High	High	High	High	2.359e-05	3.18e-08	2.25
FALSE	High	[R].IMNVLGEPVDMK.[G]	1xOxidation [M]	2.83205e-05	7.31991e-05	1	1	2	5	P0ABB4	P0ABB4 [88-99]		0	1361.68	n/a	High	n/a	High	2.359e-05	6.501e-06	2.39
FALSE	High	[K].QGGSDVMSNTTR.[A]		6.06539e-06	7.31991e-05	1	1	1	3	P33224	P33224 [188-199]		0	1252.56	High	High	High	High	2.359e-05	1.213e-06	3.58
FALSE	High	[K].QGGITLMMDR.[L]		0.000121376	7.31991e-05	1	1	1	8	P05793	P05793 [267-276]		0	1121.54	High	n/a	High	High	2.359e-05	3.272e-05	3.12
FALSE	High	[R].HVGGVAEYR.[A]		8.82894e-05	7.31991e-05	1	1	1	6	P60560	P60560 [278-286]		0	987.501	High	High	High	High	2.359e-05	2.28e-05	2.57
FALSE	High	[K].QGGDPYLVMADFAAYVEAQK.[Q]		1.6368e-05	7.31991e-05	1	1	1	1	P00490	P00490 [734-753]		0	2173.03	n/a	High	n/a	High	2.359e-05	3.581e-06	3.53
FALSE	High	[R].HVGVAPADAANALGSFINAR.[R]		5.50459e-08	7.31991e-05	1	1	1	5	P37773	P37773 [293-312]		0	1951.01	High	High	High	High	2.359e-05	7.442e-09	6.95
FALSE	High	[K].HVGVLQGSTQEAYANETWR.[S]		1.23867e-07	7.31991e-05	1	1	1	6	P09551	P09551 [135-153]		0	2146.03	High	High	High	High	2.359e-05	1.791e-08	3.02
FALSE	High	[R].HVKPHGMLYNQAAK.[E]		1.66271e-05	7.31991e-05	1	1	1	1	P75746	P75746 [102-115]		0	1593.83	n/a	High	n/a	High	2.359e-05	3.643e-06	2.65
FALSE	High	[R].QGCTIVQPLDMEVGAGTSHPMTCLR.[E]	2xCarbamidomethyl [C3; C23]	5.18744e-10	7.31991e-05	1	1	1	2	P00960	P00960 [23-47]		0	2758.28	n/a	High	High	High	2.359e-05	4.729e-11	6.24
FALSE	High	[K].QGGALVTSTAATVTGINR.[L]		1.37686e-05	7.31991e-05	1	1	1	2	P39180	P39180 [310-327]		0	1716.92	n/a	High	High	High	2.359e-05	2.959e-06	2.98
FALSE	High	[K].HVLHGISLLGQCPDSINAALICR.[G]	2xCarbamidomethyl [C12; C22]	2.76539e-11	7.31991e-05	1	1	1	12	P00561	P00561 [103-125]		0	2544.32	High	High	High	High	2.359e-05	1.974e-12	8.51
FALSE	High	[K].HVLLADETVCIGPAPSVK.[S]	1xCarbamidomethyl [C10]	1.03298e-05	7.31991e-05	1	1	1	7	P24182	P24182 [41-58]		0	1906.01	High	High	High	High	2.359e-05	2.166e-06	2.25
FALSE	High	[K].HVLIIGGGDGAMLR.[E]		2.11197e-06	7.31991e-05	1	1	1	19	P09158	P09158 [80-93]		0	1408.77	High	High	High	High	2.359e-05	3.865e-07	3.68
FALSE	High	[R].QGFFAVQQTCPHCQGR.[G]	2xCarbamidomethyl [C10; C13]	1.31961e-07	7.31991e-05	1	1	1	1	P08622	P08622 [174-189]		0	1920.86	n/a	High	n/a	High	2.359e-05	1.92e-08	5.24
FALSE	High	[K].HVLPSHAQDIYK.[E]		3.75002e-07	7.31991e-05	1	1	1	6	P0AE63	P0AE63 [15-26]		0	1407.74	High	High	n/a	High	2.359e-05	5.954e-08	4.82
FALSE	High	[K].HVITVFTDITCGYCHK.[L]	2xCarbamidomethyl [C11; C14]	5.68102e-07	7.31991e-05	1	1	1	5	P0AEG6	P0AEG6 [108-123]		0	1950.92	High	High	n/a	High	2.359e-05	9.337e-08	4.63
FALSE	High	[K].QGEPDPELNTSLK.[F]		6.16156e-05	7.31991e-05	1	1	1	2	P0A8A2	P0A8A2 [36-48]		0	1427.7	n/a	High	n/a	High	2.359e-05	1.527e-05	2.53
FALSE	High	[R].HVLGYLQDFLFHPK.[R]		1.64038e-07	7.31991e-05	1	1	1	13	P43672	P43672 [419-432]		0	1713.91	High	High	n/a	High	2.359e-05	2.43e-08	5.45
FALSE	High	[R].HYAHVDCPGHADYVK.[N]	1xCarbamidomethyl [C7]	6.60332e-12	7.31991e-05	1	2	1	31	P0CE47	P0CE47 [76-90]		0	1768.79	High	High	High	High	2.359e-05	4.188e-13	7.52
FALSE	High	[R].HYAHVDCPGHADYVK.[N]	1xCarbamidomethyl [C7]; 1xlactyl [K15]	2.68976e-07	7.31991e-05	1	2	1	8	P0CE47	P0CE47 [76-90]		0	1840.81	High	High	High	High	2.359e-05	4.145e-08	3.77
FALSE	High	[K].HYASAISVLTDEK.[Y]		3.63341e-09	7.31991e-05	1	1	1	7	P00909	P00909 [80-92]		0	1433.73	High	n/a	High	High	2.359e-05	3.9e-10	4.17
FALSE	High	[R].HYTGTPVEHFQPFVLFTNYTR.[Y]		0.000122711	7.31991e-05	1	1	1	1	P0AE12	P0AE12 [188-208]		0	2554.25	High	n/a	n/a	High	2.359e-05	3.305e-05	1.99
FALSE	High	[K].QFIDGLALPEEEK.[A]		5.93042e-05	7.31991e-05	1	1	1	2	P0AB89	P0AB89 [421-433]		0	1488.76	n/a	High	High	High	2.359e-05	1.468e-05	3.51
FALSE	High	[R].KAAITAEIR.[L]		3.06175e-05	7.31991e-05	1	1	1	8	P02413	P02413 [70-78]		1	972.584	High	High	High	High	2.359e-05	7.084e-06	2.9
FALSE	High	[R].KACEEVGFVSR.[S]	1xCarbamidomethyl [C3]	5.34553e-06	7.31991e-05	1	1	1	5	P24186	P24186 [56-66]		1	1281.63	High	High	High	High	2.359e-05	1.058e-06	2.64
FALSE	High	[K].KADEIQIYK.[Y]		3.49493e-05	7.31991e-05	1	1	1	14	P0A9C5	P0A9C5 [232-240]		1	1107.6	High	High	High	High	2.359e-05	8.204e-06	2.41
FALSE	High	[K].QFHEANNMTDALAALSAAVAAQLPCR.[D]	1xCarbamidomethyl [C25]; 1xOxidation [M8]	9.46503e-09	7.31991e-05	1	1	1	1	P04825	P04825 [703-728]		0	2786.33	n/a	High	n/a	High	2.359e-05	1.101e-09	6.36
FALSE	High	[K].QFHEANNMTDALAALSAAVAAQLPCR.[D]	1xCarbamidomethyl [C25]	6.9244e-10	7.31991e-05	1	1	1	5	P04825	P04825 [703-728]		0	2770.34	n/a	High	High	High	2.359e-05	6.474e-11	6.95
FALSE	High	[R].HYTAADGSEISLHGR.[S]		7.28987e-09	7.31991e-05	1	1	1	5	P37330	P37330 [318-332]		0	1613.77	High	High	High	High	2.359e-05	8.308e-10	4.83
FALSE	High	[K].KAEAAEAAAAEAR.[K]		2.10394e-05	7.31991e-05	1	1	1	3	P19934	P19934 [196-208]		1	1258.64	n/a	High	High	High	2.359e-05	4.695e-06	1.83
FALSE	High	[R].KAEEHISSSHGDVDYAQASAELAK.[A]		9.24293e-13	7.31991e-05	1	1	1	14	P0A6E6	P0A6E6 [101-124]		1	2543.2	High	High	High	High	2.359e-05	4.965e-14	6.17
FALSE	High	[R].KAEIDEEQLAAAPVIIR.[E]		1.04115e-05	7.31991e-05	1	1	1	4	P11875	P11875 [473-489]		1	1866.03	n/a	High	High	High	2.359e-05	2.182e-06	4.38
FALSE	High	[R].KAELESAALNAR.[L]		2.02305e-07	7.31991e-05	1	1	1	10	P08312	P08312 [75-86]		1	1272.69	High	High	High	High	2.359e-05	3.049e-08	4.35
FALSE	High	[R].QFGENYVQEGVDK.[I]		1.5131e-05	7.31991e-05	1	1	1	2	P67080	P67080 [53-65]		0	1512.7	n/a	High	n/a	High	2.359e-05	3.282e-06	3.04
FALSE	High	[R].KAEQAAAEQALK.[K]		7.23138e-07	7.31991e-05	1	1	1	4	P0A7Y0	P0A7Y0 [210-221]		1	1257.68	n/a	High	High	High	2.359e-05	1.21e-07	4.25
FALSE	High	[K].KAEQYLLENETTK.[N]		1.37833e-09	7.31991e-05	1	1	1	17	P00509	P00509 [51-63]		1	1566.8	High	High	High	High	2.359e-05	1.363e-10	3.41
FALSE	High	[K].KAFAYGLKPIVVINK.[V]		4.94691e-08	7.31991e-05	1	1	1	11	P0DTT0	P0DTT0 [115-129]		1	1661.01	High	High	High	High	2.359e-05	6.611e-09	6.03
FALSE	High	[K].QFGLTPLGHFTVNPEIQPGAQR.[L]		5.63684e-09	7.31991e-05	1	1	1	18	P39172	P39172 [216-237]		0	2407.25	High	High	High	High	2.359e-05	6.287e-10	5.28
FALSE	High	[K].HYSVEEWQAFINNSSADVLK.[H]		8.79591e-05	7.31991e-05	1	1	1	1	P60560	P60560 [78-97]		0	2337.11	High	n/a	n/a	High	2.359e-05	2.27e-05	2.81
FALSE	High	[K].HYSIQPANLEFNAEGTPVSR.[D]		0.000120934	7.31991e-05	1	1	1	1	P77182	P77182 [3-22]		0	2230.09	n/a	n/a	High	High	2.359e-05	3.26e-05	3.13
FALSE	High	[R].LMNNEEISEEAQHEMAAEAGINPVR.[I]		4.30722e-09	7.31991e-05	1	1	1	2	P0ACV8	P0ACV8 [43-67]		0	2782.28	n/a	High	High	High	2.359e-05	4.69e-10	6.51
FALSE	High	[K].HYDEDEEFAER.[A]		2.23216e-06	7.31991e-05	1	1	1	3	P11875	P11875 [199-209]		0	1439.57	n/a	High	High	High	2.359e-05	4.11e-07	2.72
FALSE	High	[R].QFVEVIIAPSASEEALK.[I]		5.68102e-07	7.31991e-05	1	1	1	2	P15639	P15639 [338-354]		0	1830.98	n/a	n/a	High	High	2.359e-05	9.302e-08	4.99
FALSE	High	[R].HYDHAVSPMDVALDIGPGLAK.[A]		2.67924e-10	7.31991e-05	1	1	1	11	P0A8M3	P0A8M3 [13-33]		0	2206.1	High	High	High	High	2.359e-05	2.312e-11	6.91
FALSE	High	[K].HYDYIAIGGGSGGIASINR.[A]		5.27019e-09	7.31991e-05	1	1	1	9	P06715	P06715 [4-22]		0	1920.96	n/a	High	High	High	2.359e-05	5.85e-10	4.4
FALSE	High	[R].HYEIVFMVHPDQSEQVPGMIER.[Y]		3.43762e-10	7.31991e-05	1	1	1	14	P02358	P02358 [3-24]		0	2641.25	High	High	High	High	2.359e-05	3.035e-11	4.72
FALSE	High	[R].QFVEAAHESGK.[Y]		9.06337e-05	7.31991e-05	1	1	1	5	P42599	P42599 [15-25]		0	1202.58	n/a	High	High	High	2.359e-05	2.349e-05	3.42
FALSE	High	[R].QFVAEQGDSLFWQAAFDALHAQQVK.[E]		3.73543e-08	7.31991e-05	1	1	1	2	P15977	P15977 [283-307]		0	2834.39	n/a	High	n/a	High	2.359e-05	4.875e-09	5.51
FALSE	High	[R].QFVACQMTPAK.[Y]	1xCarbamidomethyl [C5]	0.000137291	7.31991e-05	1	1	1	4	P06612	P06612 [397-407]		0	1280.61	High	High	High	High	2.359e-05	3.769e-05	2.13
FALSE	High	[K].QFTTVVADSGDIESIR.[H]		5.84053e-07	7.31991e-05	1	1	1	12	P0A867	P0A867 [9-24]		0	1737.87	n/a	High	High	High	2.359e-05	9.601e-08	3.94
FALSE	High	[R].IMNVLGEPVDMK.[G]		3.88116e-05	7.31991e-05	1	1	1	6	P0ABB4	P0ABB4 [88-99]		0	1345.69	n/a	High	High	High	2.359e-05	9.194e-06	3.11
FALSE	High	[R].QFPNIDNAYMELGTNR.[A]	1xOxidation [M10]	5.3267e-05	7.31991e-05	1	1	1	2	P0AEQ3	P0AEQ3 [157-172]		0	1898.87	n/a	n/a	High	High	2.359e-05	1.303e-05	2.25
FALSE	High	[R].HYGALQGLNK.[A]		5.97037e-06	7.31991e-05	1	1	1	34	P62707	P62707 [91-100]		0	1100.58	High	High	High	High	2.359e-05	1.196e-06	2
FALSE	High	[R].HYGALQGLNKAETAEK.[Y]	1xlactyl [K10]	6.62952e-10	7.31991e-05	1	1	1	3	P62707	P62707 [91-106]		1	1801.91	High	n/a	n/a	High	2.359e-05	6.17e-11	4.3
FALSE	High	[R].HYHPQDATTNPSLLLK.[A]		6.32213e-10	7.31991e-05	1	1	1	18	P0A867	P0A867 [25-40]		0	1834.94	High	High	High	High	2.359e-05	5.877e-11	5.62
FALSE	High	[K].QFNYSAEELDSVIR.[V]		1.2934e-06	7.31991e-05	1	1	1	8	P09831	P09831 [460-473]		0	1670.8	High	High	High	High	2.359e-05	2.276e-07	2.83
FALSE	High	[R].QFMNELNSGLDLR.[I]		1.59867e-05	7.31991e-05	1	1	1	5	P0ABF6	P0ABF6 [134-146]		0	1536.75	n/a	High	High	High	2.359e-05	3.487e-06	3.72
FALSE	High	[R].HYQSGAAMPDELQQK.[M]		1.28867e-08	7.31991e-05	1	1	1	7	P24171	P24171 [521-535]		0	1702.79	High	High	High	High	2.359e-05	1.541e-09	4.98
FALSE	High	[R].KAGHEVITIEK.[Q]		0.00014696	7.31991e-05	1	1	1	1	P45470	P45470 [27-37]		1	1224.69	n/a	High	n/a	High	2.359e-05	4.074e-05	4.25
FALSE	High	[K].HNLPHNSLNFVFHGGSGSTAQEIK.[D]		3.34789e-16	7.31991e-05	1	1	1	349	P0AB71	P0AB71 [253-276]		0	2591.27	High	High	High	High	2.3586e-05	9.25214e-18	8.75
FALSE	High	[R].HNIDGVIATNTTLDR.[S]		6.64176e-06	7.31991e-05	1	1	1	5	P0A7E1	P0A7E1 [237-251]		0	1639.84	High	n/a	High	High	2.359e-05	1.341e-06	4
FALSE	High	[R].IVPELTFFYDNSLVEGMR.[M]		1.4913e-06	7.31991e-05	1	1	1	2	P0A7G2	P0A7G2 [91-108]		0	2130.06	n/a	High	n/a	High	2.359e-05	2.659e-07	2.9
FALSE	High	[R].HELAQLLGFENYAFK.[S]		2.5533e-06	7.31991e-05	1	1	1	2	P27298	P27298 [267-281]		0	1779.91	High	High	n/a	High	2.359e-05	4.76e-07	4.47
FALSE	High	[K].HEIGSAYPGDEVR.[E]		1.5216e-07	7.31991e-05	1	1	1	9	P0A9X4	P0A9X4 [220-232]		0	1429.67	High	High	High	High	2.359e-05	2.24e-08	2.9
FALSE	High	[R].LMSWGLVDTFR.[H]		9.4435e-05	7.31991e-05	1	1	1	3	P09030	P09030 [190-200]		0	1324.67	High	High	High	High	2.359e-05	2.465e-05	1.51
FALSE	High	[K].HEIISEAEAEVAEIQEQFQSGLVTAGER.[Y]		6.24753e-11	7.31991e-05	1	1	1	2	P0A8T7	P0A8T7 [651-678]		0	3070.5	n/a	n/a	High	High	2.359e-05	4.779e-12	7.87
FALSE	High	[K].HELNIVQNNEFVDHR.[T]		1.34558e-06	7.31991e-05	1	1	1	6	P37051	P37051 [30-44]		0	1863.91	High	n/a	High	High	2.359e-05	2.369e-07	3.38
FALSE	High	[R].LMSVGLIAQQLHWVDR.[E]		1.67982e-08	7.31991e-05	1	1	1	3	P25745	P25745 [282-297]		0	1866.01	High	High	n/a	High	2.359e-05	2.05e-09	5.04
FALSE	High	[R].QISLHFVPTAILSR.[Q]		4.44539e-07	7.31991e-05	1	1	1	9	P0AF03	P0AF03 [105-118]		0	1581.91	High	High	High	High	2.359e-05	7.145e-08	4.72
FALSE	High	[K].QLTAQAPVDPIVLGK.[M]		1.75379e-06	7.31991e-05	1	1	1	2	P0A7X6	P0A7X6 [4-18]		0	1549.89	n/a	High	High	High	2.359e-05	3.162e-07	3.76
FALSE	High	[K].HENLGSALSYMLANK.[L]		2.94376e-06	7.31991e-05	1	1	1	1	P0A9D4	P0A9D4 [38-52]		0	1647.82	n/a	High	n/a	High	2.359e-05	5.536e-07	3.56
FALSE	High	[R].HEQAAVHMADGLAR.[A]		2.7743e-06	7.31991e-05	1	1	1	3	P00893	P00893 [50-63]		0	1505.73	n/a	n/a	High	High	2.359e-05	5.196e-07	3.63
FALSE	High	[K].IVMPPKPDENTAALWQQLADAQSSFDPR.[K]	1xOxidation [M3]	9.65404e-08	7.31991e-05	1	1	1	1	P36659	P36659 [273-300]		0	3141.53	n/a	High	n/a	High	2.359e-05	1.364e-08	4.98
FALSE	High	[R].HEQGAGFIAQGMAR.[T]		5.37546e-08	7.31991e-05	1	1	1	8	P08142	P08142 [59-72]		0	1472.71	High	n/a	High	High	2.359e-05	7.238e-09	4.02
FALSE	High	[R].HEQIIFHCQAGK.[R]	1xCarbamidomethyl [C8]	0.00010674	7.31991e-05	1	1	1	2	P55734	P55734 [57-68]		0	1467.72	High	High	n/a	High	2.359e-05	2.829e-05	2.8
FALSE	High	[K].LMSHAPMGMAGHVTFVHNGK.[A]		7.20239e-05	7.31991e-05	1	1	1	3	P39371	P39371 [120-139]		0	2122.01	High	n/a	n/a	High	2.359e-05	1.82e-05	2.83
FALSE	High	[R].LMSAIPLNGVCDSYSWAEAISLLR.[N]	1xCarbamidomethyl [C11]	3.32263e-05	7.31991e-05	1	1	1	1	P0A7E9	P0A7E9 [104-127]		0	2666.33	n/a	n/a	High	High	2.359e-05	7.762e-06	3.2
FALSE	High	[K].HESGVVTDPQTVLPTTTLR.[E]		8.37251e-11	7.31991e-05	1	1	1	17	P0ADG7	P0ADG7 [89-107]		0	2051.08	High	High	High	High	2.359e-05	6.548e-12	5.21
FALSE	High	[R].HEPELGLASGTDGLK.[L]		3.09775e-05	7.31991e-05	1	1	1	4	P39199	P39199 [225-239]		0	1523.77	n/a	High	High	High	2.359e-05	7.184e-06	1.54
FALSE	High	[R].HETISEDELR.[Q]		2.96775e-05	7.31991e-05	1	1	1	3	P0ADP2	P0ADP2 [84-93]		0	1228.58	High	n/a	High	High	2.359e-05	6.837e-06	1.87
FALSE	High	[R].QLTATGFWPLYR.[F]		0.000120494	7.31991e-05	1	1	1	1	P52647	P52647 [1087-1098]		0	1452.76	n/a	High	n/a	High	2.359e-05	3.239e-05	2.09
FALSE	High	[K].HEGPEGAGHLGDLPALVVNNDGK.[A]		1.18125e-10	7.31991e-05	1	1	1	11	P0AGD1	P0AGD1 [101-123]		0	2296.13	High	High	High	High	2.359e-05	9.513e-12	5.51
FALSE	High	[R].QIVLNCGEEPSVVANTVK.[G]	1xCarbamidomethyl [C6]	4.48104e-08	7.31991e-05	1	1	1	22	P0A6F5	P0A6F5 [453-470]		0	1957.01	n/a	High	High	High	2.359e-05	5.953e-09	5.18
FALSE	High	[K].HDMQVTVEPR.[G]		1.04526e-05	7.31991e-05	1	1	1	2	P52108	P52108 [24-33]		0	1211.58	High	n/a	High	High	2.359e-05	2.194e-06	2.93
FALSE	High	[R].QLVGYLVSQSGLPLDTSALQAQLR.[E]		2.75245e-06	7.31991e-05	1	1	1	3	P11454	P11454 [904-927]		0	2557.4	n/a	n/a	High	High	2.359e-05	5.147e-07	5.47
FALSE	High	[K].HDSYPSNLSGGQK.[Q]		6.24752e-08	7.31991e-05	1	1	1	4	P30750	P30750 [134-146]		0	1389.64	High	n/a	High	High	2.359e-05	8.529e-09	3.64
FALSE	High	[K].HDTDPGCAIR.[E]	1xCarbamidomethyl [C7]	5.07804e-06	7.31991e-05	1	1	1	3	P39286	P39286 [304-313]		0	1141.51	High	High	High	High	2.359e-05	1.003e-06	2.69
FALSE	High	[K].QLVAEGIAAIQCGAFHNTTGGLTYFNTTPLGR.[A]	1xCarbamidomethyl [C12]	3.76511e-09	7.31991e-05	1	1	1	6	P0A6E4	P0A6E4 [76-107]		0	3378.69	High	High	High	High	2.359e-05	4.051e-10	7.16
FALSE	High	[K].HEATRPLVFSPNYYQTR.[Q]		1.80377e-07	7.31991e-05	1	1	1	3	P76372	P76372 [243-259]		0	2079.04	High	High	n/a	High	2.359e-05	2.691e-08	5.12
FALSE	High	[R].HEHELVTQAMK.[E]		8.4085e-05	7.31991e-05	1	1	1	2	P0AEJ2	P0AEJ2 [240-250]		0	1322.65	n/a	n/a	High	High	2.359e-05	2.165e-05	1.71
FALSE	High	[R].HEAWITLEK.[A]		1.26307e-06	7.31991e-05	1	1	1	15	P0AG67	P0AG67 [92-100]		0	1126.59	High	High	High	High	2.359e-05	2.218e-07	2.62
FALSE	High	[K].HEDMYTAINELINK.[L]		3.90159e-10	7.31991e-05	1	1	1	11	P0AD49	P0AD49 [67-80]		0	1690.81	High	High	High	High	2.359e-05	3.471e-11	5.82
FALSE	High	[K].HEDMYTAINELINK.[L]	1xOxidation [M4]	6.10028e-07	7.31991e-05	1	1	1	8	P0AD49	P0AD49 [67-80]		0	1706.81	n/a	High	High	High	2.359e-05	1.005e-07	4.15
FALSE	High	[K].QITLVPVISWVQAGAWK.[E]		1.95295e-05	7.31991e-05	1	1	1	2	P75974	P75974 [88-104]		0	1896.07	n/a	High	n/a	High	2.359e-05	4.342e-06	2.64
FALSE	High	[R].HEEVQALLGDAQTIADQER.[F]		7.03483e-08	7.31991e-05	1	1	1	2	P0A7I0	P0A7I0 [16-34]		0	2123.04	n/a	High	High	High	2.359e-05	9.687e-09	5.26
FALSE	High	[R].QLTHVLSDDSVAEQLK.[S]		1.05321e-09	7.31991e-05	1	1	1	3	P69811	P69811 [112-127]		0	1782.92	High	High	n/a	High	2.359e-05	1.019e-10	4.95
FALSE	High	[K].HEFVTLEGMEK.[A]		9.06023e-07	7.31991e-05	1	1	1	3	P29745	P29745 [382-392]		0	1319.63	High	High	n/a	High	2.359e-05	1.549e-07	3.24
FALSE	High	[R].QLTEAGTGLNR.[L]		4.11344e-05	7.31991e-05	1	1	1	2	P0AA39	P0AA39 [269-279]		0	1159.61	High	n/a	High	High	2.359e-05	9.81e-06	2.86
FALSE	High	[R].HEDFPYQEILLTR.[L]		5.50459e-08	7.31991e-05	1	1	1	9	P0ACR9	P0ACR9 [19-31]		0	1660.83	n/a	High	High	High	2.359e-05	7.423e-09	3.58
FALSE	High	[R].QLQSALVETAQNNQDAVMPGYTHLQR.[A]	1xOxidation [M18]	8.20717e-07	7.31991e-05	1	1	1	1	P11447	P11447 [134-159]		0	2928.43	n/a	n/a	High	High	2.359e-05	1.387e-07	4
FALSE	High	[R].QLQSALVETAQNNQDAVMPGYTHLQR.[A]		4.64347e-08	7.31991e-05	1	1	1	1	P11447	P11447 [134-159]		0	2912.43	n/a	n/a	High	High	2.359e-05	6.163e-09	6.34
FALSE	High	[K].HFAALSTNAK.[A]		3.48905e-06	7.31991e-05	1	1	1	15	P0A6T1	P0A6T1 [239-248]		0	1059.56	High	High	High	High	2.359e-05	6.671e-07	2.1
FALSE	High	[R].HFYDALQGAR.[T]		5.49534e-06	7.31991e-05	1	1	1	8	P00909	P00909 [39-48]		0	1177.57	High	n/a	High	High	2.359e-05	1.091e-06	2.57
FALSE	High	[R].QLPDGHNFTLMCR.[D]	1xCarbamidomethyl [C12]	3.171e-05	7.31991e-05	1	1	1	2	P0AFR4	P0AFR4 [58-70]		0	1588.74	n/a	High	High	High	2.359e-05	7.36e-06	3.96
FALSE	High	[R].HGASCPVGMGVSCSADR.[N]	2xCarbamidomethyl [C5; C13]	1.57619e-06	7.31991e-05	1	2	1	4	P0AC33	P0AC33 [306-322]		0	1747.73	n/a	High	High	High	2.359e-05	2.823e-07	3.05
FALSE	High	[R].HGASDAPLR.[L]		0.000126336	7.31991e-05	1	1	1	2	P04825	P04825 [45-53]		0	923.469	n/a	High	High	High	2.359e-05	3.419e-05	1.56
FALSE	High	[R].HGAVSVMQYR.[D]		5.01824e-06	7.31991e-05	1	1	1	8	P04805	P04805 [242-251]		0	1147.57	High	High	High	High	2.359e-05	9.916e-07	3.62
FALSE	High	[R].QLNQVEILGK.[I]		0.000133389	7.31991e-05	1	1	1	4	P0AB89	P0AB89 [197-206]		0	1141.66	High	High	n/a	High	2.359e-05	3.639e-05	2.7
FALSE	High	[K].QINLPTEVSEAIYNR.[M]		8.61693e-06	7.31991e-05	1	1	1	1	P0ABC3	P0ABC3 [212-226]		0	1746.9	n/a	High	n/a	High	2.359e-05	1.778e-06	4.11
FALSE	High	[R].HFVNVNFTLPK.[E]		6.55048e-07	7.31991e-05	1	1	1	12	P13482	P13482 [92-102]		0	1315.72	High	High	n/a	High	2.359e-05	1.087e-07	3.96
FALSE	High	[R].HGCALGSIVGK.[D]	1xCarbamidomethyl [C3]	6.18514e-05	7.31991e-05	1	1	1	2	P0ABH0	P0ABH0 [261-271]		0	1098.57	n/a	High	High	High	2.359e-05	1.536e-05	1.7
FALSE	High	[R].HGDNPLNGYSICAFPDAADK.[Q]	1xCarbamidomethyl [C12]	4.62513e-08	7.31991e-05	1	1	1	1	P31658	P31658 [196-215]		0	2161.96	n/a	High	n/a	High	2.359e-05	6.152e-09	5.73
FALSE	High	[R].QLMNVLHVITR.[Y]		9.14186e-06	7.31991e-05	1	1	1	9	P0AC86	P0AC86 [558-568]		0	1323.76	High	High	High	High	2.359e-05	1.899e-06	2.75
FALSE	High	[K].HGGFYLGSIGGPAAVLAQGSIK.[S]		6.04493e-05	7.31991e-05	1	1	1	1	P0AC33	P0AC33 [477-498]		0	2100.12	n/a	High	n/a	High	2.359e-05	1.5e-05	4.22
FALSE	High	[K].HGGPEVLQAVEFTPADPAENEIQVENK.[A]		1.30923e-08	7.31991e-05	1	1	1	4	P28304	P28304 [10-36]		0	2918.42	High	High	High	High	2.359e-05	1.564e-09	6.54
FALSE	High	[R].HGGQEVYHIHMHLLGGRPLGPMLAHK.[G]		0.000115741	7.31991e-05	1	1	1	1	P0ACE7	P0ACE7 [92-117]		0	2885.49	High	n/a	n/a	High	2.359e-05	3.092e-05	2.71
FALSE	High	[R].HGHNEADEPSATQPLMYQK.[I]		3.94818e-09	7.31991e-05	1	1	1	3	P0AFG3	P0AFG3 [458-476]		0	2152.97	n/a	High	High	High	2.359e-05	4.265e-10	6.33
FALSE	High	[K].HGHVYVALPPLYR.[I]		5.92342e-06	7.31991e-05	1	1	1	3	P20083	P20083 [516-528]		0	1521.83	High	High	n/a	High	2.359e-05	1.185e-06	3.78
FALSE	High	[K].QINADNVHNLK.[E]		7.17512e-05	7.31991e-05	1	1	1	2	P15877	P15877 [185-195]		0	1265.66	n/a	n/a	High	High	2.359e-05	1.815e-05	2.12
FALSE	High	[R].HFTDEPISEAQR.[E]		5.73926e-06	7.31991e-05	1	1	1	8	P17117	P17117 [16-27]		0	1429.67	High	High	High	High	2.359e-05	1.145e-06	2.11
FALSE	High	[K].QLPLNFYQIQTK.[F]		4.49611e-05	7.31991e-05	1	1	1	10	P16659	P16659 [127-138]		0	1492.82	High	High	High	High	2.359e-05	1.078e-05	2.95
FALSE	High	[K].HFSVNQMINK.[E]		2.18847e-06	7.31991e-05	1	1	1	11	P0AGJ9	P0AGJ9 [145-154]		0	1217.61	High	High	High	High	2.359e-05	4.014e-07	3.52
FALSE	High	[K].HFAAYGAVEGGK.[E]		1.65934e-06	7.31991e-05	1	1	1	5	P33363	P33363 [209-220]		0	1206.59	High	High	High	High	2.359e-05	2.981e-07	3.61
FALSE	High	[R].QLQQNATQAEVNR.[L]		3.03833e-06	7.31991e-05	1	1	1	3	P64429	P64429 [185-197]		0	1499.76	n/a	High	High	High	2.359e-05	5.736e-07	3.38
FALSE	High	[R].QLQNMNMAQLQAEIAK.[H]		1.96063e-05	7.31991e-05	1	1	1	1	P75728	P75728 [236-251]		0	1830.92	n/a	High	n/a	High	2.359e-05	4.351e-06	2.55
FALSE	High	[K].HFDVDAFDAR.[W]		8.8232e-06	7.31991e-05	1	1	1	4	P29745	P29745 [181-190]		0	1192.54	High	High	High	High	2.359e-05	1.829e-06	2.73
FALSE	High	[K].HFDYVETK.[H]		3.54968e-05	7.31991e-05	1	1	1	2	P37747	P37747 [284-291]		0	1038.49	High	n/a	n/a	High	2.359e-05	8.328e-06	2.71
FALSE	High	[R].HFEQFIESGCAK.[F]	1xCarbamidomethyl [C10]	5.33311e-09	7.31991e-05	1	1	1	8	P0A9J8	P0A9J8 [127-138]		0	1452.66	High	n/a	n/a	High	2.359e-05	5.917e-10	3.23
FALSE	High	[K].HFESTPDTPEIIATIHGEGYR.[F]		2.60604e-13	7.31991e-05	1	1	1	6	P0A9Q1	P0A9Q1 [211-231]		0	2370.14	High	High	High	High	2.359e-05	1.258e-14	7.75
FALSE	High	[R].HFGVSNFTPAQFALLQSR.[L]		2.26003e-07	7.31991e-05	1	1	1	6	P76187	P76187 [154-171]		0	2020.04	High	High	High	High	2.359e-05	3.429e-08	5.77
FALSE	High	[R].HFHLIGSIHMGSHDMAPLPTR.[L]		2.19837e-08	7.31991e-05	1	1	1	5	P77301	P77301 [33-53]		0	2354.16	High	n/a	n/a	High	2.359e-05	2.75e-09	3.35
FALSE	High	[K].HFKPGDTVPEMYR.[T]		4.83812e-05	7.31991e-05	1	1	1	8	P64534	P64534 [48-60]		0	1576.76	High	High	High	High	2.359e-05	1.17e-05	4.03
FALSE	High	[K].QIPVDICNHALLVGYGR.[V]	1xCarbamidomethyl [C7]	7.00613e-07	7.31991e-05	1	1	1	3	P39830	P39830 [411-427]		0	1925.01	High	n/a	High	High	2.359e-05	1.172e-07	2.68
FALSE	High	[R].HFIECVQNQTVPQTAGEQAVLAQR.[I]	1xCarbamidomethyl [C5]	1.72252e-05	7.31991e-05	1	1	1	1	P75931	P75931 [272-295]		0	2724.35	n/a	High	n/a	High	2.359e-05	3.782e-06	3.71
FALSE	High	[R].HFMNASGGGVTASGGEAILQAEFVR.[D]	1xOxidation [M3]	1.66655e-07	7.31991e-05	1	1	1	1	P0A9N4	P0A9N4 [65-89]		0	2522.21	n/a	High	n/a	High	2.359e-05	2.472e-08	4.87
FALSE	High	[K].IVMYDAMTCQFR.[E]	1xCarbamidomethyl [C9]	6.25641e-05	7.31991e-05	1	1	1	1	P12282	P12282 [223-234]		0	1534.69	n/a	High	n/a	High	2.359e-05	1.554e-05	2.79
FALSE	High	[K].HFPGHGAVTADSHK.[E]		4.18957e-09	7.31991e-05	1	1	1	4	P75949	P75949 [164-177]		0	1460.7	n/a	High	High	High	2.359e-05	4.553e-10	5.72
FALSE	High	[R].QLPPPASLSPAPLPGR.[S]		4.37612e-05	7.31991e-05	1	1	1	6	P11454	P11454 [203-218]		0	1597.91	n/a	n/a	High	High	2.359e-05	1.05e-05	4.35
FALSE	High	[K].HFSTTPAEK.[N]		3.76257e-05	7.31991e-05	1	1	1	6	P0A6T1	P0A6T1 [303-311]		0	1017.5	High	High	High	High	2.359e-05	8.875e-06	3.08
FALSE	High	[K].QLVLNLVSSPGSGK.[T]		9.47198e-06	7.31991e-05	1	1	1	2	P0AAN3	P0AAN3 [104-117]		0	1398.8	n/a	High	n/a	High	2.359e-05	1.975e-06	4.02
FALSE	High	[R].QLMLDETQTAEQK.[L]		2.48956e-05	7.31991e-05	1	1	1	2	P0ACU7	P0ACU7 [66-78]		0	1534.74	n/a	High	High	High	2.359e-05	5.647e-06	3.51
FALSE	High	[K].IVMPPKPDENTAALWQQLADAQSSFDPR.[K]		6.42299e-09	7.31991e-05	1	1	1	8	P36659	P36659 [273-300]		0	3125.54	High	High	n/a	High	2.359e-05	7.231e-10	4.55
FALSE	High	[K].HDLENPTAPK.[S]		9.58536e-05	7.31991e-05	1	1	1	3	P39160	P39160 [150-159]		0	1121.56	High	High	n/a	High	2.359e-05	2.506e-05	1.96
FALSE	High	[K].QMPSAPQGLEQLAR.[H]		3.49493e-05	7.31991e-05	1	1	1	2	P30137	P30137 [138-151]		0	1525.78	n/a	n/a	High	High	2.359e-05	8.199e-06	2.85
FALSE	High	[K].HAEQENMTLTELKK.[V]		3.58691e-06	7.31991e-05	1	1	1	3	P67603	P67603 [70-83]		1	1671.84	High	High	High	High	2.359e-05	6.88e-07	5.01
FALSE	High	[K].QMNDEIHQNLVGVSNHR.[T]		4.49611e-05	7.31991e-05	1	1	1	3	P0A9N4	P0A9N4 [133-149]		0	1990.95	n/a	High	High	High	2.359e-05	1.08e-05	3.8
FALSE	High	[R].QMLYTGYHYNDGPSAVR.[Y]		1.61762e-05	7.31991e-05	1	1	1	2	P77488	P77488 [459-475]		0	1971.9	n/a	High	High	High	2.359e-05	3.526e-06	3.8
FALSE	High	[K].IMTSYVVGQALK.[A]		3.171e-05	7.31991e-05	1	1	1	6	P08506	P08506 [70-81]		0	1309.72	n/a	High	High	High	2.359e-05	7.374e-06	3.72
FALSE	High	[K].HAFDQMLHSIGK.[Q]		9.7693e-08	7.31991e-05	1	1	1	6	P00490	P00490 [722-733]		0	1383.68	n/a	High	n/a	High	2.359e-05	1.382e-08	3.99
FALSE	High	[R].QMIMVLAPK.[K]		0.000110343	7.31991e-05	1	1	1	13	P0A707	P0A707 [169-177]		0	1030.58	High	High	High	High	2.359e-05	2.941e-05	3.01
FALSE	High	[R].HAEFLAQDDGVIHLLHVLPGSASLSLHR.[F]		1.1176e-10	7.31991e-05	1	1	1	2	P39177	P39177 [23-50]		0	3032.61	High	n/a	n/a	High	2.359e-05	8.956e-12	6.78
FALSE	High	[K].QMLMSWVER.[H]		7.5659e-05	7.31991e-05	1	1	1	7	P0A731	P0A731 [24-32]		0	1179.56	High	High	High	High	2.359e-05	1.924e-05	1.96
FALSE	High	[R].QMGNSEVGHVNLGAGR.[I]		1.66655e-07	7.31991e-05	1	1	1	5	P37689	P37689 [60-75]		0	1625.78	n/a	High	High	High	2.359e-05	2.465e-08	4.27
FALSE	High	[R].HALALAINNQR.[L]		7.97673e-05	7.31991e-05	1	1	1	4	Q47622	Q47622 [316-326]		0	1220.69	High	High	n/a	High	2.359e-05	2.04e-05	2.23
FALSE	High	[R].HAIAPLLFGADHPVLK.[Q]		2.28709e-09	7.31991e-05	1	1	1	11	P04693	P04693 [77-92]		0	1698.97	High	High	High	High	2.359e-05	2.363e-10	3.58
FALSE	High	[R].HALEETPAFQQHVDK.[L]		2.87687e-07	7.31991e-05	1	1	1	5	P0C0L7	P0C0L7 [219-233]		0	1749.86	High	High	High	High	2.359e-05	4.453e-08	3.77
FALSE	High	[R].LVMLTGDNPTTANAIAK.[E]		1.72695e-07	7.31991e-05	1	1	1	2	Q59385	Q59385 [669-685]		0	1729.92	n/a	High	n/a	High	2.359e-05	2.568e-08	4.49
FALSE	High	[R].HALEGIAAYYAALR.[S]		4.6431e-07	7.31991e-05	1	1	1	5	P0ACL9	P0ACL9 [105-118]		0	1518.81	High	High	High	High	2.359e-05	7.482e-08	3.26
FALSE	High	[K].QMDVCADVCQQIAGGEK.[A]	2xCarbamidomethyl [C5; C9]	3.21387e-07	7.31991e-05	1	1	1	3	P0AB91	P0AB91 [278-294]		0	1908.82	n/a	n/a	High	High	2.359e-05	5.019e-08	5.06
FALSE	High	[R].QMGNSEVGHVNLGAGR.[I]	1xOxidation [M2]	1.52711e-06	7.31991e-05	1	1	1	3	P37689	P37689 [60-75]		0	1641.78	n/a	High	High	High	2.359e-05	2.717e-07	4.11
FALSE	High	[K].QMDTFIDHDR.[D]		4.65508e-05	7.31991e-05	1	1	1	7	P00452	P00452 [130-139]		0	1277.56	High	High	High	High	2.359e-05	1.121e-05	3.18
FALSE	High	[R].HAECSVLVVR.[-]	1xCarbamidomethyl [C4]	3.21118e-06	7.31991e-05	1	1	1	15	P37903	P37903 [135-144]		0	1169.61	High	High	High	High	2.359e-05	6.088e-07	2.74
FALSE	High	[R].HADLMGVFCILSGSLNQK.[-]	1xCarbamidomethyl [C9]	4.5661e-05	7.31991e-05	1	1	1	1	P0AGB0	P0AGB0 [305-322]		0	1989.99	n/a	High	n/a	High	2.359e-05	1.097e-05	3.48
FALSE	High	[R].QMTQLAQLGLLSR.[F]		2.19714e-06	7.31991e-05	1	1	1	5	P0A8G3	P0A8G3 [393-405]		0	1458.81	n/a	High	High	High	2.359e-05	4.034e-07	4.3
FALSE	High	[K].GYTSLVVVPVGHHSVEDFNATLPK.[S]		4.02706e-09	7.31991e-05	1	1	1	7	P38489	P38489 [182-205]		0	2566.33	High	High	High	High	2.359e-05	4.371e-10	4.84
FALSE	High	[R].QMQVGGKDPLVPEENDKTTVIALR.[E]		5.68578e-05	7.31991e-05	1	1	1	1	P0A800	P0A800 [29-52]		2	2638.39	n/a	High	n/a	High	2.359e-05	1.398e-05	4.92
FALSE	High	[R].QMQVGGKDPLVPEENDK.[T]		6.33454e-06	7.31991e-05	1	1	1	4	P0A800	P0A800 [29-45]		1	1883.92	High	High	n/a	High	2.359e-05	1.272e-06	2.68
FALSE	High	[R].GYVLENGHVVLSDTGDALLANEAVR.[S]		1.99161e-05	7.31991e-05	1	1	1	1	P22731	P22731 [207-231]		0	2612.33	n/a	n/a	High	High	2.359e-05	4.421e-06	3.84
FALSE	High	[R].GYVLQGHDINDLPYR.[S]		6.28473e-06	7.31991e-05	1	1	1	4	P25737	P25737 [399-413]		0	1759.88	High	High	n/a	High	2.359e-05	1.262e-06	3.58
FALSE	High	[K].GYVLTNNHVINQAQK.[I]		3.37029e-08	7.31991e-05	1	1	1	7	P39099	P39099 [102-116]		0	1698.89	High	High	High	High	2.359e-05	4.371e-09	4.56
FALSE	High	[K].HADNTLTFGPR.[D]		1.27815e-06	7.31991e-05	1	1	1	32	P0AG55	P0AG55 [45-55]		0	1228.61	High	High	High	High	2.359e-05	2.249e-07	3.79
FALSE	High	[R].QMQMNAQAEK.[V]		0.000105174	7.31991e-05	1	1	1	3	P0AC02	P0AC02 [224-233]		0	1178.53	High	High	High	High	2.359e-05	2.782e-05	2.49
FALSE	High	[K].GYVVTNNHVVDNATVIK.[V]		2.50497e-08	7.31991e-05	1	1	1	7	P0C0V0	P0C0V0 [124-140]		0	1842.97	n/a	High	High	High	2.359e-05	3.167e-09	2.55
FALSE	High	[K].LVMAHAGITPQWDLQTAK.[E]		1.24788e-05	7.31991e-05	1	1	1	2	P05637	P05637 [116-133]		0	1980.04	High	High	n/a	High	2.359e-05	2.656e-06	4.68
FALSE	High	[K].GYWQDLPLTDILTR.[H]		9.17797e-06	7.31991e-05	1	1	1	3	P10378	P10378 [20-33]		0	1690.88	n/a	n/a	High	High	2.359e-05	1.909e-06	2.87
FALSE	High	[K].GYYGWDFINDTQILTPR.[L]		3.50286e-06	7.31991e-05	1	1	1	2	P07658	P07658 [45-61]		0	2058.99	n/a	High	n/a	High	2.359e-05	6.701e-07	2.62
FALSE	High	[K].GYYYPPTLLLDVR.[Q]		0.000113637	7.31991e-05	1	1	1	3	P25553	P25553 [362-374]		0	1569.83	n/a	High	High	High	2.359e-05	3.032e-05	2.5
FALSE	High	[R].HAASDSIAVIDGER.[Q]		6.49967e-09	7.31991e-05	1	1	1	11	P10378	P10378 [34-47]		0	1440.71	High	n/a	High	High	2.359e-05	7.318e-10	3.55
FALSE	High	[K].HADEQQAVSDFIR.[L]		2.12873e-06	7.31991e-05	1	1	1	2	P04983	P04983 [368-380]		0	1515.72	n/a	High	n/a	High	2.359e-05	3.907e-07	3.55
FALSE	High	[K].LMVEQILTDLQK.[A]		4.65545e-06	7.31991e-05	1	1	1	2	P09147	P09147 [154-165]		0	1430.79	n/a	High	n/a	High	2.359e-05	9.126e-07	4.32
FALSE	High	[R].IMTMAVEDHQPPLVR.[G]		4.35832e-07	7.31991e-05	1	1	1	5	P0A6P5	P0A6P5 [387-401]		0	1736.88	High	High	High	High	2.359e-05	7.006e-08	3.72
FALSE	High	[R].HALPANEPR.[I]		5.66403e-05	7.31991e-05	1	1	1	5	P31060	P31060 [252-260]		0	1004.53	High	High	High	High	2.359e-05	1.393e-05	2.88
FALSE	High	[R].HALQYVQPGLALVGDAAHTIHPLAGQGVNLGYR.[D]		3.41052e-11	7.31991e-05	1	1	1	2	P75728	P75728 [274-306]		0	3436.82	High	n/a	n/a	High	2.359e-05	2.477e-12	7.24
FALSE	High	[R].QLYNAPTIVER.[H]		9.77537e-06	7.31991e-05	1	1	1	11	P0A7E5	P0A7E5 [456-466]		0	1303.7	High	High	High	High	2.359e-05	2.04e-06	3.04
FALSE	High	[R].HDASDFETNTEDK.[R]		1.66658e-08	7.31991e-05	1	1	1	2	Q46845	Q46845 [273-285]		0	1508.61	n/a	High	n/a	High	2.359e-05	2.037e-09	3.99
FALSE	High	[R].HDASDFETNTEDKR.[Q]		1.21442e-08	7.31991e-05	1	1	1	7	Q46845	Q46845 [273-286]		1	1664.71	High	High	High	High	2.359e-05	1.444e-09	6.42
FALSE	High	[R].QIYEHGVPQAPLAVTGETEK.[T]		1.18564e-05	7.31991e-05	1	1	1	3	P0AES6	P0AES6 [143-162]		0	2167.1	High	High	High	High	2.359e-05	2.517e-06	4.2
FALSE	High	[R].QIYEDQLSSLHNDSK.[R]		8.60612e-07	7.31991e-05	1	1	1	4	P23845	P23845 [53-67]		0	1776.84	High	n/a	High	High	2.359e-05	1.459e-07	3.01
FALSE	High	[R].HDAVLEAGGLHIIGTER.[H]		1.70661e-10	7.31991e-05	1	1	1	7	P10408	P10408 [545-561]		0	1787.94	High	High	High	High	2.359e-05	1.417e-11	7.11
FALSE	High	[K].HDAVLIEAMESR.[S]		1.89063e-06	7.31991e-05	1	1	1	5	P34209	P34209 [252-263]		0	1370.67	High	High	High	High	2.359e-05	3.436e-07	3.13
FALSE	High	[K].HCPRPIVMPLSNPTSR.[V]	1xCarbamidomethyl [C2]	2.50332e-06	7.31991e-05	1	1	1	2	P26616	P26616 [407-422]		0	1861.95	n/a	High	n/a	High	2.359e-05	4.663e-07	4.47
FALSE	High	[R].HDDDGVTIETADGEYQAK.[K]		3.93258e-08	7.31991e-05	1	1	1	4	P40874	P40874 [177-194]		0	1963.85	High	High	High	High	2.359e-05	5.15e-09	4.28
FALSE	High	[R].HDDLQELELK.[G]		1.56757e-05	7.31991e-05	1	1	1	4	P75728	P75728 [142-151]		0	1239.62	High	High	High	High	2.359e-05	3.417e-06	3.16
FALSE	High	[K].LMTEFNYNSVMQVPR.[V]	1xOxidation [M]	6.44765e-07	7.31991e-05	1	1	2	13	P62399	P62399 [16-30]		0	1844.87	n/a	High	High	High	2.359e-05	1.071e-07	4.32
FALSE	High	[R].HDGEAEDVAVALNEQYQPR.[F]		7.95278e-11	7.31991e-05	1	1	1	9	P00961	P00961 [419-437]		0	2140.99	High	High	High	High	2.359e-05	6.189e-12	5.66
FALSE	High	[R].HDGSAATCDDFVQAMEDASNVDLSHFR.[R]	1xCarbamidomethyl [C8]	2.28709e-09	7.31991e-05	1	1	1	4	P04825	P04825 [411-437]		0	2995.26	High	High	n/a	High	2.359e-05	2.362e-10	6.37
FALSE	High	[K].LMTEFNYNSVMQVPR.[V]		4.27296e-07	7.31991e-05	1	1	1	10	P62399	P62399 [16-30]		0	1828.87	High	High	High	High	2.359e-05	6.849e-08	4.58
FALSE	High	[R].HDLAVEPPAPTVLQK.[L]		2.1468e-09	7.31991e-05	1	1	1	20	P0A6K6	P0A6K6 [231-245]		0	1614.88	High	High	High	High	2.359e-05	2.209e-10	5.55
FALSE	High	[R].HDLDALHAYR.[A]		1.62043e-06	7.31991e-05	1	1	1	14	P00895	P00895 [409-418]		0	1210.6	High	n/a	High	High	2.359e-05	2.904e-07	3.55
FALSE	High	[R].QIVTLTYPHIGNVGTNDADEESSQVHAQGLVIR.[D]		7.4355e-10	7.31991e-05	1	1	1	9	P0A6F1	P0A6F1 [51-83]		0	3561.79	High	High	High	High	2.359e-05	6.994e-11	7.19
FALSE	High	[R].HCLAEIMQQNIAILYQQYNR.[-]	1xCarbamidomethyl [C2]	1.77051e-05	7.31991e-05	1	1	1	1	P76114	P76114 [202-221]		0	2506.23	n/a	High	n/a	High	2.359e-05	3.889e-06	4.49
FALSE	High	[K].HCAVGIEPNR.[E]	1xCarbamidomethyl [C2]	8.47194e-05	7.31991e-05	1	1	1	6	P05042	P05042 [386-395]		0	1152.56	High	High	High	High	2.359e-05	2.179e-05	3.23
FALSE	High	[K].HAVTEASPMVK.[A]	1xOxidation [M9]	5.63625e-07	7.31991e-05	1	1	1	25	P02358	P02358 [94-104]		0	1185.59	High	High	High	High	2.359e-05	9.249e-08	3.38
FALSE	High	[K].HAISGYMYNEK.[G]		6.74744e-06	7.31991e-05	1	1	1	1	P77202	P77202 [66-76]		0	1312.6	n/a	High	n/a	High	2.359e-05	1.365e-06	2.81
FALSE	High	[K].HAISTVVPSRPVSHHSNNAGGGTSSNYHHGSSAQNTSAQQDSEETE.[-]		7.88697e-05	7.31991e-05	1	1	1	4	P0A6X3	P0A6X3 [57-102]		0	4757.12	High	High	High	High	2.359e-05	2.017e-05	5.67
FALSE	High	[R].QMAAVAFASVAR.[Q]		8.6325e-05	7.31991e-05	1	1	1	3	P0AGC3	P0AGC3 [243-254]		0	1221.64	High	n/a	n/a	High	2.359e-05	2.227e-05	2.89
FALSE	High	[R].LMTLEQGKPLAEAK.[G]		1.91405e-07	7.31991e-05	1	1	1	7	P25526	P25526 [93-106]		0	1528.84	High	High	High	High	2.359e-05	2.866e-08	2.74
FALSE	High	[R].HANLPVLVVR.[-]		1.11733e-06	7.31991e-05	1	1	1	18	P39177	P39177 [133-142]		0	1117.68	High	High	High	High	2.359e-05	1.94e-07	3.03
FALSE	High	[K].HANPCGVAIGNSILDAYDR.[A]	1xCarbamidomethyl [C5]	1.1673e-07	7.31991e-05	1	1	1	7	P15639	P15639 [288-306]		0	2042.97	High	n/a	High	High	2.359e-05	1.679e-08	7.08
FALSE	High	[R].HAPGDYTPTVKPSSK.[G]		5.77163e-07	7.31991e-05	1	1	1	13	P0A8J4	P0A8J4 [38-52]		0	1584.8	High	High	High	High	2.359e-05	9.475e-08	3.85
FALSE	High	[R].IMTGAPVPEGCEAVVMQEQTEQMDNGVR.[F]	1xCarbamidomethyl [C11]	2.91122e-07	7.31991e-05	1	1	1	1	P12281	P12281 [98-125]		0	3076.38	n/a	High	n/a	High	2.359e-05	4.511e-08	5.32
FALSE	High	[R].HAPTGTPVLVDGVR.[T]		6.98698e-05	7.31991e-05	1	1	1	3	P29012	P29012 [279-292]		0	1418.78	n/a	High	n/a	High	2.359e-05	1.759e-05	2.67
FALSE	High	[R].HAQEEMTHMQR.[L]		2.64753e-07	7.31991e-05	1	1	1	8	P0A998	P0A998 [46-56]		0	1397.6	High	High	High	High	2.359e-05	4.067e-08	3.26
FALSE	High	[R].HAQEEMTHMQR.[L]	1xOxidation [M6]	0.000100601	7.31991e-05	1	1	1	3	P0A998	P0A998 [46-56]		0	1413.6	n/a	High	n/a	High	2.359e-05	2.647e-05	3.96
FALSE	High	[R].HASDDEPFSALAFK.[I]		1.43963e-09	7.31991e-05	1	1	1	25	P0A6M8	P0A6M8 [310-323]		0	1534.72	High	High	High	High	2.359e-05	1.43e-10	5.05
FALSE	High	[R].QLYNPVQWTK.[S]		4.06592e-05	7.31991e-05	1	1	1	13	P0AAI9	P0AAI9 [250-259]		0	1276.67	High	High	High	High	2.359e-05	9.684e-06	3
FALSE	High	[R].HATNSELLCEAFLHAFTGQPLPDDADLRK.[E]	1xCarbamidomethyl [C9]	6.58955e-06	7.31991e-05	1	1	1	1	P0A8U6	P0A8U6 [51-79]		1	3266.59	High	n/a	n/a	High	2.359e-05	1.33e-06	3.64
FALSE	High	[R].HAVEFVASNAR.[S]		1.6368e-05	7.31991e-05	1	1	1	5	P10902	P10902 [81-91]		0	1200.61	High	High	High	High	2.359e-05	3.579e-06	2.92
FALSE	High	[K].HAVIALTSIYGVGK.[T]		5.74945e-10	7.31991e-05	1	1	1	64	P0A7S9	P0A7S9 [14-27]		0	1428.82	High	High	High	High	2.359e-05	5.281e-11	4.52
FALSE	High	[K].HAVTEASPMVK.[A]		4.22255e-07	7.31991e-05	1	1	1	23	P02358	P02358 [94-104]		0	1169.6	High	High	High	High	2.359e-05	6.75e-08	4.04
FALSE	High	[R].HDLSTQAYQGGGR.[G]		3.33036e-07	7.31991e-05	1	1	1	5	P0A720	P0A720 [101-113]		0	1389.65	High	High	High	High	2.359e-05	5.216e-08	3.56
FALSE	High	[K].RIINEPTAAALAYGLDK.[G]		7.61412e-10	7.31991e-05	1	1	1	3	P0A6Y8	P0A6Y8 [167-183]		1	1816	High	High	n/a	High	2.359e-05	7.167e-11	5.23
FALSE	High	[R].LMQQYFQCACSVADILR.[R]	2xCarbamidomethyl [C8; C10]	8.04645e-07	7.31991e-05	1	1	1	3	P00490	P00490 [270-286]		0	2102.98	High	High	n/a	High	2.359e-05	1.362e-07	4.24
FALSE	High	[K].QILYLLGPVGGGK.[S]		9.03439e-06	7.31991e-05	1	1	1	3	P0ACY3	P0ACY3 [104-116]		0	1314.78	High	n/a	n/a	High	2.359e-05	1.876e-06	2.8
FALSE	High	[R].HLPDSDVVSIYDAAMR.[Y]		3.46493e-08	7.31991e-05	1	1	1	8	P25516	P25516 [741-756]		0	1788.86	n/a	High	High	High	2.359e-05	4.504e-09	3.35
FALSE	High	[R].QIGIYSPNGQQYTPQDR.[E]		8.27369e-08	7.31991e-05	1	1	1	16	P0AFG8	P0AFG8 [535-551]		0	1964.95	n/a	High	High	High	2.359e-05	1.157e-08	4.74
FALSE	High	[K].QLGEDPWVAIAK.[R]		1.21409e-06	7.31991e-05	1	1	1	13	P0AG67	P0AG67 [261-272]		0	1326.71	High	High	High	High	2.359e-05	2.125e-07	3.33
FALSE	High	[R].HLPLPTYLVVQVR.[G]		4.80096e-05	7.31991e-05	1	1	1	4	P0A7Y0	P0A7Y0 [168-180]		0	1534.91	High	High	n/a	High	2.359e-05	1.162e-05	2.55
FALSE	High	[R].QLFVNTLQEK.[G]		2.69192e-05	7.31991e-05	1	1	1	11	P00509	P00509 [323-332]		0	1219.67	High	High	High	High	2.359e-05	6.164e-06	2.89
FALSE	High	[R].HLPSDTGIEVAFAGR.[S]		1.81733e-06	7.31991e-05	1	1	1	5	P0A6P7	P0A6P7 [20-34]		0	1569.8	n/a	High	High	High	2.359e-05	3.291e-07	3.34
FALSE	High	[R].QLEVCEDICQQIR.[N]	2xCarbamidomethyl [C5; C9]	8.18634e-06	7.31991e-05	1	1	1	1	P00887	P00887 [277-289]		0	1690.79	n/a	n/a	High	High	2.359e-05	1.68e-06	3.58
FALSE	High	[R].HLPCDICVVEEK.[E]	2xCarbamidomethyl [C4; C7]	4.49611e-05	7.31991e-05	1	1	1	1	P0AER0	P0AER0 [258-269]		0	1498.7	n/a	High	n/a	High	2.359e-05	1.079e-05	1.75
FALSE	High	[R].HLQIMELEGAQLPR.[V]		3.15107e-08	7.31991e-05	1	1	1	4	P04846	P04846 [177-190]		0	1634.87	High	n/a	High	High	2.359e-05	4.056e-09	4.31
FALSE	High	[R].QIEIYPIAGTRPR.[G]		1.2627e-05	7.31991e-05	1	1	1	4	P00895	P00895 [320-332]		0	1513.85	High	n/a	High	High	2.359e-05	2.693e-06	3.15
FALSE	High	[R].HLSEAEIDNYVR.[K]		6.86892e-07	7.31991e-05	1	1	1	5	P0A729	P0A729 [129-140]		0	1445.7	High	High	n/a	High	2.359e-05	1.144e-07	3.91
FALSE	High	[K].HISGQFNAELESIR.[T]		1.13066e-06	7.31991e-05	1	1	1	4	P0A9K7	P0A9K7 [9-22]		0	1600.81	High	n/a	High	High	2.359e-05	1.967e-07	2.55
FALSE	High	[K].QLEGQSDLGFAGFR.[V]		4.47877e-05	7.31991e-05	1	1	1	1	P40120	P40120 [149-162]		0	1524.74	n/a	n/a	High	High	2.359e-05	1.075e-05	4
FALSE	High	[R].HLSTEIIQAR.[F]		7.13067e-06	7.31991e-05	1	1	1	13	P09158	P09158 [244-253]		0	1167.65	High	High	High	High	2.359e-05	1.448e-06	3.01
FALSE	High	[K].HLSWVGQNPQLPAATLR.[D]		0.000132908	7.31991e-05	1	1	1	1	P29018	P29018 [424-440]		0	1888.02	n/a	n/a	High	High	2.359e-05	3.625e-05	1.98
FALSE	High	[R].HITGLHYNPITNTFK.[L]		4.86924e-08	7.31991e-05	1	1	1	6	P17993	P17993 [210-224]		0	1755.92	n/a	High	High	High	2.359e-05	6.503e-09	5.54
FALSE	High	[R].HLQLQQQQSDK.[T]		5.46068e-07	7.31991e-05	1	1	1	1	P31473	P31473 [323-333]		0	1352.69	n/a	High	n/a	High	2.359e-05	8.912e-08	3.58
FALSE	High	[K].HLTQVTPAGQEIIR.[I]		3.53396e-07	7.31991e-05	1	1	1	7	P0A9F3	P0A9F3 [55-68]		0	1562.86	High	n/a	High	High	2.359e-05	5.571e-08	4.09
FALSE	High	[R].QIGMIFQHFNLLSSR.[T]		4.67998e-07	7.31991e-05	1	1	1	17	P30750	P30750 [83-97]		0	1790.94	High	n/a	High	High	2.359e-05	7.543e-08	4.89
FALSE	High	[K].HLNIMITAGPTR.[E]	1xOxidation [M5]	1.13986e-05	7.31991e-05	1	1	1	4	P0ABQ0	P0ABQ0 [188-199]		0	1339.72	High	High	n/a	High	2.359e-05	2.414e-06	1.86
FALSE	High	[R].HILLKPSPIMTDEQAR.[V]		1.65344e-09	7.31991e-05	1	1	1	9	P0ABZ6	P0ABZ6 [289-304]		0	1849	High	High	High	High	2.359e-05	1.66e-10	4.85
FALSE	High	[R].HILNEQHGYK.[I]		4.63709e-06	7.31991e-05	1	1	1	3	P24203	P24203 [23-32]		0	1238.63	n/a	High	High	High	2.359e-05	9.076e-07	3.27
FALSE	High	[R].HIINNTQDSVVNVDK.[L]		4.41069e-09	7.31991e-05	1	1	1	3	P37759	P37759 [19-33]		0	1695.87	n/a	High	High	High	2.359e-05	4.822e-10	5.47
FALSE	High	[K].QLIAAALAQFGEYGMNATTR.[E]		6.65495e-07	7.31991e-05	1	1	1	2	P0ACU0	P0ACU0 [16-35]		0	2126.07	n/a	High	n/a	High	2.359e-05	1.109e-07	3.56
FALSE	High	[R].QLKPQEAQHLLDYR.[C]		7.6812e-05	7.31991e-05	1	1	1	4	P0A9H1	P0A9H1 [50-63]		0	1738.92	High	High	n/a	High	2.359e-05	1.956e-05	2.29
FALSE	High	[K].QIHQLMENCTR.[L]	1xCarbamidomethyl [C9]	0.000155003	7.31991e-05	1	1	1	5	P00582	P00582 [899-909]		0	1429.67	High	High	High	High	2.359e-05	4.337e-05	2.54
FALSE	High	[K].HIIQGPMYDVSGTAPVNVTNK.[M]		3.33051e-12	7.31991e-05	1	1	1	10	P0AEG6	P0AEG6 [65-85]		0	2241.13	High	High	High	High	2.359e-05	1.994e-13	6.21
FALSE	High	[R].QIGMIFQHFNLLSSR.[T]	1xOxidation [M4]	4.16798e-06	7.31991e-05	1	1	1	7	P30750	P30750 [83-97]		0	1806.93	High	n/a	High	High	2.359e-05	8.077e-07	4.58
FALSE	High	[R].QLHAWNATHK.[I]		0.000113637	7.31991e-05	1	1	1	6	Q46857	Q46857 [171-180]		0	1205.62	n/a	High	High	High	2.359e-05	3.03e-05	2.77
FALSE	High	[K].HIISINDLSR.[D]		1.35091e-06	7.31991e-05	1	1	1	21	P0A786	P0A786 [9-18]		0	1167.65	High	High	High	High	2.359e-05	2.388e-07	3.04
FALSE	High	[R].HILTENAR.[T]		0.000156104	7.31991e-05	1	1	1	4	P0A6T3	P0A6T3 [267-274]		0	953.516	High	High	High	High	2.359e-05	4.357e-05	1.98
FALSE	High	[K].HLLVAYYNLVGIKPGK.[E]		2.16379e-07	7.31991e-05	1	1	1	8	P0AFX4	P0AFX4 [28-43]		0	1785.04	High	n/a	n/a	High	2.359e-05	3.274e-08	3.7
FALSE	High	[K].HLIVYDEGNLFSAPR.[A]		5.84115e-08	7.31991e-05	1	1	1	6	P31142	P31142 [89-103]		0	1730.89	High	High	High	High	2.359e-05	7.907e-09	3.91
FALSE	High	[K].QIGNVELPQEAFLAILHVGK.[D]		6.69439e-06	7.31991e-05	1	1	1	1	P60785	P60785 [577-596]		0	2176.21	n/a	High	n/a	High	2.359e-05	1.353e-06	3.42
FALSE	High	[R].HLNATIINEGDINTR.[R]		3.30126e-06	7.31991e-05	1	1	1	11	P0A9M8	P0A9M8 [238-252]		0	1680.87	High	High	High	High	2.359e-05	6.288e-07	3.1
FALSE	High	[K].HLNIMITAGPTR.[E]		5.20752e-07	7.31991e-05	1	1	1	10	P0ABQ0	P0ABQ0 [188-199]		0	1323.72	High	High	High	High	2.359e-05	8.481e-08	3.43
FALSE	High	[K].HLISLCAASPMIASQLAR.[Y]	1xCarbamidomethyl [C6]	2.03103e-05	7.31991e-05	1	1	1	1	P30870	P30870 [554-571]		0	1939.03	High	n/a	n/a	High	2.359e-05	4.523e-06	1.84
FALSE	High	[R].HITTEIANATPFYYAEDDHQQYLHK.[N]		3.38348e-07	7.31991e-05	1	1	1	5	P0A744	P0A744 [169-193]		0	3005.41	High	High	High	High	2.359e-05	5.308e-08	2.42
FALSE	High	[R].HITYYLDRPDVLAR.[F]		8.31649e-06	7.31991e-05	1	1	1	12	P04825	P04825 [127-140]		0	1731.92	High	High	High	High	2.359e-05	1.709e-06	3.18
FALSE	High	[R].LVNTNVDQAAAASGR.[V]		8.57215e-07	7.31991e-05	1	1	1	6	P0AG90	P0AG90 [283-297]		0	1486.76	High	High	High	High	2.359e-05	1.456e-07	2.83
FALSE	High	[R].HMSGDIDNFPR.[D]		3.70461e-05	7.31991e-05	1	1	1	7	P0ADV5	P0ADV5 [127-137]		0	1288.57	n/a	High	High	High	2.359e-05	8.744e-06	2.56
FALSE	High	[K].HMTADAAAHEVIEGQASALEELDDEYLK.[E]		4.88854e-11	7.31991e-05	1	1	1	6	P08839	P08839 [97-124]		0	3056.42	High	High	High	High	2.359e-05	3.657e-12	6.62
FALSE	High	[K].HMTADAAAHEVIEGQASALEELDDEYLK.[E]	1xOxidation [M2]	1.09979e-06	7.31991e-05	1	1	1	1	P08839	P08839 [97-124]		0	3072.41	n/a	High	n/a	High	2.359e-05	1.906e-07	3.83
FALSE	High	[R].HMVHELVSNLR.[K]		2.39821e-07	7.31991e-05	1	1	1	45	P0A858	P0A858 [17-27]		0	1334.7	High	High	High	High	2.359e-05	3.665e-08	3.05
FALSE	High	[R].HMVHELVSNLR.[K]	1xOxidation [M2]	5.32447e-06	7.31991e-05	1	1	1	9	P0A858	P0A858 [17-27]		0	1350.69	High	High	High	High	2.359e-05	1.054e-06	3.23
FALSE	High	[R].HMVHELVSNLRK.[E]		4.07034e-06	7.31991e-05	1	1	1	7	P0A858	P0A858 [17-28]		1	1462.79	High	High	High	High	2.359e-05	7.877e-07	3.97
FALSE	High	[K].HNATPAQVILAWAMGEGYSVIPSSTK.[R]		1.53923e-06	7.31991e-05	1	1	1	1	P30863	P30863 [199-224]		0	2728.38	n/a	High	n/a	High	2.359e-05	2.742e-07	3.63
FALSE	High	[R].HMQIINEINTR.[F]	1xOxidation [M2]	1.5553e-05	7.31991e-05	1	1	1	3	P00490	P00490 [368-378]		0	1384.7	n/a	High	n/a	High	2.359e-05	3.384e-06	2.97
FALSE	High	[K].HNDDYLSAYAHNDTMLVR.[E]		2.71123e-10	7.31991e-05	1	1	1	4	P0ADA3	P0ADA3 [318-335]		0	2134.96	High	High	High	High	2.359e-05	2.34e-11	4.99
FALSE	High	[K].HNDLENVGYTAR.[H]		1.22405e-07	7.31991e-05	1	1	1	15	P00957	P00957 [75-86]		0	1388.66	High	High	High	High	2.359e-05	1.768e-08	4.5
FALSE	High	[R].HNEALDVQVGIGGK.[V]		1.39478e-08	7.31991e-05	1	1	1	9	P00490	P00490 [172-185]		0	1436.75	High	High	n/a	High	2.359e-05	1.676e-09	5.9
FALSE	High	[K].QIDQPLHLGITEAGGAR.[S]		3.27527e-06	7.31991e-05	1	1	1	2	P62620	P62620 [198-214]		0	1775.94	n/a	High	n/a	High	2.359e-05	6.233e-07	4.82
FALSE	High	[R].QLDPLVVGQEHYDTAR.[G]		1.11318e-07	7.31991e-05	1	1	1	17	P0ABB4	P0ABB4 [344-359]		0	1840.92	High	High	High	High	2.359e-05	1.596e-08	5.24
FALSE	High	[R].HNGAPAFSPDGSK.[L]		3.16341e-07	7.31991e-05	1	1	1	4	P0A855	P0A855 [245-257]		0	1284.6	High	High	High	High	2.359e-05	4.942e-08	3.79
FALSE	High	[K].HNGGQVIHSADER.[V]		1.12175e-06	7.31991e-05	1	1	1	3	P40874	P40874 [263-275]		0	1419.67	High	High	High	High	2.359e-05	1.946e-07	4.09
FALSE	High	[R].HNGPTALILSR.[Q]		1.00488e-05	7.31991e-05	1	1	1	12	P33570	P33570 [509-519]		0	1178.66	High	High	High	High	2.359e-05	2.101e-06	3.32
FALSE	High	[R].HNDGLDYVPTDK.[K]		0.00010135	7.31991e-05	1	1	1	1	P15078	P15078 [74-85]		0	1373.63	High	n/a	n/a	High	2.359e-05	2.665e-05	2.21
FALSE	High	[R].HMQIINEINTR.[F]		1.06133e-06	7.31991e-05	1	1	1	9	P00490	P00490 [368-378]		0	1368.71	High	High	n/a	High	2.359e-05	1.836e-07	3.3
FALSE	High	[K].QLEAATQLEGK.[T]		2.25761e-05	7.31991e-05	1	1	1	10	P63284	P63284 [512-522]		0	1187.63	High	High	High	High	2.359e-05	5.074e-06	3.58
FALSE	High	[K].HMNADTDYSIAEAAFNK.[G]	1xOxidation [M2]	2.11309e-09	7.31991e-05	1	1	1	3	P0AEX9	P0AEX9 [229-245]		0	1913.83	n/a	High	n/a	High	2.359e-05	2.167e-10	4.34
FALSE	High	[R].HIVDGFSFELSK.[V]		2.5533e-06	7.31991e-05	1	1	1	4	P21179	P21179 [522-533]		0	1378.7	n/a	High	High	High	2.359e-05	4.761e-07	3.35
FALSE	High	[R].HLVDLYQQQGVEK.[S]		2.18104e-08	7.31991e-05	1	1	1	14	P0A867	P0A867 [113-125]		0	1556.81	High	High	High	High	2.359e-05	2.719e-09	4.39
FALSE	High	[R].QIEEISAAFER.[A]		4.8049e-06	7.31991e-05	1	1	1	12	P0A991	P0A991 [178-188]		0	1292.65	High	High	High	High	2.359e-05	9.454e-07	2.59
FALSE	High	[R].HLVHEVTSPQAFDGLR.[A]		6.32211e-08	7.31991e-05	1	1	1	1	P0A6A6	P0A6A6 [30-45]		0	1805.93	High	n/a	n/a	High	2.359e-05	8.632e-09	3.64
FALSE	High	[K].HIVIAGVLR.[T]		2.92182e-05	7.31991e-05	1	1	1	11	P0ACX5	P0ACX5 [34-42]		0	977.625	High	High	High	High	2.359e-05	6.73e-06	2.61
FALSE	High	[K].HLVSPADALPGR.[N]		2.07122e-05	7.31991e-05	1	1	1	8	P0A744	P0A744 [8-19]		0	1232.67	High	High	High	High	2.359e-05	4.628e-06	2.33
FALSE	High	[R].QLEEAFVSAQK.[D]		2.27535e-05	7.31991e-05	1	1	1	6	P0A879	P0A879 [27-37]		0	1249.64	High	n/a	High	High	2.359e-05	5.13e-06	3.48
FALSE	High	[R].IVPDAAFSFR.[A]		0.000160009	7.31991e-05	1	1	1	4	P0AEN1	P0AEN1 [23-32]		0	1122.59	High	n/a	High	High	2.359e-05	4.485e-05	1.98
FALSE	High	[R].IVPDFAAAGASIITFHPEASEHVDR.[T]		4.73624e-08	7.31991e-05	1	1	1	6	P0AG07	P0AG07 [77-101]		0	2650.33	High	n/a	High	High	2.359e-05	6.31e-09	5.72
FALSE	High	[R].HIYAQVIAPNGSEVLVAASTVEK.[A]		8.11165e-12	7.31991e-05	1	1	1	15	P0C018	P0C018 [34-56]		0	2396.28	High	High	High	High	2.359e-05	5.232e-13	4.7
FALSE	High	[R].HMDYGVQINK.[L]		3.63338e-05	7.31991e-05	1	1	1	7	P00452	P00452 [332-341]		0	1204.58	High	High	High	High	2.359e-05	8.544e-06	3.14
FALSE	High	[R].HMDYGVQINK.[L]	1xOxidation [M2]	4.78249e-05	7.31991e-05	1	1	1	3	P00452	P00452 [332-341]		0	1220.57	n/a	High	n/a	High	2.359e-05	1.157e-05	2.24
FALSE	High	[R].HMGWTEAADLIVK.[G]		4.15655e-08	7.31991e-05	1	1	1	15	P08200	P08200 [366-378]		0	1470.74	High	High	High	High	2.359e-05	5.468e-09	5.13
FALSE	High	[R].HMGWTEAADLIVK.[G]	1xOxidation [M2]	3.35681e-07	7.31991e-05	1	1	1	8	P08200	P08200 [366-378]		0	1486.74	High	High	High	High	2.359e-05	5.264e-08	3.07
FALSE	High	[R].HMLGLFQGIPGAR.[Q]		0.000133389	7.31991e-05	1	1	1	7	P32695	P32695 [302-314]		0	1396.75	High	n/a	High	High	2.359e-05	3.645e-05	3
FALSE	High	[R].HMLNALTALGVSYTLSADR.[T]		4.93959e-06	7.31991e-05	1	1	1	1	P0A6D3	P0A6D3 [52-70]		0	2033.05	n/a	High	n/a	High	2.359e-05	9.743e-07	3.61
FALSE	High	[K].HMNADTDYSIAEAAFNK.[G]		1.99923e-10	7.31991e-05	1	1	1	8	P0AEX9	P0AEX9 [229-245]		0	1897.84	High	High	High	High	2.359e-05	1.683e-11	5.85
FALSE	High	[K].HILIAVDLSPESK.[V]		3.31738e-08	7.31991e-05	1	1	1	37	P0AED0	P0AED0 [5-17]		0	1421.8	High	High	High	High	2.359e-05	4.295e-09	3.73
FALSE	High	[R].HGLEQTIADTLGPGGIMR.[A]		3.04985e-05	7.31991e-05	1	1	1	3	P06720	P06720 [105-122]		0	1865.95	n/a	High	High	High	2.359e-05	7.043e-06	3.83
FALSE	High	[K].QLLAALACPEHLYK.[K]	1xCarbamidomethyl [C8]	4.84961e-07	7.31991e-05	1	1	1	10	P18843	P18843 [194-207]		0	1626.87	High	High	High	High	2.359e-05	7.86e-08	3.86
FALSE	High	[R].QLLAPVNSISR.[Y]		6.32846e-05	7.31991e-05	1	1	1	6	P0A9D2	P0A9D2 [81-91]		0	1197.69	High	High	High	High	2.359e-05	1.578e-05	3.39
FALSE	High	[K].HHLAAGIVLTGGAAQIEGLAACAQR.[V]	1xCarbamidomethyl [C22]	5.12622e-11	7.31991e-05	1	1	1	6	P0ABH0	P0ABH0 [326-350]		0	2485.31	High	n/a	n/a	High	2.359e-05	3.848e-12	5.98
FALSE	High	[R].HHITADGYYR.[G]		4.08646e-06	7.31991e-05	1	1	1	15	P0A7N4	P0A7N4 [41-50]		0	1232.58	High	High	High	High	2.359e-05	7.918e-07	2.96
FALSE	High	[R].QILPEANSQIVGFR.[Y]		7.47638e-06	7.31991e-05	1	1	1	9	P67910	P67910 [153-166]		0	1571.85	High	High	High	High	2.359e-05	1.525e-06	3.49
FALSE	High	[R].HHQLQALALLR.[M]		4.58376e-05	7.31991e-05	1	1	1	2	P27249	P27249 [641-651]		0	1299.76	High	n/a	n/a	High	2.359e-05	1.101e-05	3.28
FALSE	High	[K].HHQTYVNNANAALESLPEFANLPVEELITK.[L]		1.99134e-08	7.31991e-05	1	1	1	4	P00448	P00448 [31-60]		0	3362.7	High	High	n/a	High	2.359e-05	2.469e-09	5.1
FALSE	High	[K].HHQTYVTNLNNLIK.[G]		1.09571e-08	7.31991e-05	1	1	1	29	P0AGD3	P0AGD3 [31-44]		0	1694.9	High	High	High	High	2.359e-05	1.289e-09	5.64
FALSE	High	[R].QLINTVHVDMLIVPLRDEEE.[-]	1xOxidation [M10]	2.70245e-05	7.31991e-05	1	1	1	3	P0AED0	P0AED0 [125-144]		1	2379.22	High	n/a	High	High	2.359e-05	6.187e-06	2.54
FALSE	High	[K].QLLPIYDKPMIYYPLSTLMLAGIR.[D]		1.43915e-06	7.31991e-05	1	1	1	2	P37744	P37744 [27-50]		0	2809.54	High	n/a	High	High	2.359e-05	2.555e-07	3.47
FALSE	High	[K].QLLNEFPELK.[G]		2.72364e-05	7.31991e-05	1	1	1	9	P63020	P63020 [166-175]		0	1230.67	High	High	High	High	2.359e-05	6.247e-06	3.31
FALSE	High	[K].QILLDTYYGR.[D]		5.93042e-05	7.31991e-05	1	1	1	13	P0A9Q7	P0A9Q7 [856-865]		0	1241.65	High	High	High	High	2.359e-05	1.469e-05	2.65
FALSE	High	[R].HIAAPNETVSTMGFEAATR.[A]		4.64346e-11	7.31991e-05	1	1	1	3	P0A6R0	P0A6R0 [43-61]		0	2002.97	n/a	High	n/a	High	2.359e-05	3.455e-12	4.58
FALSE	High	[R].HIAAPNETVSTMGFEAATR.[A]	1xOxidation [M12]	9.13141e-05	7.31991e-05	1	1	1	1	P0A6R0	P0A6R0 [43-61]		0	2018.96	n/a	High	n/a	High	2.359e-05	2.375e-05	2.49
FALSE	High	[R].HLAEQVQPLR.[M]		3.07371e-05	7.31991e-05	1	1	1	4	P22523	P22523 [510-519]		0	1190.66	High	High	High	High	2.359e-05	7.111e-06	3.07
FALSE	High	[R].HLAFSVDDIDAAVAHLESHNVK.[C]		2.56341e-06	7.31991e-05	1	1	1	1	P52096	P52096 [78-99]		0	2388.19	High	n/a	n/a	High	2.359e-05	4.773e-07	2.86
FALSE	High	[R].HLAGFIHACYSR.[Q]	1xCarbamidomethyl [C9]	6.49886e-07	7.31991e-05	1	1	1	19	P00547	P00547 [206-217]		0	1431.7	High	High	High	High	2.359e-05	1.079e-07	3.39
FALSE	High	[K].HIAHDFNDPLTWSHNR.[V]		1.03705e-05	7.31991e-05	1	1	1	5	P0A6Z3	P0A6Z3 [252-267]		0	1959.92	High	High	High	High	2.359e-05	2.179e-06	3.92
FALSE	High	[R].LVNNHLDEMMPVIYTPTVGAACER.[F]	1xCarbamidomethyl [C22]	3.42387e-07	7.31991e-05	1	1	1	3	P26616	P26616 [91-114]		0	2730.3	High	High	High	High	2.359e-05	5.377e-08	4.78
FALSE	High	[K].HLAHVLSEK.[Y]		1.4042e-05	7.31991e-05	1	1	1	4	P0AB61	P0AB61 [70-78]		0	1033.58	High	High	High	High	2.359e-05	3.031e-06	3.06
FALSE	High	[K].QLLPIYDKPMIYYPLSTLMLAGIR.[D]	1xOxidation [M10]	1.34027e-06	7.31991e-05	1	1	1	1	P37744	P37744 [27-50]		0	2825.53	High	n/a	n/a	High	2.359e-05	2.365e-07	3.3
FALSE	High	[K].QLLQELQESFGGPTGEHNSPR.[S]		9.57801e-11	7.31991e-05	1	1	1	4	P08622	P08622 [339-359]		0	2324.13	n/a	High	High	High	2.359e-05	7.594e-12	6.8
FALSE	High	[R].HGLGMSDQIENR.[I]		1.13093e-07	7.31991e-05	1	1	1	10	P0A6E4	P0A6E4 [271-282]		0	1356.63	High	High	High	High	2.359e-05	1.624e-08	3.7
FALSE	High	[R].HGLGMSDQIENR.[I]	1xOxidation [M5]	1.84137e-05	7.31991e-05	1	1	1	2	P0A6E4	P0A6E4 [271-282]		0	1372.63	n/a	n/a	High	High	2.359e-05	4.062e-06	2.26
FALSE	High	[K].QLIWQGFGALAPSLMASPSQK.[L]		2.76335e-06	7.31991e-05	1	1	1	1	P76086	P76086 [129-149]		0	2230.17	n/a	High	n/a	High	2.359e-05	5.184e-07	5.72
FALSE	High	[R].QILWNLISNAVK.[F]		5.3472e-05	7.31991e-05	1	1	1	1	P0AEC3	P0AEC3 [401-412]		0	1398.81	n/a	High	n/a	High	2.359e-05	1.307e-05	3.52
FALSE	High	[K].QILTNIIQSEDR.[I]		2.27673e-06	7.31991e-05	1	1	1	11	P0C0S1	P0C0S1 [203-214]		0	1429.76	High	High	High	High	2.359e-05	4.203e-07	3.81
FALSE	High	[R].QLLTDNMDILHAMK.[D]		1.02443e-07	7.31991e-05	1	1	1	5	P0AAI3	P0AAI3 [562-575]		0	1642.83	n/a	High	High	High	2.359e-05	1.459e-08	5.24
FALSE	High	[R].IVNAYEAWEEAEQK.[R]		4.66151e-07	7.31991e-05	1	1	1	7	P0A9K3	P0A9K3 [316-329]		0	1679.79	n/a	High	High	High	2.359e-05	7.514e-08	4.17
FALSE	High	[K].HHAYDVGSFLDNYGIAVR.[T]		3.27807e-07	7.31991e-05	1	1	1	1	P77444	P77444 [342-359]		0	2033.98	n/a	High	n/a	High	2.359e-05	5.126e-08	5.51
FALSE	High	[R].HGMGFEGMR.[V]		0.000120054	7.31991e-05	1	1	1	8	P00370	P00370 [226-234]		0	1021.43	High	High	High	High	2.359e-05	3.233e-05	2.42
FALSE	High	[R].HGNTSAASVPCALDEAVR.[D]	1xCarbamidomethyl [C11]	4.29232e-05	7.31991e-05	1	1	1	3	P0A6R0	P0A6R0 [272-289]		0	1854.88	n/a	High	High	High	2.359e-05	1.027e-05	2.84
FALSE	High	[K].HGPLALIDADMPVIVVAPNNELLEK.[L]		2.68794e-06	7.31991e-05	1	1	1	2	P17169	P17169 [505-529]		0	2668.44	n/a	High	n/a	High	2.359e-05	5.034e-07	4.42
FALSE	High	[K].HGQVVSVGK.[I]		0.000111158	7.31991e-05	1	1	1	2	P0A6K6	P0A6K6 [251-259]		0	910.51	High	High	n/a	High	2.359e-05	2.959e-05	2.69
FALSE	High	[R].QLIQTPYGSAWMYVYQRPVDGLK.[L]		2.75245e-06	7.31991e-05	1	1	1	1	P0AE48	P0AE48 [79-101]		0	2713.38	High	n/a	n/a	High	2.359e-05	5.155e-07	3.44
FALSE	High	[K].HGVSDEHIVMR.[V]		3.95713e-05	7.31991e-05	1	1	1	2	P17846	P17846 [465-475]		0	1279.62	High	n/a	High	High	2.359e-05	9.369e-06	3.34
FALSE	High	[R].HGVTMLTLGQYLQPSR.[H]		4.14014e-09	7.31991e-05	1	1	1	5	P60716	P60716 [255-270]		0	1800.94	n/a	High	n/a	High	2.359e-05	4.491e-10	4.97
FALSE	High	[R].HGYAFNELDLGK.[R]		2.66856e-07	7.31991e-05	1	1	1	6	P0ADN2	P0ADN2 [38-49]		0	1363.66	High	High	High	High	2.359e-05	4.104e-08	3.97
FALSE	High	[R].QLIQVNPDILMR.[L]		9.03439e-06	7.31991e-05	1	1	1	5	P0ACJ8	P0ACJ8 [105-116]		0	1439.8	High	High	High	High	2.359e-05	1.873e-06	3.93
FALSE	High	[R].HLALGVAGWMR.[Y]		7.3402e-05	7.31991e-05	1	1	1	8	P39160	P39160 [398-408]		0	1210.65	High	High	High	High	2.359e-05	1.856e-05	2.44
FALSE	High	[K].HIALSGSISQGAK.[D]		6.42296e-08	7.31991e-05	1	1	1	4	P0A9G8	P0A9G8 [27-39]		0	1268.7	High	High	n/a	High	2.359e-05	8.76e-09	3.08
FALSE	High	[K].HIALVAHDHCK.[Q]	1xCarbamidomethyl [C10]	1.22405e-07	7.31991e-05	1	1	1	4	P0A731	P0A731 [13-23]		0	1300.66	High	High	High	High	2.359e-05	1.767e-08	4.77
FALSE	High	[K].HLFTSESVSEGHPDK.[I]		7.3769e-10	7.31991e-05	1	1	1	16	P0A817	P0A817 [4-18]		0	1669.78	n/a	High	High	High	2.359e-05	6.924e-11	4.53
FALSE	High	[R].HLGADTDVPAGDIGVGGR.[E]		1.83257e-11	7.31991e-05	1	1	1	10	P00370	P00370 [157-174]		0	1706.85	n/a	High	High	High	2.359e-05	1.264e-12	5.1
FALSE	High	[K].HIGESASDILR.[R]		2.46405e-06	7.31991e-05	1	1	1	13	P0AFY8	P0AFY8 [20-30]		0	1197.62	High	High	High	High	2.359e-05	4.575e-07	2.84
FALSE	High	[R].QLLDEVQSICPPHVTIMQVR.[Q]	1xCarbamidomethyl [C10]	8.27369e-08	7.31991e-05	1	1	1	2	P0AEP3	P0AEP3 [89-108]		0	2363.22	High	n/a	n/a	High	2.359e-05	1.156e-08	3.39
FALSE	High	[R].HIGGHGYGSIYPGPIGAVISPLLGGYK.[D]		1.18593e-08	7.31991e-05	1	1	1	5	P77536	P77536 [327-353]		0	2680.42	n/a	High	n/a	High	2.359e-05	1.409e-09	6.85
FALSE	High	[R].HLGGTIILADAHIR.[Y]		2.41289e-05	7.31991e-05	1	1	1	2	P0ADQ2	P0ADQ2 [244-257]		0	1486.85	High	High	n/a	High	2.359e-05	5.454e-06	3.81
FALSE	High	[K].HIGLSNVTPTQVAEAR.[K]		6.24755e-09	7.31991e-05	1	1	1	4	P25906	P25906 [158-173]		0	1692.9	n/a	High	High	High	2.359e-05	7.027e-10	4.21
FALSE	High	[K].LVNSQFSQR.[Q]		0.000146436	7.31991e-05	1	1	1	4	P25894	P25894 [179-187]		0	1078.56	High	High	High	High	2.359e-05	4.05e-05	1.66
FALSE	High	[R].QIIDEDLASGK.[H]		0.000144359	7.31991e-05	1	1	1	7	P00962	P00962 [14-24]		0	1188.61	High	High	High	High	2.359e-05	3.985e-05	2.08
FALSE	High	[K].HIGVAISGNEEDALLVNK.[A]		8.67601e-11	7.31991e-05	1	1	1	4	P0AAB8	P0AAB8 [5-22]		0	1878.99	High	High	n/a	High	2.359e-05	6.808e-12	5.86
FALSE	High	[K].HLGVEASLKPTK.[W]		9.42757e-08	7.31991e-05	1	1	1	14	P0AEM9	P0AEM9 [77-88]		0	1279.74	High	High	High	High	2.359e-05	1.33e-08	4.82
FALSE	High	[R].QLIAQSWHTDEIRK.[L]		0.000150668	7.31991e-05	1	1	1	2	P00864	P00864 [180-193]		1	1724.91	High	High	n/a	High	2.359e-05	4.198e-05	2.16
FALSE	High	[R].HIKDEPASLDPAK.[A]		9.47878e-05	7.31991e-05	1	1	1	3	P77348	P77348 [40-52]		1	1420.74	High	High	High	High	2.359e-05	2.472e-05	3.69
FALSE	High	[K].HLKPIALAGDAR.[K]		3.21118e-06	7.31991e-05	1	1	1	5	P21179	P21179 [691-702]		0	1261.74	High	High	High	High	2.359e-05	6.1e-07	2.81
FALSE	High	[R].HILANFENLPVAGEYMHR.[D]		2.57531e-08	7.31991e-05	1	1	1	2	P06149	P06149 [295-312]		0	2111.05	High	High	n/a	High	2.359e-05	3.259e-09	4.46
FALSE	High	[R].QLIAQSWHTDEIR.[K]		2.73078e-06	7.31991e-05	1	1	1	5	P00864	P00864 [180-192]		0	1596.81	High	High	High	High	2.359e-05	5.105e-07	4.5
FALSE	High	[R].HIGPDAAQQQEMLNAVGAQSLNALTGQIVPK.[D]		2.24228e-12	7.31991e-05	1	1	1	2	P33195	P33195 [18-48]		0	3199.65	n/a	High	n/a	High	2.359e-05	1.298e-13	8.33
FALSE	High	[K].HIFISNLK.[Y]		4.98955e-05	7.31991e-05	1	1	1	10	P69924	P69924 [72-79]		0	971.567	High	High	High	High	2.359e-05	1.212e-05	2.66
FALSE	High	[K].QLLEYDDVANDQR.[R]		7.96343e-06	7.31991e-05	1	1	1	4	P10408	P10408 [644-656]		0	1578.74	n/a	High	High	High	2.359e-05	1.636e-06	3.56
FALSE	High	[R].HLESVVTNK.[I]		2.55862e-05	7.31991e-05	1	1	1	7	P62768	P62768 [106-114]		0	1026.56	High	High	High	High	2.359e-05	5.816e-06	2.65
FALSE	High	[K].HIAMHVAASKPEFIKPEDVSAEVVEK.[E]		2.18102e-15	7.31991e-05	1	1	1	51	P0A6P1	P0A6P1 [168-193]		0	2861.49	High	High	High	High	2.359e-05	7.062e-17	7.28
FALSE	High	[K].HIAMHVAASKPEFIKPEDVSAEVVEK.[E]	1xOxidation [M4]	1.0449e-10	7.31991e-05	1	1	1	9	P0A6P1	P0A6P1 [168-193]		0	2877.48	High	High	High	High	2.359e-05	8.333e-12	6.26
FALSE	High	[K].QLLHLMIHSLYSNK.[E]	1xOxidation [M6]	2.5533e-06	7.31991e-05	1	1	1	6	P0A6Z3	P0A6Z3 [15-28]		0	1712.92	High	High	n/a	High	2.359e-05	4.761e-07	3.15
FALSE	High	[K].HLAVAVTPVAGQLDLK.[K]		0.00013484	7.31991e-05	1	1	1	3	P0AAR3	P0AAR3 [58-73]		0	1631.95	High	High	n/a	High	2.359e-05	3.687e-05	3.64
FALSE	High	[K].HLAVSSFSMENPQGFGLLQR.[G]		6.27156e-07	7.31991e-05	1	1	1	11	P33136	P33136 [296-315]		0	2218.11	High	High	High	High	2.359e-05	1.039e-07	5.08
FALSE	High	[K].HLAVSSFSMENPQGFGLLQR.[G]	1xOxidation [M9]	3.49493e-05	7.31991e-05	1	1	1	1	P33136	P33136 [296-315]		0	2234.1	n/a	n/a	High	High	2.359e-05	8.194e-06	2.55
FALSE	High	[R].HLCPDFYGATYEK.[M]	1xCarbamidomethyl [C3]	7.23237e-08	7.31991e-05	1	1	1	6	P07658	P07658 [507-519]		0	1600.71	n/a	High	n/a	High	2.359e-05	1e-08	5.11
FALSE	High	[R].HLDALLSSGHNVVGVFTQPDRPAGR.[G]		7.17541e-09	7.31991e-05	1	1	1	6	P23882	P23882 [19-43]		0	2643.38	High	High	n/a	High	2.359e-05	8.154e-10	6.28
FALSE	High	[K].HLDALVADEDLSR.[F]		1.69313e-07	7.31991e-05	1	1	1	10	P0A6H5	P0A6H5 [428-440]		0	1453.73	High	High	High	High	2.359e-05	2.513e-08	4.71
FALSE	High	[K].QLLHLMIHSLYSNK.[E]		2.13826e-07	7.31991e-05	1	1	1	53	P0A6Z3	P0A6Z3 [15-28]		0	1696.92	High	High	High	High	2.359e-05	3.236e-08	2.95
FALSE	High	[R].HLDGNIRPQTILELGR.[Q]		1.41141e-07	7.31991e-05	1	1	1	3	P22333	P22333 [14-29]		0	1832.01	n/a	High	n/a	High	2.359e-05	2.064e-08	2.58
FALSE	High	[K].HLEAGCDLLK.[Q]	1xCarbamidomethyl [C6]	1.79148e-05	7.31991e-05	1	1	1	4	P0A988	P0A988 [255-264]		0	1155.58	High	High	High	High	2.359e-05	3.954e-06	3.19
FALSE	High	[K].HLEELHNLYK.[V]		5.02811e-05	7.31991e-05	1	1	1	3	P21499	P21499 [406-415]		0	1295.67	High	High	n/a	High	2.359e-05	1.222e-05	2.04
FALSE	High	[R].HIEELPQVMSDAFR.[I]		1.75666e-05	7.31991e-05	1	1	1	6	P08142	P08142 [143-156]		0	1671.82	High	n/a	High	High	2.359e-05	3.864e-06	3.99
FALSE	High	[R].HIEIDLGDSGMR.[Y]		1.03705e-05	7.31991e-05	1	1	1	3	P38038	P38038 [258-269]		0	1342.64	n/a	High	High	High	2.359e-05	2.181e-06	3.16
FALSE	High	[R].IMQAIIGGIIAGFGAR.[L]		6.01769e-06	7.31991e-05	1	1	1	5	P31064	P31064 [112-127]		0	1587.9	High	High	n/a	High	2.359e-05	1.207e-06	2.97
FALSE	High	[K].HIEINGDNLHDYLGVQR.[F]		2.33271e-07	7.31991e-05	1	1	1	12	P0A9M0	P0A9M0 [567-583]		0	1992.99	High	High	High	High	2.359e-05	3.555e-08	3.84
FALSE	High	[R].QLLAEVQSICPPGVTIMNVR.[Q]	1xCarbamidomethyl [C10]	6.68133e-07	7.31991e-05	1	1	1	3	P0AAB6	P0AAB6 [84-103]		0	2225.18	High	n/a	High	High	2.359e-05	1.112e-07	3.44
FALSE	High	[K].QEAAPAAAPAPAAGVK.[E]		7.06177e-07	7.31991e-05	1	1	1	16	P06959	P06959 [192-207]		0	1419.76	High	High	High	High	2.359e-05	1.181e-07	3.76
FALSE	High	[K].INLGIGVYKDETGK.[T]		3.78003e-08	7.31991e-05	1	1	1	17	P00509	P00509 [29-42]		1	1506.82	High	High	High	High	2.359e-05	4.934e-09	4.4
FALSE	High	[K].RLNDVEYHESIDEMK.[H]		8.2397e-07	7.31991e-05	1	1	1	4	P0ABD3	P0ABD3 [39-53]		1	1877.87	n/a	High	n/a	High	2.359e-05	1.396e-07	4.96
FALSE	High	[K].SLMQLVPIYVLSANGER.[S]		2.0141e-06	7.31991e-05	1	1	1	4	P0ACY3	P0ACY3 [125-141]		0	1890.02	High	High	High	High	2.359e-05	3.68e-07	3.14
FALSE	High	[K].SLMDLYTFAQR.[N]		5.38844e-05	7.31991e-05	1	1	1	1	P0ACZ4	P0ACZ4 [190-200]		0	1344.66	n/a	n/a	High	High	2.359e-05	1.318e-05	3.32
FALSE	High	[K].FYPLHTGHIYLIQR.[A]		3.24948e-06	7.31991e-05	1	1	1	9	P27278	P27278 [73-86]		0	1757.95	High	High	High	High	2.359e-05	6.179e-07	3.16
FALSE	High	[K].FYQFWINTADADVYR.[F]		1.57375e-05	7.31991e-05	1	1	1	2	P0AGJ9	P0AGJ9 [256-270]		0	1908.89	n/a	n/a	High	High	2.359e-05	3.422e-06	4.24
FALSE	High	[K].LPADDKTAIESALTALETALKGEDK.[A]		3.44793e-06	7.31991e-05	1	1	1	1	P0A6Y8	P0A6Y8 [557-581]		2	2600.37	n/a	High	n/a	High	2.359e-05	6.572e-07	4.71
FALSE	High	[R].FYQNWQPAWAPGTQR.[L]		9.96988e-06	7.31991e-05	1	1	1	2	P00811	P00811 [150-164]		0	1849.88	n/a	High	n/a	High	2.359e-05	2.082e-06	3.58
FALSE	High	[R].SLLSYDGLDASR.[A]		4.89437e-05	7.31991e-05	1	1	1	1	P00562	P00562 [503-514]		0	1296.64	High	n/a	n/a	High	2.359e-05	1.185e-05	2.52
FALSE	High	[K].SLMVLEEGVIEGR.[R]		8.56794e-05	7.31991e-05	1	1	1	2	P0ABB8	P0ABB8 [677-689]		0	1431.75	n/a	High	High	High	2.359e-05	2.204e-05	2.29
FALSE	High	[K].LPADDKTAIESALTALETALK.[G]		7.61413e-09	7.31991e-05	1	1	1	2	P0A6Y8	P0A6Y8 [557-577]		1	2171.18	n/a	High	n/a	High	2.359e-05	8.721e-10	7.36
FALSE	High	[K].SILILGAGPIVIGQACEFDYSGAQACK.[A]	2xCarbamidomethyl [C16; C26]	2.66056e-05	7.31991e-05	1	1	1	2	P00968	P00968 [9-35]		0	2838.42	n/a	High	High	High	2.359e-05	6.064e-06	4.83
FALSE	High	[K].FYVVVNIAPHNAK.[L]		8.84774e-07	7.31991e-05	1	1	1	14	P76403	P76403 [62-74]		0	1471.81	High	High	High	High	2.359e-05	1.507e-07	3.51
FALSE	High	[K].GAAAQAVQCANIR.[F]	1xCarbamidomethyl [C9]	3.99073e-06	7.31991e-05	1	1	1	2	P11446	P11446 [312-324]		0	1329.67	High	n/a	High	High	2.359e-05	7.708e-07	3.03
FALSE	High	[R].GAAAVSTDEMGDIIAR.[Y]		2.86552e-07	7.31991e-05	1	1	1	10	P30125	P30125 [342-357]		0	1576.76	n/a	n/a	High	High	2.359e-05	4.448e-08	3.98
FALSE	High	[R].GAAAVSTDEMGDIIAR.[Y]	1xOxidation [M10]	1.20445e-05	7.31991e-05	1	1	1	1	P30125	P30125 [342-357]		0	1592.76	n/a	n/a	High	High	2.359e-05	2.562e-06	2.8
FALSE	High	[K].SILIEKPNQLAIVER.[E]		7.71028e-05	7.31991e-05	1	1	1	1	P38105	P38105 [3-17]		0	1723.01	High	n/a	n/a	High	2.359e-05	1.96e-05	2.11
FALSE	High	[K].GAAGGHTATHHASAAPARPQPVE.[-]		5.22864e-11	7.31991e-05	1	1	1	7	P21513	P21513 [1039-1061]		0	2191.08	High	High	High	High	2.359e-05	3.938e-12	7.04
FALSE	High	[R].SLIMQYKPTHAAVVFDAK.[G]		7.76624e-10	7.31991e-05	1	1	1	10	P00582	P00582 [48-65]		0	2019.07	High	High	High	High	2.359e-05	7.343e-11	5.78
FALSE	High	[K].SLLKPEHQGLATEVMCR.[M]	1xCarbamidomethyl [C16]	6.17311e-07	7.31991e-05	1	1	1	3	P16456	P16456 [192-208]		0	1969	n/a	High	High	High	2.359e-05	1.021e-07	2.89
FALSE	High	[K].SINAEVTNSAIELK.[V]		4.41036e-07	7.31991e-05	1	1	1	3	P23839	P23839 [260-273]		0	1488.79	n/a	High	High	High	2.359e-05	7.075e-08	4.26
FALSE	High	[K].SINLMEMPGLNVGYLSYNVQK.[K]		1.14443e-07	7.31991e-05	1	1	1	8	P23847	P23847 [281-301]		0	2370.18	High	High	High	High	2.359e-05	1.644e-08	5.46
FALSE	High	[K].SLSDTLEEVLSSSGEK.[S]		7.11882e-08	7.31991e-05	1	1	1	10	P64581	P64581 [16-31]		0	1680.82	n/a	High	High	High	2.359e-05	9.834e-09	4.87
FALSE	High	[K].SISDIIAGR.[D]		0.00014696	7.31991e-05	1	1	1	13	P00888	P00888 [43-51]		0	931.521	High	n/a	High	High	2.359e-05	4.074e-05	3.01
FALSE	High	[R].SIRPDIIVNAAAHTAVDK.[A]		5.20527e-05	7.31991e-05	1	1	1	2	P37760	P37760 [52-69]		0	1891.04	n/a	High	n/a	High	2.359e-05	1.268e-05	1.69
FALSE	High	[K].SLRDDTWVTLR.[G]		8.99581e-05	7.31991e-05	1	1	1	14	P0ADU5	P0ADU5 [54-64]		1	1361.72	High	High	High	High	2.359e-05	2.336e-05	3.15
FALSE	High	[K].SLQEAVMEEIIKPILPAEWLTSATK.[F]		5.37548e-09	7.31991e-05	1	1	1	2	P0A817	P0A817 [198-222]		0	2797.51	n/a	n/a	High	High	2.359e-05	5.974e-10	6.56
FALSE	High	[K].SIQDYPKPGILFR.[D]		1.50314e-06	7.31991e-05	1	1	1	14	P69503	P69503 [17-29]		0	1533.84	High	High	High	High	2.359e-05	2.676e-07	2.94
FALSE	High	[K].FYALPQSPQLFK.[Q]		1.57994e-05	7.31991e-05	1	1	1	4	P21889	P21889 [187-198]		0	1438.77	n/a	High	High	High	2.359e-05	3.445e-06	2.86
FALSE	High	[R].FYLDLADLR.[L]		0.000145395	7.31991e-05	1	1	1	2	P09831	P09831 [198-206]		0	1125.59	High	n/a	High	High	2.359e-05	4.015e-05	2.07
FALSE	High	[R].SIPHMLEHFR.[A]		8.66496e-05	7.31991e-05	1	1	1	7	P0A9M8	P0A9M8 [263-272]		0	1266.64	High	High	High	High	2.359e-05	2.24e-05	2.57
FALSE	High	[R].FYDAVSTFK.[I]		0.000135327	7.31991e-05	1	1	1	9	P00452	P00452 [196-204]		0	1077.53	High	High	High	High	2.359e-05	3.699e-05	0.87
FALSE	High	[K].FYDDMFDELLK.[Y]		3.44793e-06	7.31991e-05	1	1	1	2	Q46829	Q46829 [113-123]		0	1435.64	High	High	n/a	High	2.359e-05	6.598e-07	2.87
FALSE	High	[R].FYDEQGLCDQLYTHLAQALNR.[S]	1xCarbamidomethyl [C8]	4.66189e-09	7.31991e-05	1	1	1	2	P54901	P54901 [253-273]		0	2555.2	n/a	High	n/a	High	2.359e-05	5.125e-10	4.67
FALSE	High	[K].FYEAVMSSHAR.[L]		0.000155003	7.31991e-05	1	1	1	5	P21499	P21499 [370-380]		0	1297.6	High	High	High	High	2.359e-05	4.336e-05	2.8
FALSE	High	[K].SINLMEMPGLNVGYLSYNVQK.[K]	1xOxidation [M5]	5.30627e-05	7.31991e-05	1	1	1	1	P23847	P23847 [281-301]		0	2386.18	High	n/a	n/a	High	2.359e-05	1.296e-05	2.75
FALSE	High	[R].FYGHLEQTLLATGFIR.[E]		2.1122e-05	7.31991e-05	1	1	1	4	P0AE01	P0AE01 [186-201]		0	1865.99	High	High	n/a	High	2.359e-05	4.718e-06	3.47
FALSE	High	[R].FYGVQFHPEVTHTR.[Q]		2.36056e-07	7.31991e-05	1	1	1	13	P04079	P04079 [175-188]		0	1717.84	High	High	High	High	2.359e-05	3.595e-08	4.35
FALSE	High	[R].SLNQANDIAADFGSK.[S]		1.54533e-06	7.31991e-05	1	1	1	7	P0ABU7	P0ABU7 [67-81]		0	1550.74	n/a	High	High	High	2.359e-05	2.754e-07	3.74
FALSE	High	[K].FWPHDFTLLAHFR.[V]		4.93959e-06	7.31991e-05	1	1	1	3	P39173	P39173 [130-142]		0	1686.85	High	n/a	n/a	High	2.359e-05	9.745e-07	2.29
FALSE	High	[R].GAAGTQYDDSNMGQNK.[V]		2.36854e-06	7.31991e-05	1	1	1	4	P02930	P02930 [290-305]		0	1656.69	n/a	High	High	High	2.359e-05	4.388e-07	3.79
FALSE	High	[R].SLIGPDGEQYK.[L]		9.40834e-05	7.31991e-05	1	1	1	9	P0A9Q1	P0A9Q1 [150-160]		0	1206.6	High	High	High	High	2.359e-05	2.456e-05	2.57
FALSE	High	[K].SIGTLSAFEQNALEGMLDTLKK.[D]		1.42829e-08	7.31991e-05	1	1	1	2	P61889	P61889 [280-301]		1	2366.23	n/a	High	High	High	2.359e-05	1.723e-09	7.04
FALSE	High	[K].SIGTLSAFEQNALEGMLDTLK.[K]	1xOxidation [M16]	8.53831e-07	7.31991e-05	1	1	1	1	P61889	P61889 [280-300]		0	2254.13	n/a	High	n/a	High	2.359e-05	1.453e-07	3.26
FALSE	High	[K].GAELANSFKPDVIIALGGGSPMDAAK.[I]		8.11164e-08	7.31991e-05	1	1	1	4	P0A9Q7	P0A9Q7 [528-553]		0	2529.3	n/a	High	High	High	2.359e-05	1.132e-08	6.53
FALSE	High	[K].GAELANSFKPDVIIALGGGSPMDAAK.[I]	1xOxidation [M22]	2.65019e-05	7.31991e-05	1	1	1	1	P0A9Q7	P0A9Q7 [528-553]		0	2545.3	n/a	High	n/a	High	2.359e-05	6.058e-06	2.99
FALSE	High	[K].SIGTLSAFEQNALEGMLDTLK.[K]		2.34203e-10	7.31991e-05	1	1	1	7	P61889	P61889 [280-300]		0	2238.13	n/a	High	High	High	2.359e-05	1.997e-11	5.18
FALSE	High	[K].GAENISQAEQAK.[V]		1.10451e-05	7.31991e-05	1	1	1	1	P77433	P77433 [117-128]		0	1245.61	n/a	High	n/a	High	2.359e-05	2.329e-06	3.43
FALSE	High	[K].SLGQFNLDGINPAPR.[G]		1.0957e-07	7.31991e-05	1	1	1	29	P0A6Y8	P0A6Y8 [453-467]		0	1598.83	High	High	High	High	2.359e-05	1.565e-08	4.79
FALSE	High	[K].GAEAMQAAGLK.[F]		8.60016e-05	7.31991e-05	1	1	1	7	P0ADY1	P0ADY1 [515-525]		0	1046.53	High	High	High	High	2.359e-05	2.216e-05	2.76
FALSE	High	[K].IVGFLYLGTPQLK.[A]		5.36668e-06	7.31991e-05	1	1	1	5	P0ACY1	P0ACY1 [154-166]		0	1448.85	n/a	High	High	High	2.359e-05	1.063e-06	3.55
FALSE	High	[K].SIGNTVSPQDVMNK.[L]		2.30389e-06	7.31991e-05	1	1	1	4	P00956	P00956 [606-619]		0	1489.73	n/a	High	n/a	High	2.359e-05	4.254e-07	4.22
FALSE	High	[R].GAFAMGGMAAFIPSK.[D]		4.82391e-06	7.31991e-05	1	1	1	1	P08997	P08997 [323-337]		0	1455.71	n/a	High	n/a	High	2.359e-05	9.489e-07	4.51
FALSE	High	[R].GAFAMGGMAAFIPSKDEEHNNQVLNK.[V]		2.41734e-09	7.31991e-05	1	1	1	17	P08997	P08997 [323-348]		1	2776.32	High	High	High	High	2.359e-05	2.508e-10	5.59
FALSE	High	[R].GAFAMGGMAAFIPSKDEEHNNQVLNK.[V]	1xOxidation [M]	1.88317e-06	7.31991e-05	1	1	2	6	P08997	P08997 [323-348]		1	2792.31	High	High	High	High	2.359e-05	3.42e-07	3.65
FALSE	High	[R].GAFAYISDQQK.[V]		0.000145395	7.31991e-05	1	1	1	1	P61320	P61320 [56-66]		0	1227.6	n/a	High	n/a	High	2.359e-05	4.015e-05	2.84
FALSE	High	[K].SLGNFFTVR.[D]		0.00014696	7.31991e-05	1	1	1	8	P21888	P21888 [270-278]		0	1040.55	High	High	High	High	2.359e-05	4.07e-05	2.37
FALSE	High	[R].GAFVSEVLPGSGSAK.[A]		4.23437e-06	7.31991e-05	1	1	1	4	P39099	P39099 [291-305]		0	1405.73	n/a	High	High	High	2.359e-05	8.213e-07	3.41
FALSE	High	[R].GAEQIYIPVLIK.[K]		5.24544e-05	7.31991e-05	1	1	1	4	P0A853	P0A853 [104-115]		0	1343.79	High	High	n/a	High	2.359e-05	1.282e-05	3.12
FALSE	High	[R].GAAGTQYDDSNMGQNK.[V]	1xOxidation [M12]	2.58376e-06	7.31991e-05	1	1	1	2	P02930	P02930 [290-305]		0	1672.69	n/a	High	High	High	2.359e-05	4.812e-07	3.53
FALSE	High	[K].GAEAALTALEMINVLK.[A]	1xOxidation [M11]	6.43534e-06	7.31991e-05	1	1	1	1	P61714	P61714 [137-152]		0	1659.9	n/a	High	n/a	High	2.359e-05	1.295e-06	3.83
FALSE	High	[K].GADVLVLTSGQTDNK.[I]		2.67733e-06	7.31991e-05	1	1	1	12	P75694	P75694 [66-80]		0	1517.78	n/a	High	High	High	2.359e-05	5.013e-07	4.19
FALSE	High	[K].GAAMGCSNPHPHGQIWANSFLPNEAER.[E]	1xCarbamidomethyl [C6]	2.63986e-05	7.31991e-05	1	1	1	1	P09148	P09148 [155-181]		0	2948.33	n/a	High	n/a	High	2.359e-05	6.034e-06	3.63
FALSE	High	[R].SIIGLMIESNIHEGNQSSEQPR.[S]	1xOxidation [M6]	1.07872e-05	7.31991e-05	1	1	1	3	P00888	P00888 [296-317]		0	2455.19	High	n/a	High	High	2.359e-05	2.274e-06	2.9
FALSE	High	[R].SIIGLMIESNIHEGNQSSEQPR.[S]		1.4626e-09	7.31991e-05	1	1	1	10	P00888	P00888 [296-317]		0	2439.19	High	n/a	High	High	2.359e-05	1.459e-10	6.46
FALSE	High	[R].SLLGAPLIWFPAPAASR.[E]		1.36607e-05	7.31991e-05	1	1	1	3	P0ACV6	P0ACV6 [23-39]		0	1767	n/a	High	High	High	2.359e-05	2.935e-06	3.07
FALSE	High	[R].SLLAMGCGAVLMK.[G]	1xCarbamidomethyl [C7]	6.66803e-06	7.31991e-05	1	1	1	5	P76422	P76422 [164-176]		0	1350.69	High	n/a	High	High	2.359e-05	1.345e-06	3.07
FALSE	High	[K].SLIADEDNPNLK.[L]		6.42577e-05	7.31991e-05	1	1	1	4	P0ACC3	P0ACC3 [21-32]		0	1328.67	n/a	High	High	High	2.359e-05	1.599e-05	3.58
FALSE	High	[R].SLKPGAILINACR.[G]	1xCarbamidomethyl [C12]	4.06592e-05	7.31991e-05	1	1	1	10	P05459	P05459 [196-208]		0	1412.8	High	High	High	High	2.359e-05	9.68e-06	1.91
FALSE	High	[K].GAEAALTALEMINVLK.[A]		5.3326e-07	7.31991e-05	1	1	1	6	P61714	P61714 [137-152]		0	1643.9	n/a	High	High	High	2.359e-05	8.722e-08	5.65
FALSE	High	[K].GADAPGIALTDGEILSGIFLR.[L]		8.20849e-08	7.31991e-05	1	1	1	2	P32176	P32176 [639-659]		0	2086.12	n/a	High	n/a	High	2.359e-05	1.146e-08	4.15
FALSE	High	[R].GADEGIELLIR.[A]		2.21384e-05	7.31991e-05	1	1	1	3	P06986	P06986 [83-93]		0	1185.65	n/a	n/a	High	High	2.359e-05	4.964e-06	3.45
FALSE	High	[K].SLHLNGPIVDK.[H]		3.29688e-05	7.31991e-05	1	1	1	4	P07650	P07650 [74-84]		0	1192.67	High	High	High	High	2.359e-05	7.688e-06	2.92
FALSE	High	[K].SIHFDSAWVPYTNFSPIYEGK.[C]		6.11465e-05	7.31991e-05	1	1	1	1	P0A9H3	P0A9H3 [326-346]		0	2458.17	n/a	High	n/a	High	2.359e-05	1.516e-05	4.24
FALSE	High	[K].GADLMQALVDSELQPSR.[G]		7.56538e-06	7.31991e-05	1	1	1	3	P0AGJ9	P0AGJ9 [356-372]		0	1829.91	High	High	High	High	2.359e-05	1.548e-06	4.39
FALSE	High	[K].SIGVGQYQHDVSQTQLAR.[K]		2.57531e-09	7.31991e-05	1	1	1	5	P46837	P46837 [464-481]		0	1987	High	High	n/a	High	2.359e-05	2.691e-10	4.28
FALSE	High	[R].GADVALIGTPDGVK.[T]		7.6253e-06	7.31991e-05	1	1	1	8	P0A7Z0	P0A7Z0 [202-215]		0	1312.71	n/a	High	High	High	2.359e-05	1.561e-06	4.02
FALSE	High	[K].SIGVCNFQIHHLQR.[L]	1xCarbamidomethyl [C5]	1.18592e-07	7.31991e-05	1	1	1	22	Q46857	Q46857 [134-147]		0	1708.87	High	High	High	High	2.359e-05	1.706e-08	4.02
FALSE	High	[R].SLHWQALLTAR.[A]		2.51324e-06	7.31991e-05	1	1	1	6	Q47679	Q47679 [170-180]		0	1295.72	High	n/a	High	High	2.359e-05	4.667e-07	2.82
FALSE	High	[K].SISEITQDSLVQGLGK.[E]		1.81982e-05	7.31991e-05	1	1	1	3	P33232	P33232 [366-381]		0	1674.89	n/a	n/a	High	High	2.359e-05	4.015e-06	2.71
FALSE	High	[R].FWLSAGTTYAFNK.[D]		2.46405e-06	7.31991e-05	1	1	1	1	P10384	P10384 [392-404]		0	1505.74	n/a	High	n/a	High	2.359e-05	4.573e-07	3.52
FALSE	High	[R].IPADHMVLMAGFTAGNEK.[G]		1.27815e-06	7.31991e-05	1	1	1	5	P00561	P00561 [179-196]		0	1901.92	High	n/a	High	High	2.359e-05	2.244e-07	5.1
FALSE	High	[R].SMQEVAMSSQEASK.[M]		6.58955e-06	7.31991e-05	1	1	1	3	P21170	P21170 [21-34]		0	1512.67	n/a	High	High	High	2.359e-05	1.332e-06	3.99
FALSE	High	[R].SMNTGYAGVQNPLFFK.[E]	1xOxidation [M2]	1.53923e-06	7.31991e-05	1	1	1	1	P0AB67	P0AB67 [426-441]		0	1789.86	n/a	n/a	High	High	2.359e-05	2.748e-07	3.81
FALSE	High	[R].FVIADSTLCIGCHTCEAACSETHR.[Q]	4xCarbamidomethyl [C9; C12; C15; C19]	3.1761e-09	7.31991e-05	1	1	1	3	P0AAK1	P0AAK1 [4-27]		0	2795.2	n/a	High	n/a	High	2.359e-05	3.369e-10	5.26
FALSE	High	[R].SMNTGYAGVQNPLFFK.[E]		3.86656e-06	7.31991e-05	1	1	1	4	P0AB67	P0AB67 [426-441]		0	1773.86	n/a	High	High	High	2.359e-05	7.473e-07	3.46
FALSE	High	[K].FVIAENPQWWQQFLK.[D]		8.60016e-05	7.31991e-05	1	1	1	1	P0AEW6	P0AEW6 [231-245]		0	1934	n/a	High	n/a	High	2.359e-05	2.218e-05	2.78
FALSE	High	[R].SMISPVVCSNIDDFSGLIIK.[A]	1xCarbamidomethyl [C8]	6.24752e-08	7.31991e-05	1	1	1	2	P09323	P09323 [612-631]		0	2195.11	n/a	High	n/a	High	2.359e-05	8.532e-09	4.37
FALSE	High	[R].SMLNPGSALLTLSYLGAER.[A]	1xOxidation [M2]	4.92737e-08	7.31991e-05	1	1	1	8	P0AEK4	P0AEK4 [133-151]		0	2009.04	High	High	High	High	2.359e-05	6.59e-09	5.25
FALSE	High	[K].FVGTATAGTDHVDEAWLK.[Q]		1.86181e-08	7.31991e-05	1	1	1	5	P05459	P05459 [61-78]		0	1917.93	High	High	High	High	2.359e-05	2.293e-09	4.67
FALSE	High	[R].SMLNPGSALLTLSYLGAER.[A]		3.88618e-08	7.31991e-05	1	1	1	17	P0AEK4	P0AEK4 [133-151]		0	1993.04	High	High	High	High	2.359e-05	5.091e-09	4.69
FALSE	High	[R].SMEKPSDHAPVWATFR.[R]		2.97887e-06	7.31991e-05	1	1	1	2	P09030	P09030 [252-267]		0	1858.89	n/a	High	High	High	2.359e-05	5.621e-07	2.3
FALSE	High	[R].FVIGGPMGDCGLTGR.[K]	1xCarbamidomethyl [C10]	3.21387e-07	7.31991e-05	1	1	1	19	P0A817	P0A817 [231-245]		0	1536.73	High	High	High	High	2.359e-05	5.027e-08	3.26
FALSE	High	[R].FVIGGPMGDCGLTGR.[K]	1xCarbamidomethyl [C10]; 1xOxidation [M7]	1.99944e-05	7.31991e-05	1	1	1	6	P0A817	P0A817 [231-245]		0	1552.72	High	High	High	High	2.359e-05	4.455e-06	3.28
FALSE	High	[R].FVLLTSGATVADYNDAPADAQQSEVLK.[G]		2.64577e-06	7.31991e-05	1	1	1	3	P00956	P00956 [861-887]		0	2823.4	High	High	n/a	High	2.359e-05	4.943e-07	5.15
FALSE	High	[R].FVISLCHGPAAFLALR.[H]	1xCarbamidomethyl [C6]	2.23344e-09	7.31991e-05	1	1	1	22	P31658	P31658 [180-195]		0	1771.97	High	High	High	High	2.359e-05	2.302e-10	4.1
FALSE	High	[K].IPAHMIIIASHRPDITTYLLGSNAAAVVR.[H]		6.19828e-08	7.31991e-05	1	1	1	8	P37903	P37903 [106-134]		0	3100.71	High	High	n/a	High	2.359e-05	8.45e-09	5.94
FALSE	High	[K].SMDMTQPEGEHSAHEGMEGMDMSHAESAH.[-]	1xOxidation [M]	5.52587e-07	7.31991e-05	1	1	4	6	P0ABJ1	P0ABJ1 [287-315]		0	3172.18	High	n/a	High	High	2.359e-05	9.042e-08	4.63
FALSE	High	[R].SMLLLNLINK.[E]		0.000135816	7.31991e-05	1	1	1	3	P0AFW0	P0AFW0 [139-148]		0	1158.69	High	High	n/a	High	2.359e-05	3.722e-05	3.23
FALSE	High	[K].SMDMTQPEGEHSAHEGMEGMDMSHAESAH.[-]		1.59561e-08	7.31991e-05	1	1	1	9	P0ABJ1	P0ABJ1 [287-315]		0	3156.19	High	High	High	High	2.359e-05	1.939e-09	5.42
FALSE	High	[R].SMQFALDHLR.[Y]		0.000147484	7.31991e-05	1	1	1	3	P76561	P76561 [197-206]		0	1217.61	n/a	High	n/a	High	2.359e-05	4.095e-05	2.23
FALSE	High	[R].FVGMLTDSR.[S]		0.000157211	7.31991e-05	1	1	1	4	P0A8G3	P0A8G3 [406-414]		0	1025.51	High	High	n/a	High	2.359e-05	4.402e-05	1.97
FALSE	High	[K].SNDVIQDDVFR.[R]		2.88783e-05	7.31991e-05	1	1	1	10	P52643	P52643 [272-282]		0	1307.62	High	High	High	High	2.359e-05	6.647e-06	2.72
FALSE	High	[R].FVDEHTLALDCPDGSVETLTAEK.[F]	1xCarbamidomethyl [C11]	6.12446e-07	7.31991e-05	1	1	1	6	P27306	P27306 [119-141]		0	2547.19	High	High	High	High	2.359e-05	1.011e-07	4.47
FALSE	High	[R].SNDLTVNCLTGK.[K]	1xCarbamidomethyl [C8]	7.22975e-05	7.31991e-05	1	1	1	3	P0DTT0	P0DTT0 [530-541]		0	1321.64	High	High	High	High	2.359e-05	1.824e-05	3.02
FALSE	High	[R].SNDITALRPYLSDK.[L]		8.20849e-08	7.31991e-05	1	1	1	5	P75818	P75818 [57-70]		0	1592.83	High	High	High	High	2.359e-05	1.144e-08	5.23
FALSE	High	[K].SNDADPGLNVK.[L]		3.57737e-05	7.31991e-05	1	1	1	4	P15254	P15254 [1010-1020]		0	1129.55	n/a	High	High	High	2.359e-05	8.418e-06	3.11
FALSE	High	[K].SNCLITHQPDWGSLQIQYR.[G]	1xCarbamidomethyl [C3]	6.00452e-07	7.31991e-05	1	1	1	2	Q46920	Q46920 [188-206]		0	2316.12	n/a	High	High	High	2.359e-05	9.882e-08	4.19
FALSE	High	[K].FVEAEGFSVVR.[E]		5.05803e-06	7.31991e-05	1	1	1	9	P0AE18	P0AE18 [156-166]		0	1239.64	High	High	High	High	2.359e-05	9.991e-07	2.82
FALSE	High	[K].SMQPWHFFVIEGEGR.[E]		1.86317e-05	7.31991e-05	1	1	1	1	P0ACY1	P0ACY1 [41-55]		0	1819.86	High	n/a	n/a	High	2.359e-05	4.114e-06	2.18
FALSE	High	[K].LVGANIAMDMVK.[I]		5.53891e-06	7.31991e-05	1	1	1	5	P0AEZ1	P0AEZ1 [251-262]		0	1261.66	High	n/a	High	High	2.359e-05	1.099e-06	2.54
FALSE	High	[K].FVESVDVAVNLGIDAR.[K]		7.59528e-06	7.31991e-05	1	1	1	2	P0A7L0	P0A7L0 [38-53]		0	1703.9	n/a	n/a	High	High	2.359e-05	1.548e-06	3.03
FALSE	High	[R].FVETVAALAHHEGMGAR.[V]		4.62513e-08	7.31991e-05	1	1	1	6	P25524	P25524 [226-242]		0	1795.89	High	High	High	High	2.359e-05	6.159e-09	5.28
FALSE	High	[K].FVFIGAGGAALK.[L]		0.000145915	7.31991e-05	1	1	1	2	P33940	P33940 [263-274]		0	1150.66	High	n/a	High	High	2.359e-05	4.038e-05	2.59
FALSE	High	[R].SMTGNCAALAALADEPGYAQINTEDAKR.[L]	1xCarbamidomethyl [C6]	5.7736e-05	7.31991e-05	1	1	1	1	P07658	P07658 [590-617]		1	2938.37	n/a	High	n/a	High	2.359e-05	1.421e-05	2.91
FALSE	High	[K].SMTGHLLGAAGAVESIYSILALR.[D]		1.40541e-06	7.31991e-05	1	1	1	1	P0AAI5	P0AAI5 [337-359]		0	2330.25	n/a	n/a	High	High	2.359e-05	2.492e-07	5.03
FALSE	High	[R].FVGEEVTLVLR.[M]		8.60016e-05	7.31991e-05	1	1	1	1	P0A8A8	P0A8A8 [94-104]		0	1261.72	n/a	n/a	High	High	2.359e-05	2.216e-05	2.23
FALSE	High	[R].FVGINQAGQVALLQTQGNPDGHVILR.[G]		2.4462e-11	7.31991e-05	1	1	1	7	P00888	P00888 [210-235]		0	2745.48	High	n/a	High	High	2.359e-05	1.725e-12	6.97
FALSE	High	[K].FVEFYGDGLDSLPLADR.[A]		1.70905e-05	7.31991e-05	1	1	1	1	P25516	P25516 [284-300]		0	1913.93	n/a	High	n/a	High	2.359e-05	3.743e-06	4.48
FALSE	High	[K].SMDLEQECEQLREELNETNSETKR.[K]	1xCarbamidomethyl [C8]	1.34597e-07	7.31991e-05	1	1	1	3	P0A8T7	P0A8T7 [191-214]		2	2968.33	High	High	n/a	High	2.359e-05	1.961e-08	5.87
FALSE	High	[R].FVMPGAALNEDEFR.[Q]		1.01283e-05	7.31991e-05	1	1	1	5	P06999	P06999 [106-119]		0	1595.75	High	High	n/a	High	2.359e-05	2.125e-06	4.95
FALSE	High	[K].SMDLEQECEQLREELNETNSETK.[R]	1xCarbamidomethyl [C8]; 1xOxidation [M2]	0.000118312	7.31991e-05	1	1	1	1	P0A8T7	P0A8T7 [191-213]		1	2828.22	n/a	High	n/a	High	2.359e-05	3.177e-05	2.91
FALSE	High	[R].FVTDLNQPVSVYMTPK.[E]		1.69984e-07	7.31991e-05	1	1	1	10	P0ADG7	P0ADG7 [141-156]		0	1838.94	n/a	High	High	High	2.359e-05	2.525e-08	5.3
FALSE	High	[R].FVTDLNQPVSVYMTPK.[E]	1xOxidation [M13]	3.30126e-06	7.31991e-05	1	1	1	1	P0ADG7	P0ADG7 [141-156]		0	1854.93	n/a	n/a	High	High	2.359e-05	6.287e-07	3.13
FALSE	High	[K].LPAGLNASQSQGK.[R]		4.31884e-06	7.31991e-05	1	1	1	4	P0AEL6	P0AEL6 [229-241]		0	1270.67	High	n/a	High	High	2.359e-05	8.425e-07	3
FALSE	High	[K].FVTLEDTPLIGVTQSYSCSLEQISDFR.[H]	1xCarbamidomethyl [C18]	2.61629e-07	7.31991e-05	1	1	1	1	P0ACI0	P0ACI0 [130-156]		0	3105.51	n/a	n/a	High	High	2.359e-05	4.024e-08	4.62
FALSE	High	[K].IVGDGIAIKPTGNK.[M]		3.54817e-08	7.31991e-05	1	1	1	30	P69783	P69783 [46-59]		0	1382.8	High	High	High	High	2.359e-05	4.623e-09	4.15
FALSE	High	[K].LPAGDLVLYPSSSLHCVTPVTR.[G]	1xCarbamidomethyl [C16]	1.35668e-09	7.31991e-05	1	1	1	6	P75779	P75779 [144-165]		0	2382.25	High	n/a	High	High	2.359e-05	1.341e-10	7.09
FALSE	High	[R].SLTLINWNGFFAR.[T]		4.58376e-05	7.31991e-05	1	1	1	1	P22523	P22523 [9-21]		0	1538.81	n/a	n/a	High	High	2.359e-05	1.102e-05	3.43
FALSE	High	[K].FVTAYLGDAGMLR.[Y]		1.73998e-06	7.31991e-05	1	1	1	5	P23827	P23827 [116-128]		0	1413.72	High	High	High	High	2.359e-05	3.142e-07	3.5
FALSE	High	[K].SLTHLMMMSDVTPIYFRPTR.[N]		2.22253e-05	7.31991e-05	1	1	1	2	P0A9H3	P0A9H3 [247-266]		0	2396.19	n/a	High	n/a	High	2.359e-05	5e-06	4.67
FALSE	High	[K].LVGEMFVYHMPFNR.[A]		2.18847e-06	7.31991e-05	1	1	1	2	P0ADP2	P0ADP2 [13-26]		0	1739.84	High	n/a	n/a	High	2.359e-05	4.014e-07	2.6
FALSE	High	[K].SITDACIGWEDTDALLR.[Q]	1xCarbamidomethyl [C6]	1.06156e-07	7.31991e-05	1	1	1	2	P0AB91	P0AB91 [323-339]		0	1935.91	n/a	n/a	High	High	2.359e-05	1.511e-08	4.28
FALSE	High	[K].FVVQYATDSMTSQGK.[G]		1.56143e-05	7.31991e-05	1	1	1	4	P02943	P02943 [255-269]		0	1661.78	n/a	High	n/a	High	2.359e-05	3.404e-06	3.62
FALSE	High	[R].SLSYTMGVTLHLK.[T]		0.000137785	7.31991e-05	1	1	1	4	P06987	P06987 [304-316]		0	1449.78	High	High	n/a	High	2.359e-05	3.775e-05	2.92
FALSE	High	[R].SISVVVNNDDATTGVR.[V]		7.46388e-07	7.31991e-05	1	1	1	8	P00561	P00561 [438-453]		0	1646.83	High	High	High	High	2.359e-05	1.255e-07	4.44
FALSE	High	[R].FWHVLDASAGK.[D]		1.5492e-05	7.31991e-05	1	1	1	9	P76329	P76329 [178-188]		0	1230.63	High	High	High	High	2.359e-05	3.361e-06	1.97
FALSE	High	[K].SISTATAVTAQIIAQVASHIYGGTTINR.[I]		2.59575e-12	7.31991e-05	1	1	1	8	P28903	P28903 [200-227]		0	2844.52	n/a	High	High	High	2.359e-05	1.52e-13	6.24
FALSE	High	[K].SLTEIKDVLASR.[G]		3.91138e-05	7.31991e-05	1	1	1	10	P0A7Z4	P0A7Z4 [299-310]		1	1331.75	High	High	High	High	2.359e-05	9.285e-06	2.54
FALSE	High	[K].FVSVTYGANSGER.[D]		6.9091e-06	7.31991e-05	1	1	1	5	P0AEZ1	P0AEZ1 [55-67]		0	1386.66	High	n/a	High	High	2.359e-05	1.403e-06	3.08
FALSE	High	[R].SLTSLAMLTGNLGKPHAGVNPVR.[G]		6.57726e-11	7.31991e-05	1	1	1	1	P07658	P07658 [311-333]		0	2333.28	n/a	High	n/a	High	2.359e-05	5.049e-12	6.87
FALSE	High	[K].FVSFNINGLR.[A]		0.000122711	7.31991e-05	1	1	1	17	P09030	P09030 [3-12]		0	1166.63	High	High	High	High	2.359e-05	3.313e-05	2.13
FALSE	High	[K].SMDLEQECEQLREELNETNSETK.[R]	1xCarbamidomethyl [C8]	1.27345e-07	7.31991e-05	1	1	1	3	P0A8T7	P0A8T7 [191-213]		1	2812.22	High	High	n/a	High	2.359e-05	1.841e-08	4.54
FALSE	High	[R].FVNEVDSSAVYVNASTR.[F]		6.42577e-05	7.31991e-05	1	1	1	1	P07004	P07004 [355-371]		0	1857.9	n/a	n/a	High	High	2.359e-05	1.599e-05	1.99
FALSE	High	[K].FVNILMVDGK.[K]		4.97037e-05	7.31991e-05	1	1	1	23	P02359	P02359 [26-35]		0	1135.62	High	High	High	High	2.359e-05	1.206e-05	2.67
FALSE	High	[K].SMDLEQECEQLR.[E]	1xCarbamidomethyl [C8]	2.31125e-05	7.31991e-05	1	1	1	5	P0A8T7	P0A8T7 [191-202]		0	1537.66	High	High	High	High	2.359e-05	5.209e-06	3.5
FALSE	High	[R].SMAAQAVEQVVEQGQSLSNILPPLQQK.[V]		1.04526e-05	7.31991e-05	1	1	1	1	P36929	P36929 [9-35]		0	2893.51	n/a	High	n/a	High	2.359e-05	2.199e-06	4.58
FALSE	High	[K].FVNLVDLNIADYMDK.[E]		1.10017e-05	7.31991e-05	1	1	1	1	P67910	P67910 [39-53]		0	1769.88	n/a	High	n/a	High	2.359e-05	2.317e-06	3.59
FALSE	High	[K].SIYVAYTGGTIGMQR.[S]		2.87477e-06	7.31991e-05	1	1	1	3	P0A962	P0A962 [5-19]		0	1616.81	n/a	n/a	High	High	2.359e-05	5.397e-07	3.78
FALSE	High	[R].LVGAPPGYVGYEEGGYLTEAVR.[R]		1.10005e-09	7.31991e-05	1	1	1	7	P63284	P63284 [646-667]		0	2297.14	High	High	High	High	2.359e-05	1.067e-10	6.76
FALSE	High	[K].SLYEADLVDEAKR.[L]		5.52587e-07	7.31991e-05	1	1	1	21	P0A799	P0A799 [232-244]		1	1508.76	High	High	High	High	2.359e-05	9.053e-08	4.11
FALSE	High	[R].FVPHFIALSAASPYMQGTDTR.[F]		8.25116e-06	7.31991e-05	1	1	1	2	P77213	P77213 [157-177]		0	2309.14	High	n/a	n/a	High	2.359e-05	1.695e-06	3.78
FALSE	High	[K].SLYEADLVDEAK.[R]		2.63533e-06	7.31991e-05	1	1	1	15	P0A799	P0A799 [232-243]		0	1352.66	High	High	High	High	2.359e-05	4.921e-07	3.19
FALSE	High	[K].FVQAYQSDEVYEAANK.[V]		8.64171e-08	7.31991e-05	1	1	1	12	P28635	P28635 [246-261]		0	1861.86	n/a	High	High	High	2.359e-05	1.212e-08	4.43
FALSE	High	[K].SLWDQGIILR.[D]		7.42408e-05	7.31991e-05	1	1	1	3	P06986	P06986 [313-322]		0	1200.67	High	n/a	n/a	High	2.359e-05	1.882e-05	2.39
FALSE	High	[R].IVGDDEADFK.[Q]		7.28478e-05	7.31991e-05	1	1	1	6	P0A6W5	P0A6W5 [107-116]		0	1108.52	High	High	High	High	2.359e-05	1.84e-05	1.17
FALSE	High	[R].FVQPGTQVYDLGCSLGAATLSVR.[R]	1xCarbamidomethyl [C13]	1.32971e-06	7.31991e-05	1	1	1	1	P76290	P76290 [53-75]		0	2439.23	n/a	High	n/a	High	2.359e-05	2.339e-07	4.74
FALSE	High	[K].SLVNTYQEILK.[N]		4.8195e-05	7.31991e-05	1	1	1	6	P15288	P15288 [278-288]		0	1307.72	High	High	High	High	2.359e-05	1.167e-05	2.56
FALSE	High	[K].SLVLGISGGQDSTLAGK.[L]		4.57056e-08	7.31991e-05	1	1	1	7	P18843	P18843 [42-58]		0	1602.87	n/a	High	High	High	2.359e-05	6.061e-09	4.41
FALSE	High	[K].SLGITNPEEIDR.[Y]		7.50593e-06	7.31991e-05	1	1	1	12	P62768	P62768 [7-18]		0	1343.68	High	High	High	High	2.359e-05	1.534e-06	3.43
FALSE	High	[R].GAGAAISVLGYR.[L]		9.69304e-05	7.31991e-05	1	1	1	1	P0AE16	P0AE16 [142-153]		0	1134.63	High	n/a	n/a	High	2.359e-05	2.533e-05	2.74
FALSE	High	[K].GAGLVDFIHSESR.[L]		6.70781e-07	7.31991e-05	1	1	1	5	P32176	P32176 [95-107]		0	1387.7	n/a	High	n/a	High	2.359e-05	1.116e-07	4.01
FALSE	High	[K].GAGLVVTGTALSGEVK.[V]		0.000124966	7.31991e-05	1	1	1	1	P14081	P14081 [187-202]		0	1458.82	n/a	High	n/a	High	2.359e-05	3.381e-05	3.09
FALSE	High	[R].SHQTGVNGENNSVR.[L]		1.44339e-05	7.31991e-05	1	1	1	6	P39180	P39180 [732-745]		0	1498.7	High	High	High	High	2.359e-05	3.118e-06	4.03
FALSE	High	[K].IVGMYSAPAGSTILIDR.[N]		5.56976e-07	7.31991e-05	1	1	1	6	P0A9H3	P0A9H3 [226-242]		0	1763.94	n/a	High	n/a	High	2.359e-05	9.143e-08	3.63
FALSE	High	[K].GCAIDIGTVIDNDNCTSK.[F]	2xCarbamidomethyl [C2; C15]	1.29376e-07	7.31991e-05	1	1	1	3	P32162	P32162 [12-29]		0	1952.87	n/a	High	High	High	2.359e-05	1.875e-08	4.91
FALSE	High	[K].SHIWLLVNDDQR.[L]		2.39409e-05	7.31991e-05	1	1	1	3	P0ADF8	P0ADF8 [50-61]		0	1495.77	High	n/a	High	High	2.359e-05	5.414e-06	2.23
FALSE	High	[K].GCFLNAPDMYMEK.[L]	1xCarbamidomethyl [C2]	9.02953e-05	7.31991e-05	1	1	1	1	P0A9C9	P0A9C9 [110-122]		0	1575.66	n/a	High	n/a	High	2.359e-05	2.341e-05	3.43
FALSE	High	[K].GCGALDWGMQSR.[L]	1xCarbamidomethyl [C2]	9.16561e-05	7.31991e-05	1	1	1	1	P76143	P76143 [28-39]		0	1337.57	High	n/a	n/a	High	2.359e-05	2.378e-05	2.06
FALSE	High	[R].GCGITVDQAER.[L]	1xCarbamidomethyl [C2]	0.000153365	7.31991e-05	1	1	1	6	P00961	P00961 [97-107]		0	1205.56	High	High	High	High	2.359e-05	4.281e-05	2.76
FALSE	High	[K].SHRPPMPDDLR.[A]		0.000102105	7.31991e-05	1	1	1	5	P00582	P00582 [79-89]		0	1320.65	High	High	High	High	2.359e-05	2.689e-05	2.16
FALSE	High	[K].INVLYCGQTVETAPSK.[E]	1xCarbamidomethyl [C6]	4.18448e-06	7.31991e-05	1	1	1	1	P0AAH4	P0AAH4 [229-244]		0	1779.89	n/a	High	n/a	High	2.359e-05	8.126e-07	3.29
FALSE	High	[K].GCIMGSAHQR.[L]	1xCarbamidomethyl [C2]	8.82894e-05	7.31991e-05	1	1	1	4	P27848	P27848 [228-237]		0	1116.5	n/a	High	High	High	2.359e-05	2.282e-05	2.79
FALSE	High	[K].GCIVAPGVAEFHVR.[H]	1xCarbamidomethyl [C2]	3.04985e-05	7.31991e-05	1	1	1	3	P77150	P77150 [121-134]		0	1511.78	n/a	High	High	High	2.359e-05	7.068e-06	4.02
FALSE	High	[R].SHHQAYAWLLTPHPK.[A]		4.14541e-05	7.31991e-05	1	1	1	4	P30958	P30958 [906-920]		0	1785.92	High	High	n/a	High	2.359e-05	9.884e-06	3.78
FALSE	High	[K].SHHNVGGLPK.[E]		0.000129585	7.31991e-05	1	1	1	1	P04079	P04079 [357-366]		0	1045.55	n/a	n/a	High	High	2.359e-05	3.521e-05	2.35
FALSE	High	[K].SHHISVYEIVGEQGLLHEK.[G]		3.33053e-08	7.31991e-05	1	1	1	7	P52697	P52697 [296-314]		0	2175.12	High	High	n/a	High	2.359e-05	4.3e-09	4.57
FALSE	High	[K].GCYTGQEMVAR.[A]	1xCarbamidomethyl [C2]	5.93042e-05	7.31991e-05	1	1	1	11	P0ADE8	P0ADE8 [227-237]		0	1271.55	High	High	High	High	2.359e-05	1.468e-05	2.57
FALSE	High	[R].SHEASIIGNTCLYGATGGR.[L]	1xCarbamidomethyl [C11]	3.96382e-10	7.31991e-05	1	1	1	14	P09831	P09831 [1319-1337]		0	1963.93	High	High	High	High	2.359e-05	3.538e-11	5.13
FALSE	High	[K].GCHLDAQMIADAAPR.[L]	1xCarbamidomethyl [C2]	6.39759e-08	7.31991e-05	1	1	1	6	P0AAN3	P0AAN3 [165-179]		0	1625.75	n/a	High	n/a	High	2.359e-05	8.742e-09	4.8
FALSE	High	[R].SHDALTAVTSLSVDK.[T]		4.66189e-09	7.31991e-05	1	1	1	25	P0A7N4	P0A7N4 [18-32]		0	1543.8	High	High	High	High	2.359e-05	5.104e-10	5.89
FALSE	High	[R].SHVINMLDGDALR.[R]		9.43473e-06	7.31991e-05	1	1	1	7	P33221	P33221 [56-68]		0	1440.73	High	High	High	High	2.359e-05	1.966e-06	2.97
FALSE	High	[K].IVGMYAAPSGSTLLIDR.[N]		0.000145395	7.31991e-05	1	1	1	3	P52095	P52095 [226-242]		0	1763.94	n/a	High	High	High	2.359e-05	4.023e-05	2.46
FALSE	High	[K].GATVELADGVEGYLR.[A]		1.23867e-07	7.31991e-05	1	1	1	35	P0AG67	P0AG67 [465-479]		0	1549.79	High	High	High	High	2.359e-05	1.787e-08	4.32
FALSE	High	[R].GATVLPHGTGR.[S]		6.40131e-05	7.31991e-05	1	1	1	13	P0A7L0	P0A7L0 [61-71]		0	1065.58	High	High	High	High	2.359e-05	1.593e-05	1.45
FALSE	High	[R].GATVTTAESCTGGWVAK.[V]	1xCarbamidomethyl [C10]	9.85272e-06	7.31991e-05	1	1	1	1	P0A6G3	P0A6G3 [21-37]		0	1695.8	n/a	High	n/a	High	2.359e-05	2.063e-06	3.25
FALSE	High	[K].GAVASLTSVAK.[L]		9.19993e-05	7.31991e-05	2	2	1	15	P42632; P09373	P42632 [648-658]; P09373 [644-654]		0	1003.58	High	High	High	High	2.359e-05	2.391e-05	1.93
FALSE	High	[K].GAVLASEQALR.[E]		7.82765e-05	7.31991e-05	1	1	1	13	P18843	P18843 [113-123]		0	1114.62	High	High	High	High	2.359e-05	1.998e-05	2.67
FALSE	High	[K].LNVPENPIIPYIEGDGIGVDVTPAMLK.[V]	1xOxidation [M25]	9.66048e-06	7.31991e-05	1	1	1	1	P08200	P08200 [21-47]		0	2880.51	n/a	n/a	High	High	2.359e-05	2.018e-06	4.06
FALSE	High	[K].LNVPENPIIPYIEGDGIGVDVTPAMLK.[V]		1.36206e-08	7.31991e-05	1	1	1	8	P08200	P08200 [21-47]		0	2864.51	n/a	High	High	High	2.359e-05	1.635e-09	3.06
FALSE	High	[K].GAYPGWQPDANSPVMHLVR.[E]		4.18957e-09	7.31991e-05	1	1	1	22	P15288	P15288 [394-412]		0	2095.02	High	High	High	High	2.359e-05	4.564e-10	4.83
FALSE	High	[K].GAVNYLSVPEFPTDSK.[N]		8.60016e-05	7.31991e-05	1	1	1	1	P0ACE0	P0ACE0 [278-293]		0	1723.85	n/a	High	n/a	High	2.359e-05	2.219e-05	3.3
FALSE	High	[K].GAVPYAYTANLGQPDEEDYDAIPR.[R]		1.01636e-08	7.31991e-05	1	1	1	5	P0A6E4	P0A6E4 [35-58]		0	2625.21	High	n/a	High	High	2.359e-05	1.191e-09	5.19
FALSE	High	[K].GAVQGIAELITRPGLMNVDFADVR.[T]		4.44572e-08	7.31991e-05	1	1	1	5	P0A9A6	P0A9A6 [191-214]		0	2542.34	High	High	High	High	2.359e-05	5.882e-09	5.9
FALSE	High	[K].GAVSVLDNLSPIK.[A]		0.000140786	7.31991e-05	1	1	1	1	P75949	P75949 [284-296]		0	1312.75	n/a	High	n/a	High	2.359e-05	3.881e-05	2.6
FALSE	High	[R].GAVVDNTALLTCLNEGQK.[L]	1xCarbamidomethyl [C12]	1.583e-07	7.31991e-05	1	1	1	7	P05459	P05459 [209-226]		0	1902.96	n/a	High	High	High	2.359e-05	2.338e-08	5.03
FALSE	High	[R].SHWSEQQQNNDNGSPTLEVDALVLNPGR.[Q]		8.98884e-07	7.31991e-05	1	1	1	1	P0AE88	P0AE88 [118-145]		0	3105.46	n/a	High	n/a	High	2.359e-05	1.533e-07	5.45
FALSE	High	[K].GAYEMAYSQQENALWLATSQSR.[K]		4.25639e-08	7.31991e-05	1	1	1	7	P76116	P76116 [42-63]		0	2504.15	High	n/a	High	High	2.359e-05	5.614e-09	4.38
FALSE	High	[R].GAYGTVIMDSR.[H]		3.59129e-05	7.31991e-05	1	1	1	10	P17169	P17169 [155-165]		0	1169.56	High	High	High	High	2.359e-05	8.438e-06	2.91
FALSE	High	[K].GAVPGATGSDLIVKPAVK.[A]		6.3472e-09	7.31991e-05	1	1	1	25	P60438	P60438 [191-208]		0	1679.97	High	High	High	High	2.359e-05	7.156e-10	5.23
FALSE	High	[K].GDAAHEAAVAANVAMLMR.[L]		1.18125e-08	7.31991e-05	1	1	1	5	P00904	P00904 [480-497]		0	1797.87	High	n/a	High	High	2.359e-05	1.402e-09	5.03
FALSE	High	[R].SHATAQEEILK.[L]		1.18098e-05	7.31991e-05	1	1	1	9	P00579	P00579 [241-251]		0	1226.64	High	High	High	High	2.359e-05	2.505e-06	3.66
FALSE	High	[R].GDAELAQSISMTR.[A]		4.27575e-05	7.31991e-05	1	1	1	3	P24182	P24182 [174-186]		0	1378.66	n/a	High	High	High	2.359e-05	1.021e-05	3.5
FALSE	High	[K].SGQSVIFNESVDHGPFPLAQLK.[K]		1.7293e-05	7.31991e-05	1	1	1	1	P77804	P77804 [86-107]		0	2370.21	n/a	n/a	High	High	2.359e-05	3.802e-06	2.48
FALSE	High	[K].GDGEQVAGGETVANWDPHTMPVITEVSGFVR.[F]		1.55202e-08	7.31991e-05	1	1	1	5	P0A8T7	P0A8T7 [1006-1036]		0	3255.54	n/a	High	n/a	High	2.359e-05	1.884e-09	4.98
FALSE	High	[R].SGQAETLADHEGR.[H]		6.11346e-06	7.31991e-05	1	1	1	4	P0A6Z1	P0A6Z1 [38-50]		0	1370.63	n/a	High	High	High	2.359e-05	1.225e-06	2.98
FALSE	High	[R].SGPGDEFYLQAVQELVDSALAHR.[I]		3.29123e-10	7.31991e-05	1	1	1	1	P0AD12	P0AD12 [81-103]		0	2502.23	n/a	n/a	High	High	2.359e-05	2.889e-11	6.96
FALSE	High	[R].GDKDIFTVHDILK.[A]		5.3331e-08	7.31991e-05	1	1	1	12	P0A879	P0A879 [380-392]		1	1500.81	High	High	High	High	2.359e-05	7.177e-09	5.25
FALSE	High	[R].SGPCVEGGPDNVAQQFYDYR.[I]	1xCarbamidomethyl [C4]	1.42265e-08	7.31991e-05	1	1	1	11	P75818	P75818 [33-52]		0	2258.98	n/a	High	High	High	2.359e-05	1.714e-09	5.36
FALSE	High	[K].SGNANTDYNAAIALVQDK.[S]		8.7539e-06	7.31991e-05	1	1	1	1	P45955	P45955 [139-156]		0	1864.9	n/a	High	n/a	High	2.359e-05	1.812e-06	2.12
FALSE	High	[K].GDGCGHCAACNLR.[A]	3xCarbamidomethyl [C4; C7; C10]	3.08921e-07	7.31991e-05	1	1	1	3	P77756	P77756 [194-206]		0	1447.56	n/a	High	High	High	2.359e-05	4.807e-08	3.82
FALSE	High	[K].GDIDANAFQHKPYLDQQLK.[D]		4.58869e-09	7.31991e-05	1	1	1	13	P28635	P28635 [79-97]		0	2201.1	High	High	High	High	2.359e-05	5.026e-10	6.04
FALSE	High	[R].GDLGFALSGISIAYGFSK.[F]		4.09101e-07	7.31991e-05	1	1	1	1	P08194	P08194 [63-80]		0	1802.93	n/a	High	n/a	High	2.359e-05	6.543e-08	4.36
FALSE	High	[R].SGMHQDVPKEDVIIESVTVSE.[-]		7.25721e-05	7.31991e-05	1	1	1	4	P23869	P23869 [144-164]		1	2299.11	n/a	High	High	High	2.359e-05	1.832e-05	4.22
FALSE	High	[R].GDLGVEIGDPELVGIQK.[A]		3.86656e-06	7.31991e-05	1	1	1	3	P21599	P21599 [251-267]		0	1738.92	n/a	High	High	High	2.359e-05	7.461e-07	4.44
FALSE	High	[R].GDLGVEIPVEEVIFAQK.[M]		1.52763e-07	7.31991e-05	1	1	1	7	P0AD61	P0AD61 [245-261]		0	1842.98	n/a	High	n/a	High	2.359e-05	2.247e-08	5
FALSE	High	[K].INVATELKNAFSQALK.[N]		1.02084e-05	7.31991e-05	1	1	1	1	P0C8J6	P0C8J6 [229-244]		1	1746.97	n/a	High	n/a	High	2.359e-05	2.135e-06	4.21
FALSE	High	[K].LVGPLIDVMGSAGEDLK.[R]		8.11036e-07	7.31991e-05	1	1	1	1	P00957	P00957 [334-350]		0	1713.91	n/a	High	n/a	High	2.359e-05	1.373e-07	4.33
FALSE	High	[K].GDIIIDGGNTFFQDTIR.[R]		4.05429e-06	7.31991e-05	1	1	1	4	P00350	P00350 [94-110]		0	1881.93	n/a	High	High	High	2.359e-05	7.842e-07	4.24
FALSE	High	[K].GDLESVLDLTGK.[L]		7.28478e-05	7.31991e-05	1	1	1	4	P07395	P07395 [619-630]		0	1246.65	High	High	High	High	2.359e-05	1.841e-05	2.86
FALSE	High	[K].SGSGTLTVSNTTLTQK.[A]		4.51629e-07	7.31991e-05	1	1	1	3	P39180	P39180 [495-510]		0	1594.83	n/a	High	High	High	2.359e-05	7.263e-08	3.62
FALSE	High	[R].LNVETNMPEALDR.[C]		6.06808e-05	7.31991e-05	1	1	1	1	P42596	P42596 [270-282]		0	1501.73	n/a	High	n/a	High	2.359e-05	1.507e-05	2.33
FALSE	High	[K].IVGNNVHPGTAK.[G]		6.25998e-06	7.31991e-05	1	1	1	4	P29745	P29745 [217-228]		0	1206.66	n/a	High	High	High	2.359e-05	1.257e-06	3.76
FALSE	High	[R].SHAIEQVGK.[K]		5.66403e-05	7.31991e-05	1	1	1	2	P05793	P05793 [467-475]		0	968.516	High	n/a	n/a	High	2.359e-05	1.391e-05	3.01
FALSE	High	[K].SGVTQAQVAQVLQQAYAHKPLVR.[L]		4.75502e-09	7.31991e-05	1	1	1	2	P11446	P11446 [249-271]		0	2492.37	n/a	n/a	High	High	2.359e-05	5.219e-10	6.95
FALSE	High	[K].SGVLTGLPDAYGR.[G]		1.77747e-05	7.31991e-05	1	1	1	14	P09373	P09373 [163-175]		0	1305.68	High	High	High	High	2.359e-05	3.911e-06	3.47
FALSE	High	[K].GDALTLVELTPAQHFTKPPAR.[F]		1.24325e-06	7.31991e-05	1	1	1	3	P06612	P06612 [456-476]		0	2262.22	High	n/a	High	High	2.359e-05	2.183e-07	3.14
FALSE	High	[R].GDATVLVVGADDK.[V]		3.60527e-05	7.31991e-05	1	1	1	2	P0AE06	P0AE06 [319-331]		0	1259.65	n/a	High	High	High	2.359e-05	8.462e-06	3.16
FALSE	High	[R].GDATVLVVGADDKVETRPIVASQAIGDK.[W]		5.20801e-09	7.31991e-05	1	1	1	4	P0AE06	P0AE06 [319-346]		1	2824.51	n/a	High	High	High	2.359e-05	5.774e-10	5.54
FALSE	High	[K].SGVGGGILAVVPGVMGIAAFSPPLDEDGNSVR.[G]		8.91801e-07	7.31991e-05	1	1	1	1	P77454	P77454 [260-291]		0	3038.56	n/a	High	n/a	High	2.359e-05	1.518e-07	5.54
FALSE	High	[R].GDAWIDVVNPATEAVISR.[I]		6.4222e-07	7.31991e-05	1	1	1	2	P25553	P25553 [20-37]		0	1912.98	n/a	High	n/a	High	2.359e-05	1.064e-07	5.25
FALSE	High	[R].SGVGFHILK.[V]		0.000104399	7.31991e-05	1	1	1	4	P0ABZ6	P0ABZ6 [261-269]		0	957.552	High	High	n/a	High	2.359e-05	2.754e-05	1.14
FALSE	High	[R].LNVLVNVLGK.[K]		2.44137e-05	7.31991e-05	1	1	1	10	P0AFG3	P0AFG3 [264-273]		0	1068.68	High	High	High	High	2.359e-05	5.534e-06	2.07
FALSE	High	[R].GDDIHWSMTGDNQK.[L]		5.1998e-06	7.31991e-05	1	1	1	1	P16431	P16431 [479-492]		0	1603.68	n/a	High	n/a	High	2.359e-05	1.028e-06	3.08
FALSE	High	[K].GDEAQPNEEGLK.[F]		4.8568e-05	7.31991e-05	1	1	1	5	Q46829	Q46829 [101-112]		0	1286.59	High	High	High	High	2.359e-05	1.176e-05	3.14
FALSE	High	[R].LNVIHLILPPLR.[D]		1.99944e-05	7.31991e-05	1	1	1	4	Q06065	Q06065 [306-317]		0	1397.9	High	n/a	n/a	High	2.359e-05	4.452e-06	3.41
FALSE	High	[R].SGTLPVHQIVGMGEAYR.[I]		2.25118e-08	7.31991e-05	1	1	1	9	P0A6B7	P0A6B7 [241-257]		0	1814.92	High	High	High	High	2.359e-05	2.818e-09	4.35
FALSE	High	[R].SGTLNIAGNHFDFTK.[T]		2.96775e-05	7.31991e-05	1	1	1	2	P0AAF6	P0AAF6 [56-70]		0	1621.8	n/a	High	n/a	High	2.359e-05	6.859e-06	1.65
FALSE	High	[K].GDEVLTNGGLVGR.[V]		1.11764e-05	7.31991e-05	1	1	1	2	P0ADZ7	P0ADZ7 [59-71]		0	1286.67	n/a	High	n/a	High	2.359e-05	2.363e-06	3.34
FALSE	High	[R].SGTIAFSGAYHGR.[T]		5.30348e-06	7.31991e-05	1	1	1	10	P22256	P22256 [129-141]		0	1323.64	High	High	High	High	2.359e-05	1.051e-06	4.62
FALSE	High	[K].LSNNTACVFTGK.[G]	1xCarbamidomethyl [C7]	3.68751e-06	7.31991e-05	1	1	1	10	P00370	P00370 [186-197]		0	1311.64	High	High	High	High	2.359e-05	7.072e-07	2.99
FALSE	High	[R].SNDVSLPILVLTAR.[E]		2.64577e-06	7.31991e-05	1	1	1	2	P23836	P23836 [68-81]		0	1497.86	n/a	High	High	High	2.359e-05	4.932e-07	4.33
FALSE	High	[R].GATPESSGSYGFVR.[L]		5.97597e-05	7.31991e-05	1	1	1	7	P39180	P39180 [764-777]		0	1414.66	High	High	High	High	2.359e-05	1.481e-05	2.2
FALSE	High	[R].SKPPFPATSGAWGKPTCVNNVETLCNVPAILANGVEWYQNISK.[S]	2xCarbamidomethyl [C17; C25]	6.30959e-06	7.31991e-05	1	1	1	1	P31979	P31979 [199-241]		0	4715.34	n/a	High	n/a	High	2.359e-05	1.269e-06	7.17
FALSE	High	[K].LNYHFDISDIAQLMQNTGK.[V]		1.29378e-08	7.31991e-05	1	1	1	5	P32157	P32157 [123-141]		0	2208.08	High	High	High	High	2.359e-05	1.544e-09	5.04
FALSE	High	[K].SLDSNVIASFEQPFSHHGGTK.[V]		9.76545e-05	7.31991e-05	1	1	1	2	P0ADF6	P0ADF6 [401-421]		0	2258.08	High	n/a	n/a	High	2.359e-05	2.557e-05	2.41
FALSE	High	[R].SLDINPFSPIGVDEQQVR.[F]		6.11346e-06	7.31991e-05	1	1	1	1	P0A6W9	P0A6W9 [331-348]		0	2014.02	n/a	High	n/a	High	2.359e-05	1.224e-06	4.1
FALSE	High	[K].GAINWDLMPQISIGAAGWTTLGSR.[G]		3.57636e-09	7.31991e-05	1	1	1	36	P09169	P09169 [74-97]		0	2515.28	n/a	n/a	High	High	2.359e-05	3.84e-10	5.55
FALSE	High	[K].GAINWDLMPQISIGAAGWTTLGSR.[G]	1xOxidation [M8]	9.50939e-06	7.31991e-05	1	1	1	1	P09169	P09169 [74-97]		0	2531.27	n/a	n/a	High	High	2.359e-05	1.98e-06	2.58
FALSE	High	[K].GALPNIPGMELTDNLMAFVER.[K]		4.73624e-08	7.31991e-05	1	1	1	2	P09424	P09424 [191-211]		0	2288.14	n/a	n/a	High	High	2.359e-05	6.31e-09	4.01
FALSE	High	[K].SIDEVTPAEFDALLLPGGHSPDYLR.[G]		5.80764e-06	7.31991e-05	1	1	1	3	P45470	P45470 [57-81]		0	2712.35	High	High	n/a	High	2.359e-05	1.159e-06	4.1
FALSE	High	[R].GALIDSQAAIEALK.[N]		6.22214e-07	7.31991e-05	1	1	1	8	P52643	P52643 [235-248]		0	1399.78	High	High	High	High	2.359e-05	1.027e-07	3.97
FALSE	High	[R].GAISAQQLDDDR.[A]		1.61762e-05	7.31991e-05	1	1	1	5	P37626	P37626 [146-157]		0	1288.61	n/a	High	High	High	2.359e-05	3.526e-06	3.4
FALSE	High	[K].SLDEVRDDIAAK.[V]		1.07025e-05	7.31991e-05	1	1	1	3	P0ADY1	P0ADY1 [363-374]		1	1331.68	High	High	High	High	2.359e-05	2.251e-06	3.01
FALSE	High	[R].SIDEQEDKPLK.[V]		1.7293e-05	7.31991e-05	1	1	1	3	P77718	P77718 [415-425]		0	1301.66	n/a	High	n/a	High	2.359e-05	3.802e-06	2.95
FALSE	High	[K].SLDELQDGSQVAVPNDPTNLGR.[S]		2.23343e-10	7.31991e-05	1	1	1	25	P28635	P28635 [123-144]		0	2325.13	High	High	High	High	2.359e-05	1.898e-11	5.27
FALSE	High	[K].LVGFNLLVGGGLSIEHGNKK.[T]		3.29123e-09	7.31991e-05	1	1	1	5	P17846	P17846 [246-265]		1	2052.16	High	n/a	n/a	High	2.359e-05	3.499e-10	4.78
FALSE	High	[K].GAIVGMTGYGESAPADK.[L]		3.27807e-07	7.31991e-05	1	1	1	10	P33570	P33570 [626-642]		0	1623.77	n/a	High	High	High	2.359e-05	5.138e-08	3.94
FALSE	High	[K].GAIVGMTGYGESAPADK.[L]	1xOxidation [M6]	1.19032e-06	7.31991e-05	1	1	1	5	P33570	P33570 [626-642]		0	1639.76	n/a	High	High	High	2.359e-05	2.076e-07	3.56
FALSE	High	[R].SLDDGFMHAVFNPSFNALATAMATAR.[H]		6.98698e-05	7.31991e-05	1	1	1	3	P62517	P62517 [742-767]		0	2755.3	High	High	High	High	2.359e-05	1.76e-05	3.22
FALSE	High	[K].GALSAVVADSR.[G]		2.19657e-05	7.31991e-05	1	1	1	20	P0A7J3	P0A7J3 [21-31]		0	1045.56	High	High	High	High	2.359e-05	4.919e-06	3.83
FALSE	High	[K].IVGIDAVVLSTQHSEEIDQK.[S]		1.28867e-09	7.31991e-05	1	1	1	16	P0A817	P0A817 [178-197]		0	2181.14	High	High	High	High	2.359e-05	1.268e-10	5.95
FALSE	High	[R].LNYSGEGNEPVER.[M]		7.77719e-06	7.31991e-05	1	1	1	3	P27249	P27249 [299-311]		0	1463.68	High	High	High	High	2.359e-05	1.59e-06	2.84
FALSE	High	[K].GALHPGLQFSLGQHR.[Y]		0.000141292	7.31991e-05	1	1	1	1	P05706	P05706 [50-64]		0	1617.86	High	n/a	n/a	High	2.359e-05	3.891e-05	2.51
FALSE	High	[K].SIGFSSSSTGR.[A]		0.000131951	7.31991e-05	1	1	1	7	P0C037	P0C037 [14-24]		0	1085.52	High	High	High	High	2.359e-05	3.593e-05	1.54
FALSE	High	[R].GAHIYAEIVGYGATSDGADMVAPSGEGAVR.[C]		1.02444e-09	7.31991e-05	1	1	1	15	P0A953	P0A953 [250-279]		0	2921.37	High	High	High	High	2.359e-05	9.913e-11	7.65
FALSE	High	[K].SIGATTHVGVTASSDTFYPGQER.[Y]		4.42816e-11	7.31991e-05	1	1	1	72	P12758	P12758 [146-168]		0	2381.14	High	High	High	High	2.359e-05	3.287e-12	5.92
FALSE	High	[K].GAKPVHWCVDCR.[S]	2xCarbamidomethyl [C8; C11]	5.20527e-05	7.31991e-05	1	1	1	5	P00956	P00956 [181-192]		0	1484.69	n/a	High	High	High	2.359e-05	1.268e-05	2.12
FALSE	High	[R].SLFTVSVGGQPK.[Y]		5.64236e-05	7.31991e-05	1	1	1	4	P18335	P18335 [145-156]		0	1219.67	n/a	n/a	High	High	2.359e-05	1.386e-05	2.81
FALSE	High	[K].GALAQYDEQLAEYYLTR.[G]		2.34195e-07	7.31991e-05	1	1	1	2	P17117	P17117 [187-203]		0	2003.97	n/a	High	n/a	High	2.359e-05	3.573e-08	4.94
FALSE	High	[K].GALASVQQMIQLAR.[K]		3.73148e-06	7.31991e-05	1	1	1	3	P76658	P76658 [155-168]		0	1485.82	n/a	High	High	High	2.359e-05	7.183e-07	3.47
FALSE	High	[K].SLEGNTVLQDTLQK.[Q]		1.67582e-05	7.31991e-05	1	1	1	1	P77338	P77338 [221-234]		0	1545.81	n/a	High	n/a	High	2.359e-05	3.664e-06	3.12
FALSE	High	[K].SLFDGTLQGIHR.[T]		8.34935e-06	7.31991e-05	1	1	1	7	P0A6F1	P0A6F1 [331-342]		0	1343.71	High	High	High	High	2.359e-05	1.722e-06	3.34
FALSE	High	[K].GALDDEQLKESIR.[D]		2.1122e-05	7.31991e-05	1	1	1	4	P0A9T0	P0A9T0 [40-52]		1	1473.75	n/a	n/a	High	High	2.359e-05	4.727e-06	3.61
FALSE	High	[R].LPAAEIDPTYR.[R]		8.44016e-05	7.31991e-05	1	1	1	1	P08194	P08194 [14-24]		0	1245.65	n/a	High	n/a	High	2.359e-05	2.173e-05	3.42
FALSE	High	[K].SIENLDNLHTR.[V]		9.37331e-05	7.31991e-05	1	1	1	10	P25397	P25397 [73-83]		0	1311.67	High	High	High	High	2.359e-05	2.442e-05	3.54
FALSE	High	[K].SLEMIAENGPDEFYK.[G]		2.50911e-05	7.31991e-05	1	1	1	1	P18956	P18956 [230-244]		0	1742.79	n/a	n/a	High	High	2.359e-05	5.708e-06	2.87
FALSE	High	[R].GALDVGATAINEEMK.[L]		6.53774e-06	7.31991e-05	1	1	1	2	P76558	P76558 [330-344]		0	1518.75	n/a	n/a	High	High	2.359e-05	1.316e-06	4.18
FALSE	High	[R].SLELPAIVGTGSVTSQVK.[N]		1.06157e-08	7.31991e-05	1	1	1	19	P08839	P08839 [196-213]		0	1786	n/a	High	High	High	2.359e-05	1.245e-09	4.37
FALSE	High	[K].SLEHEVTLVDDTLAR.[M]		4.6431e-07	7.31991e-05	1	1	1	8	P0AFM6	P0AFM6 [103-117]		0	1697.87	High	n/a	High	High	2.359e-05	7.485e-08	4.39
FALSE	High	[K].SLETGNFRPVGETDSEK.[A]		1.00437e-08	7.31991e-05	1	1	1	3	Q47147	Q47147 [116-132]		0	1865.89	n/a	High	High	High	2.359e-05	1.177e-09	3.65
FALSE	High	[K].IVGLQTEAPLK.[R]		1.09154e-05	7.31991e-05	1	1	1	10	P09373	P09373 [97-107]		0	1168.69	High	High	High	High	2.359e-05	2.303e-06	2.32
FALSE	High	[R].SLDDAQIALAVINTTYASQIGLTPAK.[D]		6.60332e-08	7.31991e-05	1	1	1	10	P28635	P28635 [190-215]		0	2674.43	n/a	High	High	High	2.359e-05	9.049e-09	6.2
FALSE	High	[K].GAMEESGAVLIK.[R]		2.74499e-05	7.31991e-05	1	1	1	7	P09424	P09424 [250-261]		0	1204.62	High	High	n/a	High	2.359e-05	6.297e-06	3.32
FALSE	High	[K].GASIITTSSIQAYQPSPHLLDYAATK.[A]		4.51663e-08	7.31991e-05	1	1	1	2	P0AG84	P0AG84 [178-203]		0	2733.41	High	High	n/a	High	2.359e-05	6.004e-09	4.65
FALSE	High	[K].SIAGGFPLAGVTGR.[A]		7.93208e-06	7.31991e-05	1	1	1	8	P22256	P22256 [269-282]		0	1302.72	High	High	High	High	2.359e-05	1.624e-06	3.44
FALSE	High	[R].GASNTYDHLIIR.[G]		4.26796e-06	7.31991e-05	1	1	1	1	P06971	P06971 [115-126]		0	1359.7	n/a	n/a	High	High	2.359e-05	8.314e-07	3.46
FALSE	High	[K].IVGLQTEAPLKR.[A]		1.06554e-06	7.31991e-05	1	1	1	25	P09373	P09373 [97-108]		1	1324.79	High	High	High	High	2.359e-05	1.84e-07	3.94
FALSE	High	[K].GASPLSAGDVTNDLSHVR.[K]		7.67457e-08	7.31991e-05	1	1	1	4	P00550	P00550 [361-378]		0	1795.89	n/a	High	High	High	2.359e-05	1.066e-08	5.01
FALSE	High	[R].GASQNIIPSSTGAAK.[A]		9.20472e-07	7.31991e-05	1	1	1	48	P0A9B2	P0A9B2 [199-213]		0	1401.73	High	High	High	High	2.359e-05	1.574e-07	3.96
FALSE	High	[R].GASYSWYLYSANR.[L]		3.28407e-05	7.31991e-05	2	2	1	3	P19319; P09152	P19319 [96-108]; P09152 [96-108]		0	1537.71	n/a	High	n/a	High	2.359e-05	7.65e-06	3.67
FALSE	High	[R].GASGYLPEHTLPAK.[A]		3.33036e-07	7.31991e-05	1	1	1	4	P09394	P09394 [38-51]		0	1440.75	n/a	High	n/a	High	2.359e-05	5.228e-08	4.05
FALSE	High	[R].LVGLTGIDDAAR.[A]		9.25061e-06	7.31991e-05	1	1	1	6	P76658	P76658 [69-80]		0	1200.66	High	High	High	High	2.359e-05	1.919e-06	3.18
FALSE	High	[R].SLADIGEALK.[T]		7.09391e-05	7.31991e-05	1	1	1	8	P0AGE9	P0AGE9 [276-285]		0	1016.56	High	High	High	High	2.359e-05	1.785e-05	2.58
FALSE	High	[R].GATGLMTGTGNPSAAINMVR.[K]		1.5459e-08	7.31991e-05	1	1	1	1	P16869	P16869 [163-182]		0	1918.95	n/a	n/a	High	High	2.359e-05	1.872e-09	4.51
FALSE	High	[K].GATGRPVALLAQFLLNR.[A]		1.75454e-08	7.31991e-05	1	1	1	7	P68767	P68767 [480-496]		0	1797.05	High	High	High	High	2.359e-05	2.155e-09	6.02
FALSE	High	[K].GATIAAGTTVTR.[N]		5.16539e-05	7.31991e-05	1	1	1	7	P0ACC7	P0ACC7 [418-429]		0	1118.62	High	High	High	High	2.359e-05	1.258e-05	3.34
FALSE	High	[K].GATLIGSGIETMQQISMVGNDLK.[L]		3.0144e-06	7.31991e-05	1	1	1	1	P0AGG8	P0AGG8 [424-446]		0	2363.19	n/a	High	n/a	High	2.359e-05	5.69e-07	4.93
FALSE	High	[R].GATLLTPNLSEFEAVVGK.[C]		3.28824e-06	7.31991e-05	1	1	1	3	P76658	P76658 [188-205]		0	1846	n/a	High	High	High	2.359e-05	6.255e-07	3.77
FALSE	High	[R].GATIVGHWPTAGYHFEASK.[G]		3.45124e-12	7.31991e-05	1	1	1	36	P61949	P61949 [113-131]		0	2028.99	High	High	High	High	2.359e-05	2.071e-13	7.3
FALSE	High	[K].GATAYVTLEPCSHHGR.[T]	1xCarbamidomethyl [C11]	1.28357e-07	7.31991e-05	1	1	1	6	P25539	P25539 [65-80]		0	1755.82	High	High	High	High	2.359e-05	1.862e-08	3.62
FALSE	High	[K].GASEAFISTLR.[K]		4.2428e-05	7.31991e-05	1	1	1	5	P33643	P33643 [262-272]		0	1151.61	High	High	High	High	2.359e-05	1.012e-05	3.04
FALSE	High	[R].GAQYPAEHNVGHLYK.[A]		1.13538e-05	7.31991e-05	1	1	1	5	P06149	P06149 [522-536]		0	1683.82	High	High	High	High	2.359e-05	2.398e-06	1.82
FALSE	High	[K].SLAHLLMMNDVVPVWLKPTR.[N]		2.12987e-11	7.31991e-05	1	1	1	4	P52095	P52095 [247-266]		0	2320.27	High	n/a	n/a	High	2.359e-05	1.486e-12	6.44
FALSE	High	[K].GAMEESGAVLIK.[R]	1xOxidation [M3]	6.45031e-05	7.31991e-05	1	1	1	1	P09424	P09424 [250-261]		0	1220.62	n/a	High	n/a	High	2.359e-05	1.612e-05	2.57
FALSE	High	[K].SICLNFGIAQDYK.[G]	1xCarbamidomethyl [C3]	2.05505e-05	7.31991e-05	1	1	1	4	P00962	P00962 [47-59]		0	1528.75	n/a	High	High	High	2.359e-05	4.576e-06	3.66
FALSE	High	[R].GAMTNHWVDIK.[N]		9.23436e-05	7.31991e-05	1	2	1	2	P32176	P32176 [211-221]		0	1271.62	n/a	High	n/a	High	2.359e-05	2.397e-05	2.44
FALSE	High	[R].GANEAIDFNDELR.[N]		7.38841e-06	7.31991e-05	1	1	1	10	P0A8N5	P0A8N5 [8-20]		0	1463.68	n/a	High	High	High	2.359e-05	1.508e-06	4.39
FALSE	High	[K].GANFDKYAGQDIVSNASCTTNCLAPLAK.[V]	2xCarbamidomethyl [C18; C22]	1.61404e-06	7.31991e-05	1	1	1	1	P0A9B2	P0A9B2 [133-160]		1	2986.4	n/a	n/a	High	High	2.359e-05	2.897e-07	5.42
FALSE	High	[R].GANFIAVHEMLDGFR.[T]		1.41144e-08	7.31991e-05	1	1	1	32	P0ABT2	P0ABT2 [56-70]		0	1676.82	High	High	High	High	2.359e-05	1.695e-09	4.23
FALSE	High	[R].GANFIAVHEMLDGFR.[T]	1xOxidation [M10]	2.69859e-06	7.31991e-05	1	1	1	15	P0ABT2	P0ABT2 [56-70]		0	1692.82	n/a	High	High	High	2.359e-05	5.049e-07	3.62
FALSE	High	[K].GANFSFAVEDTQK.[Y]		0.000121376	7.31991e-05	1	1	1	6	P00957	P00957 [514-526]		0	1413.66	n/a	High	High	High	2.359e-05	3.268e-05	2.77
FALSE	High	[K].SLAVLDTVFTALLQKPHGR.[D]		1.4626e-08	7.31991e-05	1	1	1	12	P07639	P07639 [77-95]		0	2066.18	High	High	n/a	High	2.359e-05	1.765e-09	5.7
FALSE	High	[R].SLATAAGAVAGGVAGQGVQSAMNK.[T]		2.8095e-10	7.31991e-05	1	1	1	11	P0A905	P0A905 [85-108]		0	2116.08	n/a	High	High	High	2.359e-05	2.435e-11	6.06
FALSE	High	[K].SLAISLILQDTSR.[T]		1.82697e-05	7.31991e-05	1	1	1	1	P07395	P07395 [755-767]		0	1416.81	n/a	n/a	High	High	2.359e-05	4.031e-06	3.72
FALSE	High	[R].GAPDVFEQFNTAVQK.[L]		1.21922e-07	7.31991e-05	1	1	1	12	P0ACJ0	P0ACJ0 [85-99]		0	1650.81	High	High	High	High	2.359e-05	1.76e-08	4.55
FALSE	High	[R].GAPGGLIFQSICGSEK.[G]	1xCarbamidomethyl [C12]	9.69304e-05	7.31991e-05	1	1	1	1	P0AEJ6	P0AEJ6 [238-253]		0	1620.81	n/a	n/a	High	High	2.359e-05	2.533e-05	2.26
FALSE	High	[K].SIALLAMTGKPTSPLGLAAK.[A]		6.25998e-06	7.31991e-05	1	1	1	4	P17115	P17115 [116-135]		0	1940.12	High	High	High	High	2.359e-05	1.257e-06	4.15
FALSE	High	[K].SLAICTLLDKPSR.[R]	1xCarbamidomethyl [C5]	3.21118e-06	7.31991e-05	1	1	1	9	P0A9M2	P0A9M2 [122-134]		0	1473.81	High	High	High	High	2.359e-05	6.089e-07	3.22
FALSE	High	[K].GAQNGCIIAGDNPDAALALEK.[A]	1xCarbamidomethyl [C6]	1.4626e-08	7.31991e-05	1	1	1	2	P0A6F1	P0A6F1 [126-146]		0	2098.02	n/a	n/a	High	High	2.359e-05	1.769e-09	5.62
FALSE	High	[K].SLAHLLMMNDVVPVWLKPTR.[N]	1xOxidation [M]	7.10259e-06	7.31991e-05	1	1	2	2	P52095	P52095 [247-266]		0	2336.26	High	n/a	n/a	High	2.359e-05	1.44e-06	3.23
FALSE	High	[K].GATPAASDIQEAK.[E]		2.47017e-05	7.31991e-05	1	1	1	8	P0C0L7	P0C0L7 [448-460]		0	1258.63	n/a	High	High	High	2.359e-05	5.613e-06	3.29
FALSE	High	[R].LNTWIADAPIALR.[Q]		0.000135327	7.31991e-05	1	1	1	1	P02919	P02919 [529-541]		0	1453.82	High	n/a	n/a	High	2.359e-05	3.704e-05	2.57
FALSE	High	[K].FVCNDGSISASK.[K]	1xCarbamidomethyl [C3]	0.000147484	7.31991e-05	1	1	1	1	P0ACW4	P0ACW4 [41-52]		0	1284.59	n/a	High	n/a	High	2.359e-05	4.087e-05	2.01
FALSE	High	[R].SNFDAMSGQYYAR.[F]		2.69192e-05	7.31991e-05	1	1	1	3	P76621	P76621 [125-137]		0	1509.64	High	High	High	High	2.359e-05	6.144e-06	1.25
FALSE	High	[K].FNYFIMSK.[L]		0.000130055	7.31991e-05	1	1	1	9	P0A7D7	P0A7D7 [53-60]		0	1049.51	High	n/a	High	High	2.359e-05	3.534e-05	1.38
FALSE	High	[K].SSDIQPAPVAGMK.[T]		4.0034e-05	7.31991e-05	1	1	1	5	P0AEG6	P0AEG6 [36-48]		0	1300.66	High	High	High	High	2.359e-05	9.514e-06	3.14
FALSE	High	[K].FNYGVGMMPYDADAK.[D]		1.2092e-05	7.31991e-05	1	1	1	1	P0AG80	P0AG80 [283-297]		0	1678.72	n/a	High	n/a	High	2.359e-05	2.577e-06	2.79
FALSE	High	[K].SSAIYLLRPTNK.[V]		2.34061e-06	7.31991e-05	1	1	1	15	P69828	P69828 [70-81]		0	1362.77	High	High	High	High	2.359e-05	4.33e-07	3.9
FALSE	High	[K].SSALNTLTNQK.[S]		0.000139279	7.31991e-05	1	1	1	3	P0A6P7	P0A6P7 [40-50]		0	1176.62	n/a	High	High	High	2.359e-05	3.834e-05	3.4
FALSE	High	[K].FPAQLSGGQQQR.[V]		4.0817e-05	7.31991e-05	1	1	1	1	P0AAG3	P0AAG3 [133-144]		0	1316.67	n/a	n/a	High	High	2.359e-05	9.72e-06	3.07
FALSE	High	[K].FPATENAANTVAHAR.[K]		5.08582e-11	7.31991e-05	1	1	1	15	P0AB91	P0AB91 [26-40]		0	1569.78	High	High	High	High	2.359e-05	3.817e-12	6.97
FALSE	High	[K].FNWETLIASR.[T]		6.37694e-05	7.31991e-05	1	1	1	4	P06715	P06715 [79-88]		0	1236.64	High	High	High	High	2.359e-05	1.592e-05	2.14
FALSE	High	[R].FPATLVFTGGNYR.[G]		9.72918e-05	7.31991e-05	1	1	1	1	P19931	P19931 [92-104]		0	1442.74	n/a	High	n/a	High	2.359e-05	2.549e-05	3.22
FALSE	High	[R].SSAFEAGQFIMDYLK.[T]		4.51064e-06	7.31991e-05	1	1	1	1	P30749	P30749 [105-119]		0	1706.81	n/a	High	n/a	High	2.359e-05	8.806e-07	3.34
FALSE	High	[R].SSAASIPLNVEAQTR.[R]		2.93215e-06	7.31991e-05	1	1	1	7	P77529	P77529 [308-322]		0	1543.81	High	High	High	High	2.359e-05	5.522e-07	3.54
FALSE	High	[R].FPEGTSEEQIDK.[T]		6.02832e-07	7.31991e-05	1	1	1	24	P38521	P38521 [29-40]		0	1379.63	High	High	High	High	2.359e-05	9.95e-08	3.43
FALSE	High	[R].FPEHCGIGIKPCSEEGTK.[R]	2xCarbamidomethyl [C5; C12]	6.52542e-11	7.31991e-05	1	1	1	50	P08200	P08200 [190-207]		0	2045.94	High	High	High	High	2.359e-05	4.997e-12	5.67
FALSE	High	[R].FPEHCGIGIKPCSEEGTKR.[L]	2xCarbamidomethyl [C5; C12]	4.30722e-10	7.31991e-05	1	1	1	31	P08200	P08200 [190-208]		1	2202.04	High	High	High	High	2.359e-05	3.871e-11	7.14
FALSE	High	[K].LPCSLMLLPTLPPSVLGIR.[L]	1xCarbamidomethyl [C3]	1.10852e-06	7.31991e-05	1	1	1	4	P13033	P13033 [239-257]		0	2077.19	High	High	n/a	High	2.359e-05	1.922e-07	3.77
FALSE	High	[R].SSAANIPVNMALCEK.[L]	1xCarbamidomethyl [C13]	1.10852e-06	7.31991e-05	1	1	1	6	P0AGE4	P0AGE4 [266-280]		0	1604.78	n/a	n/a	High	High	2.359e-05	1.925e-07	2.78
FALSE	High	[K].SSAIFINAGR.[G]		4.97037e-05	7.31991e-05	1	1	1	10	P37666	P37666 [228-237]		0	1035.56	High	High	High	High	2.359e-05	1.207e-05	2.67
FALSE	High	[K].FPGVDPLLGPEMR.[S]		2.10469e-07	7.31991e-05	1	1	1	8	P00968	P00968 [900-912]		0	1427.74	High	n/a	High	High	2.359e-05	3.181e-08	2.94
FALSE	High	[R].FNVTTSAQSIEQLSTFLNER.[W]		4.99846e-06	7.31991e-05	1	1	1	2	P0A9C0	P0A9C0 [486-505]		0	2285.14	n/a	High	n/a	High	2.359e-05	9.854e-07	4.24
FALSE	High	[K].FNVLGGSIAYGHPFAATGAR.[M]		8.31649e-06	7.31991e-05	1	1	1	1	P76503	P76503 [381-400]		0	2006.02	High	n/a	n/a	High	2.359e-05	1.713e-06	3.25
FALSE	High	[R].FNPSYLPPTLAQYFTR.[F]		5.78476e-06	7.31991e-05	1	1	1	1	P37651	P37651 [178-193]		0	1914.97	n/a	High	n/a	High	2.359e-05	1.155e-06	3.65
FALSE	High	[K].FNQGDYFAAVEDK.[N]		8.6325e-05	7.31991e-05	1	1	1	3	P0AC86	P0AC86 [247-259]		0	1503.68	High	n/a	High	High	2.359e-05	2.222e-05	2.06
FALSE	High	[K].FNQLATEIDNTVVLCISADLPFAQSR.[F]	1xCarbamidomethyl [C15]	1.53316e-06	7.31991e-05	1	1	1	1	P0A862	P0A862 [68-93]		0	2922.47	n/a	n/a	High	High	2.359e-05	2.74e-07	6.53
FALSE	High	[K].FNQIGSLTETLAAIK.[M]		6.61561e-06	7.31991e-05	1	1	1	12	P0A6P9	P0A6P9 [343-357]		0	1605.88	High	High	High	High	2.359e-05	1.335e-06	4.3
FALSE	High	[R].SSFNNINASISSINAYK.[Q]		1.57053e-07	7.31991e-05	1	1	1	5	P02930	P02930 [351-367]		0	1829.9	n/a	High	High	High	2.359e-05	2.318e-08	5.06
FALSE	High	[R].SSEVYGQTNIGGK.[G]		1.92256e-05	7.31991e-05	1	1	1	12	P0A6F3	P0A6F3 [221-233]		0	1339.65	High	High	High	High	2.359e-05	4.262e-06	3.83
FALSE	High	[R].SSELHVPSSPQLITTPTLWHLATPFEGK.[A]		1.17628e-06	7.31991e-05	1	1	1	2	P0AEJ2	P0AEJ2 [257-284]		0	3073.6	High	n/a	n/a	High	2.359e-05	2.056e-07	4.42
FALSE	High	[R].FNVPVSDADIEK.[L]		9.69863e-06	7.31991e-05	1	1	1	8	P0AFG8	P0AFG8 [425-436]		0	1333.66	High	High	n/a	High	2.359e-05	2.025e-06	3.04
FALSE	High	[R].SSEGGVFNNAAQVWNHTFYWNCLAPNAGGEPTGK.[V]	1xCarbamidomethyl [C22]; 1xlactyl [K34]	1.76357e-05	7.31991e-05	1	1	1	3	P0AGD3	P0AGD3 [59-92]		0	3752.68	n/a	High	n/a	High	2.359e-05	3.882e-06	5.8
FALSE	High	[R].SSEGGVFNNAAQVWNHTFYWNCLAPNAGGEPTGK.[V]	1xCarbamidomethyl [C22]	4.73585e-07	7.31991e-05	1	1	1	12	P0AGD3	P0AGD3 [59-92]		0	3680.66	High	High	n/a	High	2.359e-05	7.639e-08	5.85
FALSE	High	[K].SSDYDAIIK.[E]		0.000122711	7.31991e-05	1	1	1	4	P15639	P15639 [150-158]		0	1011.5	High	n/a	High	High	2.359e-05	3.317e-05	2.78
FALSE	High	[R].FNTPVDQLLCDGEQIYGVK.[C]	1xCarbamidomethyl [C10]	8.07961e-08	7.31991e-05	1	1	1	2	P0A6J5	P0A6J5 [220-238]		0	2196.06	n/a	High	n/a	High	2.359e-05	1.128e-08	3.52
FALSE	High	[K].FNVEVVAIR.[E]		0.000143331	7.31991e-05	1	1	1	13	P0A9K9	P0A9K9 [132-140]		0	1046.6	High	High	High	High	2.359e-05	3.957e-05	2.58
FALSE	High	[K].FNVFIGTDSAR.[V]		0.00013978	7.31991e-05	1	1	1	2	P33363	P33363 [746-756]		0	1226.62	High	n/a	n/a	High	2.359e-05	3.837e-05	2.1
FALSE	High	[R].FNVGLVAITDVQNAR.[A]		2.00615e-06	7.31991e-05	1	1	1	1	P02930	P02930 [166-180]		0	1616.88	n/a	n/a	High	High	2.359e-05	3.656e-07	4.03
FALSE	High	[K].FNVLASQPADFDR.[I]		1.48541e-06	7.31991e-05	1	1	1	4	P02925	P02925 [179-191]		0	1479.72	n/a	High	n/a	High	2.359e-05	2.646e-07	3.94
FALSE	High	[R].FNSSLSEDGQR.[L]		3.49493e-05	7.31991e-05	1	1	1	14	P06959	P06959 [477-487]		0	1239.56	High	High	High	High	2.359e-05	8.192e-06	2.02
FALSE	High	[R].FNPIYADHYAMR.[G]		1.10017e-05	7.31991e-05	1	1	1	2	P28629	P28629 [356-367]		0	1497.69	n/a	High	n/a	High	2.359e-05	2.324e-06	3.88
FALSE	High	[R].FPHPPLMPVYPVAR.[G]		6.95092e-07	7.31991e-05	1	1	1	30	P0ACA3	P0ACA3 [83-96]		0	1620.87	High	High	High	High	2.359e-05	1.162e-07	4.96
FALSE	High	[R].FPLAGVHGAER.[R]		0.000102105	7.31991e-05	1	1	1	8	P31678	P31678 [76-86]		0	1153.61	High	High	High	High	2.359e-05	2.694e-05	2.34
FALSE	High	[K].SQTNDLDDLDGDTQDFQIHR.[A]		1.08725e-05	7.31991e-05	1	1	1	1	P08957	P08957 [191-210]		0	2333.03	n/a	n/a	High	High	2.359e-05	2.296e-06	3
FALSE	High	[R].LVEYHQMTAPLIGYYSK.[E]	1xOxidation [M7]	4.8049e-06	7.31991e-05	1	1	1	3	P69441	P69441 [168-184]		0	2029.01	High	High	High	High	2.359e-05	9.427e-07	2.7
FALSE	High	[K].SQTEVAAIMGVSR.[V]		0.000114474	7.31991e-05	1	1	1	4	P39356	P39356 [29-41]		0	1348.69	n/a	n/a	High	High	2.359e-05	3.054e-05	3.06
FALSE	High	[K].SQSTVGAGDSMVGAMTLK.[L]	1xOxidation [M11]	5.51708e-06	7.31991e-05	1	1	1	1	P06999	P06999 [248-265]		0	1755.83	n/a	High	n/a	High	2.359e-05	1.096e-06	3.58
FALSE	High	[R].FQDDILAGR.[K]		4.78249e-05	7.31991e-05	1	1	1	8	P67603	P67603 [12-20]		0	1034.53	High	High	High	High	2.359e-05	1.157e-05	2.11
FALSE	High	[K].SQSTVGAGDSMVGAMTLK.[L]		7.40611e-08	7.31991e-05	1	1	1	4	P06999	P06999 [248-265]		0	1739.83	n/a	High	High	High	2.359e-05	1.023e-08	4.57
FALSE	High	[K].LVFLAHSQPEYR.[K]		0.000100228	7.31991e-05	1	1	1	1	P24252	P24252 [42-53]		0	1459.77	n/a	High	n/a	High	2.359e-05	2.631e-05	3.66
FALSE	High	[R].FQAMAAEGVK.[Y]		0.000110343	7.31991e-05	1	1	1	9	P0A9L3	P0A9L3 [77-86]		0	1051.52	High	High	High	High	2.359e-05	2.939e-05	2.26
FALSE	High	[K].FQDGTDFNAAAVK.[A]		2.50911e-05	7.31991e-05	1	1	1	1	P75797	P75797 [98-110]		0	1383.65	High	n/a	n/a	High	2.359e-05	5.691e-06	2.56
FALSE	High	[K].FQDVGSFDYGR.[N]		1.16253e-05	7.31991e-05	1	1	1	20	P06996	P06996 [103-113]		0	1290.57	High	High	High	High	2.359e-05	2.464e-06	3.15
FALSE	High	[K].SQSNLGITFNDLYEYVAGLK.[Q]		1.20008e-07	7.31991e-05	1	1	1	3	P0A6W9	P0A6W9 [245-264]		0	2232.12	n/a	High	n/a	High	2.359e-05	1.725e-08	3.82
FALSE	High	[K].LPAWPTTTIGSFPQTTEIR.[T]		5.74944e-08	7.31991e-05	1	1	1	11	P25665	P25665 [423-441]		0	2116.11	High	High	High	High	2.359e-05	7.77e-09	3.36
FALSE	High	[K].SQNGAAMSFGR.[T]	1xOxidation [M7]	0.000114474	7.31991e-05	1	1	1	3	P09373	P09373 [269-279]		0	1141.51	High	High	High	High	2.359e-05	3.064e-05	2.7
FALSE	High	[K].SQNGAAMSFGR.[T]		3.45441e-05	7.31991e-05	1	1	1	11	P09373	P09373 [269-279]		0	1125.51	High	High	High	High	2.359e-05	8.101e-06	3.49
FALSE	High	[R].SQNDSEHVSVDGR.[E]		6.95183e-08	7.31991e-05	1	1	1	6	P64519	P64519 [37-49]		0	1429.63	High	High	High	High	2.359e-05	9.556e-09	4.1
FALSE	High	[K].SQLTDDDSQFK.[N]		0.000123159	7.31991e-05	1	1	1	3	P37751	P37751 [183-193]		0	1283.58	High	High	High	High	2.359e-05	3.328e-05	2.04
FALSE	High	[R].SQSNPMPIIMVTAK.[G]		1.38228e-05	7.31991e-05	1	1	1	5	P0AA16	P0AA16 [72-85]		0	1516.79	High	High	High	High	2.359e-05	2.978e-06	2.35
FALSE	High	[R].FPHPPLMPVYPVAR.[G]	1xOxidation [M7]	0.000123609	7.31991e-05	1	1	1	2	P0ACA3	P0ACA3 [83-96]		0	1636.87	n/a	High	High	High	2.359e-05	3.343e-05	3.15
FALSE	High	[K].SQVIMDVENHLYAR.[K]		9.33839e-05	7.31991e-05	1	1	1	1	P40120	P40120 [253-266]		0	1674.83	n/a	n/a	High	High	2.359e-05	2.432e-05	2.39
FALSE	High	[R].SQVPFAWAPGWNSPQAWNK.[F]		3.21387e-07	7.31991e-05	1	1	1	2	P33602	P33602 [749-767]		0	2171.05	n/a	High	n/a	High	2.359e-05	5.028e-08	3.57
FALSE	High	[R].SRPYLFSNSLAPAIVAASIK.[V]		3.75024e-08	7.31991e-05	1	1	1	6	P0AB77	P0AB77 [268-287]		0	2105.18	High	High	n/a	High	2.359e-05	4.909e-09	5.14
FALSE	High	[K].SRPIVEPDNVPMDMSPK.[A]		1.15796e-05	7.31991e-05	1	1	1	5	P0A8F8	P0A8F8 [614-630]		0	1911.93	n/a	High	High	High	2.359e-05	2.45e-06	3.07
FALSE	High	[K].FPLLSANIYQK.[S]		1.83176e-06	7.31991e-05	1	1	1	6	P07024	P07024 [135-145]		0	1293.72	High	High	High	High	2.359e-05	3.32e-07	3.69
FALSE	High	[K].FPLPVEVIPMAR.[S]		1.66271e-05	7.31991e-05	1	1	1	16	P0A7Z0	P0A7Z0 [129-140]		0	1368.77	High	High	High	High	2.359e-05	3.638e-06	2.71
FALSE	High	[R].IPAWYDEAGNVYVGR.[N]		6.19758e-07	7.31991e-05	1	1	1	6	P07118	P07118 [435-449]		0	1709.83	High	High	High	High	2.359e-05	1.026e-07	3.13
FALSE	High	[R].SRDPQLQVVTNK.[A]		1.36071e-05	7.31991e-05	1	1	1	19	P0AEE1	P0AEE1 [109-120]		1	1384.75	High	High	High	High	2.359e-05	2.921e-06	3.21
FALSE	High	[R].FPNDVDPIETR.[D]		8.67448e-07	7.31991e-05	1	1	1	44	P0AFG8	P0AFG8 [5-15]		0	1302.63	High	High	High	High	2.359e-05	1.475e-07	3.27
FALSE	High	[R].FQAAMLAADDDR.[H]		5.28258e-06	7.31991e-05	1	1	1	6	P0A744	P0A744 [157-168]		0	1323.6	High	High	High	High	2.359e-05	1.044e-06	3.27
FALSE	High	[R].FPNLNLDNSVHITNLVFSILR.[N]		4.23929e-07	7.31991e-05	1	1	1	1	P0ADR8	P0ADR8 [117-137]		0	2426.32	n/a	n/a	High	High	2.359e-05	6.791e-08	5.12
FALSE	High	[R].FPPVSPLLDEDAR.[L]		1.17164e-06	7.31991e-05	1	1	1	17	P00895	P00895 [105-117]		0	1455.75	n/a	n/a	High	High	2.359e-05	2.042e-07	3.51
FALSE	High	[K].FPQVAATGDGPDIIFWAHDR.[F]		1.50962e-11	7.31991e-05	1	1	1	2	P0AEX9	P0AEX9 [73-92]		0	2213.08	High	High	n/a	High	2.359e-05	1.026e-12	6.1
FALSE	High	[R].FPVISEDKDHIEGILMAK.[D]		2.41582e-06	7.31991e-05	1	1	1	4	P0AE78	P0AE78 [103-120]		1	2042.06	n/a	High	High	High	2.359e-05	4.484e-07	4.53
FALSE	High	[R].FPVQYVNRPNLDFR.[G]		6.62468e-05	7.31991e-05	1	1	1	10	P23845	P23845 [248-261]		0	1764.92	High	n/a	High	High	2.359e-05	1.659e-05	3.57
FALSE	High	[R].FPVSQSIDELMEACR.[D]	1xCarbamidomethyl [C14]	1.1624e-06	7.31991e-05	1	1	1	5	P0AB80	P0AB80 [70-84]		0	1781.82	High	n/a	High	High	2.359e-05	2.023e-07	3.07
FALSE	High	[K].SRDDLQAVMAMVR.[G]		4.63709e-06	7.31991e-05	1	1	1	14	P0A8E7	P0A8E7 [136-148]		1	1491.74	High	High	High	High	2.359e-05	9.065e-07	5.09
FALSE	High	[K].SQVTFQYDDGK.[I]		3.23334e-05	7.31991e-05	1	1	1	13	P0A817	P0A817 [167-177]		0	1287.59	High	High	High	High	2.359e-05	7.527e-06	2.69
FALSE	High	[R].FPNVYGIDMPSATELIAHGR.[E]		8.37254e-09	7.31991e-05	1	1	1	3	P0AG16	P0AG16 [402-421]		0	2188.09	High	n/a	High	High	2.359e-05	9.648e-10	6.78
FALSE	High	[K].SSFTAMYTAVTTHR.[Q]		1.35669e-08	7.31991e-05	1	1	1	25	P06715	P06715 [373-386]		0	1572.75	High	High	High	High	2.359e-05	1.626e-09	4.32
FALSE	High	[R].SSGGGAVFHDLGNTCFTFMAGKPEYDK.[T]	1xCarbamidomethyl [C15]	8.20717e-07	7.31991e-05	1	1	1	1	P32099	P32099 [72-98]		0	2893.29	n/a	High	n/a	High	2.359e-05	1.389e-07	3.9
FALSE	High	[R].FNNFINDSLLEGAIDALKR.[I]		8.02649e-06	7.31991e-05	1	1	1	1	P61714	P61714 [22-40]		1	2150.12	High	n/a	n/a	High	2.359e-05	1.65e-06	2.8
FALSE	High	[R].FMAADSHHSIVHAR.[R]		4.7483e-06	7.31991e-05	1	1	1	4	P07117	P07117 [258-271]		0	1578.76	High	n/a	High	High	2.359e-05	9.329e-07	3.21
FALSE	High	[R].FMALGSAIGTGLFYGSADAIK.[M]		3.67678e-08	7.31991e-05	1	1	1	3	P0AAE2	P0AAE2 [18-38]		0	2090.06	n/a	High	n/a	High	2.359e-05	4.788e-09	4.91
FALSE	High	[K].FMALGSGVIIDADK.[G]		1.53316e-06	7.31991e-05	1	1	1	5	P0C0V0	P0C0V0 [110-123]		0	1436.75	n/a	High	n/a	High	2.359e-05	2.731e-07	3.64
FALSE	High	[R].FMAQMLTHIAGDKPVTILTATSGDTGAAVAHAFYGLPNVK.[V]		3.97953e-08	7.31991e-05	1	1	1	4	P00934	P00934 [113-152]		0	4115.11	High	High	High	High	2.359e-05	5.222e-09	7.72
FALSE	High	[K].IVELEAPQLPR.[S]		3.71676e-06	7.31991e-05	1	1	1	25	P28635	P28635 [179-189]		0	1264.73	High	High	High	High	2.359e-05	7.147e-07	3.38
FALSE	High	[-].MADITLISGSTLGGAEYVAEHLAEK.[L]	1xMet-loss [N-Term]	1.12203e-09	7.31991e-05	1	1	1	1	P03817	P03817 [1-25]	P03817 1xMet-loss [N-Term]	0	2445.25	n/a	High	n/a	High	2.359e-05	1.092e-10	6.68
FALSE	High	[K].STCTGVEMFR.[K]	1xCarbamidomethyl [C3]	8.22084e-05	7.31991e-05	1	2	1	35	P0CE47	P0CE47 [254-263]		0	1187.52	High	High	High	High	2.359e-05	2.105e-05	2.76
FALSE	High	[R].STENVPSTAVNNELR.[I]		1.61128e-05	7.31991e-05	1	1	1	1	P39838	P39838 [337-351]		0	1630.8	n/a	High	n/a	High	2.359e-05	3.516e-06	3.52
FALSE	High	[R].LPDQPLAGKPVLIQTSSMGVIGGAR.[C]	1xOxidation [M18]	4.74574e-05	7.31991e-05	1	1	1	2	P0AGE6	P0AGE6 [101-125]		0	2521.38	High	n/a	High	High	2.359e-05	1.146e-05	2.99
FALSE	High	[R].FMDDHGFLDIETPMLTK.[A]		3.91266e-06	7.31991e-05	1	1	1	1	P21889	P21889 [151-167]		0	2009.93	n/a	High	n/a	High	2.359e-05	7.545e-07	5.56
FALSE	High	[K].STALLQSSYNYQER.[G]		2.70245e-05	7.31991e-05	1	1	1	1	P23331	P23331 [16-29]		0	1659.8	n/a	High	n/a	High	2.359e-05	6.172e-06	3.06
FALSE	High	[K].STAESIVYSALETLAQR.[S]		1.66658e-08	7.31991e-05	1	1	1	13	P02359	P02359 [37-53]		0	1838.95	High	High	High	High	2.359e-05	2.037e-09	4.56
FALSE	High	[K].SSYNPDGNPLTIGEDVTVGHK.[V]		4.69237e-06	7.31991e-05	1	1	1	4	P0A9W9	P0A9W9 [72-92]		0	2200.05	n/a	High	High	High	2.359e-05	9.216e-07	2.5
FALSE	High	[R].FMGEPEFTIDNADQYPEILR.[E]		1.54533e-06	7.31991e-05	1	1	1	2	P00961	P00961 [191-210]		0	2385.11	n/a	High	High	High	2.359e-05	2.752e-07	3.37
FALSE	High	[K].SSYLDYAMSVIVGR.[A]		1.13514e-06	7.31991e-05	1	1	1	4	P0AES4	P0AES4 [19-32]		0	1560.77	n/a	High	High	High	2.359e-05	1.975e-07	3.86
FALSE	High	[R].FMGRDEFADGASYLQGK.[K]		1.01283e-05	7.31991e-05	1	1	1	1	P05793	P05793 [22-38]		1	1891.86	n/a	n/a	High	High	2.359e-05	2.125e-06	4.44
FALSE	High	[R].FMAVHPDVQDK.[G]		5.83061e-06	7.31991e-05	1	1	1	2	P0ADQ2	P0ADQ2 [89-99]		0	1286.62	High	High	n/a	High	2.359e-05	1.163e-06	1.61
FALSE	High	[R].LPDQPLAGKPVLIQTSSMGVIGGAR.[C]		5.22864e-10	7.31991e-05	1	1	1	9	P0AGE6	P0AGE6 [101-125]		0	2505.39	High	High	High	High	2.359e-05	4.778e-11	5.19
FALSE	High	[K].IVEGYTPESVEDITGVSASEIR.[Q]		4.32398e-07	7.31991e-05	1	1	1	2	P07658	P07658 [258-279]		0	2351.16	n/a	High	n/a	High	2.359e-05	6.929e-08	3.78
FALSE	High	[R].FIWWAGGANFTHHQDTNR.[L]		1.03298e-05	7.31991e-05	1	1	1	4	P20099	P20099 [423-440]		0	2158	High	n/a	n/a	High	2.359e-05	2.164e-06	2.45
FALSE	High	[R].IVEFIEKPDQPQTLDSDIMAVGR.[Y]		7.58402e-08	7.31991e-05	1	1	1	5	P0AAB6	P0AAB6 [192-214]		0	2601.32	High	High	n/a	High	2.359e-05	1.051e-08	3.45
FALSE	High	[R].FITIINNTLSDIR.[R]		3.2239e-06	7.31991e-05	1	1	1	3	P06959	P06959 [614-626]		0	1519.85	n/a	High	High	High	2.359e-05	6.11e-07	3.59
FALSE	High	[R].FITIINNTLSDIRR.[L]		5.28258e-06	7.31991e-05	1	1	1	7	P06959	P06959 [614-627]		1	1675.95	High	High	High	High	2.359e-05	1.044e-06	3.27
FALSE	High	[R].IVEFIEKPDQPQTLDSDIMAVGR.[Y]	1xOxidation [M19]	1.52504e-05	7.31991e-05	1	1	1	1	P0AAB6	P0AAB6 [192-214]		0	2617.32	n/a	n/a	High	High	2.359e-05	3.305e-06	2.92
FALSE	High	[K].STHHYTDSVGGILR.[S]		4.49285e-06	7.31991e-05	1	1	1	3	P31224	P31224 [523-536]		0	1542.77	n/a	High	High	High	2.359e-05	8.788e-07	4.34
FALSE	High	[R].STGSYSLVTQQPLGGK.[A]		6.68216e-08	7.31991e-05	1	1	1	10	P0A8V2	P0A8V2 [1247-1262]		0	1622.84	n/a	High	High	High	2.359e-05	9.156e-09	4.47
FALSE	High	[R].FLVAQSGVLITQVR.[S]		1.47955e-06	7.31991e-05	1	1	1	5	P00861	P00861 [272-285]		0	1530.9	n/a	High	High	High	2.359e-05	2.636e-07	3.61
FALSE	High	[R].STFQQLPGTGVKPDQFHSQTR.[E]		2.84305e-09	7.31991e-05	1	1	1	8	P0AFG3	P0AFG3 [43-63]		0	2359.18	High	High	High	High	2.359e-05	2.997e-10	4.64
FALSE	High	[K].STGQNLTHLR.[G]		0.000104786	7.31991e-05	1	1	1	6	P23886	P23886 [187-196]		0	1126.6	High	High	High	High	2.359e-05	2.77e-05	3.3
FALSE	High	[K].FLVTIDPLNTETSNFWQNHGELNEVDSSK.[I]		2.92058e-06	7.31991e-05	1	1	1	1	P32176	P32176 [578-606]		0	3334.59	n/a	High	n/a	High	2.359e-05	5.509e-07	5.11
FALSE	High	[R].STGIADTVLFGPEPEFFLFDDIR.[F]		2.52478e-07	7.31991e-05	1	1	1	1	P0A9C5	P0A9C5 [118-140]		0	2586.28	n/a	n/a	High	High	2.359e-05	3.872e-08	5.41
FALSE	High	[K].STGHAGGIHNWR.[I]		2.33138e-06	7.31991e-05	1	1	1	6	P0AFK0	P0AFK0 [341-352]		0	1292.62	High	High	High	High	2.359e-05	4.301e-07	2.28
FALSE	High	[R].LVEGDHNIDCK.[I]	1xCarbamidomethyl [C10]	8.92817e-06	7.31991e-05	1	1	1	4	P0AFJ1	P0AFJ1 [84-94]		0	1299.6	n/a	High	High	High	2.359e-05	1.851e-06	3.58
FALSE	High	[R].STGEVMGVGR.[T]		7.39602e-05	7.31991e-05	1	1	1	6	P00968	P00968 [913-922]		0	992.483	High	n/a	High	High	2.359e-05	1.871e-05	2.15
FALSE	High	[R].FLWIGCSDSR.[V]	1xCarbamidomethyl [C6]	8.15916e-05	7.31991e-05	1	1	1	18	P61517	P61517 [37-46]		0	1240.58	High	High	High	High	2.359e-05	2.094e-05	2.43
FALSE	High	[K].STGEAMELMEQLASK.[L]		2.06312e-05	7.31991e-05	1	1	1	2	P31224	P31224 [836-850]		0	1624.76	High	n/a	n/a	High	2.359e-05	4.603e-06	2.37
FALSE	High	[K].FIVNHSAVEALR.[D]		2.33854e-05	7.31991e-05	1	1	1	8	P30871	P30871 [9-20]		0	1355.74	High	High	High	High	2.359e-05	5.278e-06	2.44
FALSE	High	[K].SSWMSHAALVFGR.[E]		2.26774e-06	7.31991e-05	1	1	1	4	P37005	P37005 [102-114]		0	1448.71	High	n/a	High	High	2.359e-05	4.173e-07	3.38
FALSE	High	[K].FMLFYGMSSESAMK.[R]		1.33421e-05	7.31991e-05	1	1	1	4	P60560	P60560 [263-276]		0	1628.72	n/a	High	n/a	High	2.359e-05	2.864e-06	2.86
FALSE	High	[K].FMLFYGMSSESAMK.[R]	1xOxidation [M]	2.24879e-05	7.31991e-05	1	1	3	6	P60560	P60560 [263-276]		0	1644.71	High	High	n/a	High	2.359e-05	5.048e-06	2.82
FALSE	High	[R].FNDSGIVGCLTVTPYYNRPSQEGLYQHFK.[A]	1xCarbamidomethyl [C9]	1.8181e-07	7.31991e-05	1	1	1	7	P0A6L2	P0A6L2 [92-120]		0	3390.62	High	High	High	High	2.359e-05	2.717e-08	5.47
FALSE	High	[K].FNGWELDINSR.[S]		4.80096e-05	7.31991e-05	1	1	1	2	P0A9Q1	P0A9Q1 [139-149]		0	1350.64	n/a	n/a	High	High	2.359e-05	1.163e-05	2.91
FALSE	High	[R].FNHGAQPPVQSALDGK.[T]		3.09897e-06	7.31991e-05	1	1	1	1	P04335	P04335 [27-42]		0	1665.83	n/a	High	n/a	High	2.359e-05	5.877e-07	5.24
FALSE	High	[K].LPDFLSFFGGK.[R]		1.24788e-05	7.31991e-05	1	1	1	9	P09323	P09323 [120-130]		0	1227.64	High	High	High	High	2.359e-05	2.657e-06	2.9
FALSE	High	[K].FNIDADKVNPR.[L]		2.53319e-06	7.31991e-05	1	1	1	17	P0AFG8	P0AFG8 [875-885]		1	1288.66	High	High	High	High	2.359e-05	4.72e-07	2.41
FALSE	High	[R].FNIDSTQVSLTPDK.[K]		1.21876e-05	7.31991e-05	1	1	1	2	P0A940	P0A940 [238-251]		0	1564.79	n/a	High	High	High	2.359e-05	2.596e-06	3.23
FALSE	High	[R].FNIDSTQVSLTPDKK.[G]		4.61929e-05	7.31991e-05	1	1	1	3	P0A940	P0A940 [238-252]		1	1692.88	High	High	n/a	High	2.359e-05	1.113e-05	3.33
FALSE	High	[R].FNDLLATLK.[T]		0.000148539	7.31991e-05	1	1	1	7	P04693	P04693 [160-168]		0	1034.59	High	n/a	High	High	2.359e-05	4.117e-05	2.46
FALSE	High	[K].SSLLNALSGFLSYQGSLR.[I]		1.1673e-07	7.31991e-05	1	1	1	13	P29018	P29018 [390-407]		0	1913.01	High	High	High	High	2.359e-05	1.676e-08	4.56
FALSE	High	[R].LVEYHQMTAPLIGYYSK.[E]		3.46494e-09	7.31991e-05	1	1	1	14	P69441	P69441 [168-184]		0	2013.02	High	High	High	High	2.359e-05	3.706e-10	4.68
FALSE	High	[K].SSILDATIFLADK.[N]		7.97673e-05	7.31991e-05	1	1	1	1	P0AEB7	P0AEB7 [58-70]		0	1393.76	n/a	High	n/a	High	2.359e-05	2.041e-05	2.72
FALSE	High	[R].SSLEAVVDTLDQMK.[Q]		1.37245e-06	7.31991e-05	1	1	1	4	P07012	P07012 [61-74]		0	1535.76	n/a	High	High	High	2.359e-05	2.426e-07	4.5
FALSE	High	[K].SSLAFDTLYAEGQR.[R]		2.04702e-05	7.31991e-05	1	1	1	1	P0A698	P0A698 [38-51]		0	1557.75	n/a	High	n/a	High	2.359e-05	4.556e-06	2.87
FALSE	High	[K].FNMLASIGQGAGGLLLAGHTDTVPFDDGR.[W]		9.38857e-07	7.31991e-05	1	1	1	2	P23908	P23908 [62-90]		0	2930.45	n/a	High	High	High	2.359e-05	1.605e-07	4.56
FALSE	High	[K].LPDAVEEAIEAEMEK.[E]		9.92513e-08	7.31991e-05	1	1	1	3	P31120	P31120 [121-135]		0	1673.79	High	High	High	High	2.359e-05	1.407e-08	4.54
FALSE	High	[R].FNNFINDSLLEGAIDALK.[R]		1.35091e-06	7.31991e-05	1	1	1	5	P61714	P61714 [22-39]		0	1994.02	n/a	High	High	High	2.359e-05	2.386e-07	3.95
FALSE	High	[K].SSLLNALLGLQK.[E]		4.03831e-06	7.31991e-05	1	1	1	1	P39286	P39286 [221-232]		0	1256.76	n/a	High	n/a	High	2.359e-05	7.806e-07	3.61
FALSE	High	[K].SSIPVFGVDALPEALALVK.[S]		1.08277e-07	7.31991e-05	1	1	1	3	P0AEE5	P0AEE5 [251-269]		0	1926.09	n/a	High	n/a	High	2.359e-05	1.549e-08	3.48
FALSE	High	[R].FNALYGEIFK.[V]		8.6325e-05	7.31991e-05	1	1	1	7	P00954	P00954 [164-173]		0	1201.63	High	High	High	High	2.359e-05	2.225e-05	3
FALSE	High	[R].IPDGQAEDAR.[K]		9.26892e-05	7.31991e-05	1	1	1	6	P25553	P25553 [38-47]		0	1071.51	High	High	High	High	2.359e-05	2.409e-05	0.49
FALSE	High	[K].SSVVNNPTGR.[K]		6.32846e-05	7.31991e-05	1	1	1	15	P68191	P68191 [30-39]		0	1030.53	High	High	High	High	2.359e-05	1.577e-05	2.5
FALSE	High	[R].FMNLAFQHMADTAER.[L]		2.84088e-06	7.31991e-05	1	1	1	5	P0AD05	P0AD05 [75-89]		0	1781.81	High	High	High	High	2.359e-05	5.33e-07	4.89
FALSE	High	[R].FMPLDTENGQVPER.[L]		0.000130527	7.31991e-05	1	1	1	2	P36680	P36680 [226-239]		0	1632.77	n/a	High	High	High	2.359e-05	3.551e-05	3.28
FALSE	High	[K].FMQEAVPEGTGAMAAIIGLDDASIAK.[A]		2.66866e-08	7.31991e-05	1	1	1	7	P0AAI9	P0AAI9 [120-145]		0	2606.28	n/a	High	High	High	2.359e-05	3.392e-09	3.94
FALSE	High	[R].FMQLQQQISAER.[L]		1.42086e-05	7.31991e-05	1	1	1	3	P0AEI4	P0AEI4 [363-374]		0	1478.74	High	High	High	High	2.359e-05	3.067e-06	2.4
FALSE	High	[K].LPDLAVQAQQK.[A]		4.02239e-06	7.31991e-05	1	1	1	2	P30958	P30958 [358-368]		0	1210.68	n/a	High	n/a	High	2.359e-05	7.799e-07	3.39
FALSE	High	[R].SSVAVSWIGK.[V]		7.14795e-05	7.31991e-05	1	1	1	5	P0ABF8	P0ABF8 [119-128]		0	1033.57	High	High	High	High	2.359e-05	1.803e-05	2.87
FALSE	High	[K].SSTAVNLALALAAEGAK.[V]		4.16798e-06	7.31991e-05	1	1	1	2	P0AF08	P0AF08 [122-138]		0	1586.87	n/a	High	n/a	High	2.359e-05	8.103e-07	4.15
FALSE	High	[K].SSSVETMPDLPLK.[V]		3.50854e-05	7.31991e-05	1	1	1	4	P23538	P23538 [473-485]		0	1403.71	High	High	High	High	2.359e-05	8.229e-06	2.52
FALSE	High	[K].SSSSLLPELSAEANPFR.[N]		5.97037e-06	7.31991e-05	1	1	1	4	P0ADW3	P0ADW3 [80-96]		0	1804.91	n/a	High	High	High	2.359e-05	1.196e-06	4.01
FALSE	High	[K].FMVMVSSNGGQQHIAK.[Q]		6.68216e-08	7.31991e-05	1	1	1	10	P0A855	P0A855 [345-360]		0	1733.85	High	High	High	High	2.359e-05	9.151e-09	5.4
FALSE	High	[K].FMVMVSSNGGQQHIAK.[Q]	1xOxidation [M]	9.32382e-06	7.31991e-05	1	1	2	10	P0A855	P0A855 [345-360]		0	1749.84	High	High	n/a	High	2.359e-05	1.94e-06	2.49
FALSE	High	[K].SSQTPWTLDPVAVGALDYR.[R]		0.000124059	7.31991e-05	1	1	1	1	P76423	P76423 [91-109]		0	2076.04	High	n/a	n/a	High	2.359e-05	3.359e-05	2.26
FALSE	High	[K].LVELMPQSR.[A]		0.000108728	7.31991e-05	1	1	1	15	P39172	P39172 [162-170]		0	1072.58	High	n/a	High	High	2.359e-05	2.891e-05	0.93
FALSE	High	[R].IPDGQAEDARK.[A]		7.45224e-05	7.31991e-05	1	1	1	6	P25553	P25553 [38-48]		1	1199.6	High	High	High	High	2.359e-05	1.888e-05	3.19
FALSE	High	[K].SSNTETFVAIR.[V]		5.51399e-05	7.31991e-05	1	1	1	8	P0AC53	P0AC53 [310-320]		0	1224.62	High	High	High	High	2.359e-05	1.352e-05	2.84
FALSE	High	[K].SSMLGTSLVLPVHK.[G]		9.98568e-05	7.31991e-05	1	1	1	2	P0AF48	P0AF48 [93-106]		0	1468.82	n/a	High	n/a	High	2.359e-05	2.623e-05	2.96
FALSE	High	[R].SQLNYSEENLK.[Q]		5.04751e-05	7.31991e-05	1	1	1	5	P21888	P21888 [300-310]		0	1324.64	High	High	High	High	2.359e-05	1.226e-05	2.89
FALSE	High	[R].FQPATPTFLNCGK.[Q]	1xCarbamidomethyl [C11]	8.03711e-05	7.31991e-05	1	1	1	1	P39452	P39452 [157-169]		0	1480.73	n/a	n/a	High	High	2.359e-05	2.056e-05	2.59
FALSE	High	[R].FQQAGHKPVALVGGATGLIGDPSFK.[A]		1.94462e-11	7.31991e-05	1	1	1	11	P0AGJ9	P0AGJ9 [61-85]		0	2495.34	High	High	High	High	2.359e-05	1.349e-12	4.62
FALSE	High	[R].IPAWMAQMFDGLDDDAETR.[K]		2.93448e-09	7.31991e-05	1	1	1	2	P0AEZ1	P0AEZ1 [231-249]		0	2181.96	n/a	n/a	High	High	2.359e-05	3.094e-10	4.76
FALSE	High	[K].FTGANTLEVEGENGK.[T]		4.51663e-08	7.31991e-05	1	1	1	23	P0A9P0	P0A9P0 [119-133]		0	1565.74	High	High	High	High	2.359e-05	6.002e-09	4.47
FALSE	High	[K].FTGEVSLTGQPFVMEPSK.[T]		1.41144e-08	7.31991e-05	1	1	1	7	P0A6P1	P0A6P1 [223-240]		0	1953.96	n/a	High	High	High	2.359e-05	1.702e-09	4.65
FALSE	High	[K].FTGEVSLTGQPFVMEPSK.[T]	1xOxidation [M14]	2.87687e-07	7.31991e-05	1	1	1	6	P0A6P1	P0A6P1 [223-240]		0	1969.96	n/a	High	High	High	2.359e-05	4.452e-08	4.63
FALSE	High	[K].SPDQYGDNCEVCGATYSPTELIEPK.[S]	2xCarbamidomethyl [C9; C12]	5.06574e-08	7.31991e-05	1	1	1	7	P00959	P00959 [151-175]		0	2830.22	High	High	High	High	2.359e-05	6.798e-09	3.75
FALSE	High	[R].SPAIEEWLR.[K]		8.25184e-05	7.31991e-05	1	1	1	10	P0AC59	P0AC59 [83-91]		0	1100.57	High	High	High	High	2.359e-05	2.12e-05	1.78
FALSE	High	[K].FTGIPNFAPELFR.[R]		4.63715e-05	7.31991e-05	1	1	1	3	P0A7I4	P0A7I4 [387-399]		0	1508.79	High	High	High	High	2.359e-05	1.119e-05	3.42
FALSE	High	[K].FTGQVLPTAK.[K]		6.90779e-05	7.31991e-05	1	1	1	12	P0A6Q3	P0A6Q3 [114-123]		0	1061.6	High	High	High	High	2.359e-05	1.739e-05	1.51
FALSE	High	[K].FTFTPPQGVTVDDQR.[K]		2.54322e-06	7.31991e-05	1	1	1	5	P61316	P61316 [188-202]		0	1707.83	n/a	High	High	High	2.359e-05	4.734e-07	3.41
FALSE	High	[R].FTGWYDVDLSEK.[G]		2.70927e-06	7.31991e-05	1	1	1	14	P62707	P62707 [22-33]		0	1459.67	High	High	High	High	2.359e-05	5.08e-07	2.79
FALSE	High	[R].FTHPFMGFDVPAILGDHVTLDAGTGAVHTAPGHGPDDYVIGQK.[Y]		1.26842e-07	7.31991e-05	1	1	1	3	P00956	P00956 [306-348]		0	4458.16	High	High	n/a	High	2.359e-05	1.834e-08	7.12
FALSE	High	[R].FTKPVTGGYYFAPSLDK.[L]		4.51663e-08	7.31991e-05	1	1	1	6	P76536	P76536 [279-295]		0	1890.96	n/a	High	High	High	2.359e-05	5.997e-09	4.48
FALSE	High	[R].FTLAALASTGR.[D]		2.01517e-05	7.31991e-05	1	1	1	12	P07118	P07118 [616-626]		0	1107.62	High	n/a	High	High	2.359e-05	4.488e-06	1.46
FALSE	High	[R].FTIAASFGNVHGVYKPGNVVLTPTILR.[D]		7.8901e-11	7.31991e-05	1	1	1	28	P0AB71	P0AB71 [217-243]		0	2871.59	High	High	High	High	2.359e-05	6.146e-12	7.17
FALSE	High	[R].FTIADAYLFTVLR.[W]		3.00251e-06	7.31991e-05	1	1	1	1	P0A9D2	P0A9D2 [151-163]		0	1529.84	n/a	n/a	High	High	2.359e-05	5.671e-07	3.88
FALSE	High	[R].SPAGAIQFEAVDAPEIIPDPFDPSK.[K]		2.35131e-10	7.31991e-05	1	1	1	1	P13029	P13029 [343-367]		0	2611.29	n/a	High	n/a	High	2.359e-05	2.006e-11	5.92
FALSE	High	[K].SPAFDSIMAETLK.[V]	1xOxidation [M8]	0.000122265	7.31991e-05	1	1	1	2	P23843	P23843 [469-481]		0	1425.69	High	n/a	High	High	2.359e-05	3.292e-05	2.65
FALSE	High	[R].FTHAGSYTTTITRPTLFR.[S]		1.97606e-05	7.31991e-05	1	1	1	37	P0AE12	P0AE12 [77-94]		0	2070.08	High	High	High	High	2.359e-05	4.389e-06	3.21
FALSE	High	[R].FTLGPEAVVDK.[V]		0.000107929	7.31991e-05	1	1	1	2	P0AFP4	P0AFP4 [218-228]		0	1175.63	High	High	n/a	High	2.359e-05	2.862e-05	2.11
FALSE	High	[K].FTFIATSGAFHGK.[S]		2.34771e-05	7.31991e-05	1	1	1	4	P42588	P42588 [171-183]		0	1383.71	High	High	High	High	2.359e-05	5.296e-06	3.71
FALSE	High	[K].SPEEIAVLR.[R]		3.42765e-05	7.31991e-05	1	1	1	7	P15034	P15034 [178-186]		0	1013.56	n/a	High	High	High	2.359e-05	8.003e-06	3.24
FALSE	High	[R].SPHYIVMNDK.[K]	1xOxidation [M7]	0.000120934	7.31991e-05	1	1	1	7	P63235	P63235 [500-509]		0	1219.58	High	High	High	High	2.359e-05	3.253e-05	2.28
FALSE	High	[R].SPHYIVMNDK.[K]		3.97249e-05	7.31991e-05	1	1	1	19	P63235	P63235 [500-509]		0	1203.58	High	High	High	High	2.359e-05	9.417e-06	3.06
FALSE	High	[R].FTALFDAHHMNIAELVSR.[T]		1.35667e-07	7.31991e-05	1	1	1	3	P0A9I3	P0A9I3 [112-129]		0	2072.04	High	n/a	n/a	High	2.359e-05	1.971e-08	4.04
FALSE	High	[K].SPHVAALGSEAGGTLYGLQVLER.[I]		4.51664e-10	7.31991e-05	1	1	1	6	P0A9J8	P0A9J8 [246-268]		0	2325.22	High	n/a	High	High	2.359e-05	4.078e-11	5.66
FALSE	High	[R].FTAQGADAEQALK.[A]		9.03439e-06	7.31991e-05	1	1	1	5	P69811	P69811 [350-362]		0	1349.67	High	High	High	High	2.359e-05	1.871e-06	3.81
FALSE	High	[R].SPGVFFDSDK.[G]		4.19383e-05	7.31991e-05	1	1	1	9	P0A8V2	P0A8V2 [152-161]		0	1098.51	High	High	High	High	2.359e-05	9.991e-06	1.71
FALSE	High	[R].FTDAQGNQHEGIITSGTFSPTLGYSIALAR.[V]		2.58542e-07	7.31991e-05	1	1	1	2	P27248	P27248 [300-329]		0	3152.56	High	High	n/a	High	2.359e-05	3.963e-08	5.57
FALSE	High	[R].FTFDNNYFSDR.[Y]		6.25641e-05	7.31991e-05	1	1	1	5	P37747	P37747 [175-185]		0	1425.61	n/a	High	High	High	2.359e-05	1.554e-05	2.15
FALSE	High	[R].FTDEDEQGLR.[Q]		9.91177e-05	7.31991e-05	1	1	1	12	P76270	P76270 [132-141]		0	1209.54	High	High	High	High	2.359e-05	2.599e-05	3.2
FALSE	High	[R].FTDMIDGQTITR.[Q]	1xOxidation [M4]	3.20826e-05	7.31991e-05	1	1	1	2	P0A8T7	P0A8T7 [1037-1048]		0	1413.67	High	High	n/a	High	2.359e-05	7.459e-06	3.44
FALSE	High	[R].FTDNVNQTQSDKPVENPGIAAR.[F]		4.14014e-09	7.31991e-05	1	1	1	2	P0AFP4	P0AFP4 [196-217]		0	2401.17	n/a	High	High	High	2.359e-05	4.504e-10	4.38
FALSE	High	[K].SPFVTSGIR.[V]		7.39602e-05	7.31991e-05	1	1	1	25	P0A825	P0A825 [355-363]		0	963.526	High	High	High	High	2.359e-05	1.877e-05	2.67
FALSE	High	[K].SPFIHQQFAQQLNIEHPYGR.[V]		4.77385e-12	7.31991e-05	1	1	1	7	P15770	P15770 [16-35]		0	2410.21	High	High	High	High	2.359e-05	2.94e-13	5.1
FALSE	High	[R].SPEWSAFGIRPPLR.[L]		0.000158325	7.31991e-05	1	1	1	13	P0ACI0	P0ACI0 [106-119]		0	1612.86	High	High	High	High	2.359e-05	4.441e-05	2.17
FALSE	High	[K].SPEVFNLIMK.[R]		2.37543e-05	7.31991e-05	1	1	1	6	P75691	P75691 [276-285]		0	1177.63	High	High	n/a	High	2.359e-05	5.371e-06	3.75
FALSE	High	[K].LVFITDTVQPVINQGGTK.[A]		2.01506e-07	7.31991e-05	1	1	1	17	P77717	P77717 [128-145]		0	1930.06	High	High	High	High	2.359e-05	3.031e-08	4.33
FALSE	High	[R].FTDMIDGQTITR.[Q]		2.19714e-06	7.31991e-05	1	1	1	9	P0A8T7	P0A8T7 [1037-1048]		0	1397.67	High	High	High	High	2.359e-05	4.041e-07	3.38
FALSE	High	[K].SPAFDSIMAETLK.[V]		7.00705e-08	7.31991e-05	1	1	1	12	P23843	P23843 [469-481]		0	1409.7	High	High	High	High	2.359e-05	9.631e-09	4.57
FALSE	High	[K].SNVPALEACPQKR.[G]	1xCarbamidomethyl [C9]; 1xlactyl [K12]	7.62334e-05	7.31991e-05	1	1	1	5	P0A7S3	P0A7S3 [19-31]		1	1541.77	High	High	n/a	High	2.359e-05	1.941e-05	2.73
FALSE	High	[K].SNVPALEACPQKR.[G]	1xCarbamidomethyl [C9]	2.33854e-05	7.31991e-05	1	1	1	15	P0A7S3	P0A7S3 [19-31]		1	1469.75	High	High	High	High	2.359e-05	5.27e-06	2.96
FALSE	High	[R].SNNTEPTWFPDSQNLAFTSDQAGRPQVYK.[V]		4.58247e-06	7.31991e-05	1	1	1	2	P0A855	P0A855 [288-316]		0	3298.54	High	n/a	High	High	2.359e-05	8.983e-07	3.11
FALSE	High	[R].SNMASADQPSVMDEAYK.[E]		2.69859e-06	7.31991e-05	1	1	1	1	P0AG00	P0AG00 [86-102]		0	1843.78	n/a	High	n/a	High	2.359e-05	5.053e-07	2.4
FALSE	High	[K].FTSVFVTHDQEEATEVADR.[V]		4.74574e-05	7.31991e-05	1	1	1	2	P16676	P16676 [188-206]		0	2181.01	High	n/a	High	High	2.359e-05	1.148e-05	1.66
FALSE	High	[R].SNIQCGSVLLPEMK.[I]	1xCarbamidomethyl [C5]	1.12175e-06	7.31991e-05	1	1	1	5	P0AFK0	P0AFK0 [433-446]		0	1575.79	n/a	High	High	High	2.359e-05	1.946e-07	3.59
FALSE	High	[R].IVFTATDADVIK.[T]		0.000104013	7.31991e-05	1	1	1	5	P0A9F3	P0A9F3 [220-231]		0	1292.71	High	High	High	High	2.359e-05	2.747e-05	1.89
FALSE	High	[R].FTSYIGMGYTAVQLPPVILR.[N]		3.41035e-07	7.31991e-05	1	1	1	7	P33195	P33195 [81-100]		0	2226.2	n/a	High	High	High	2.359e-05	5.37e-08	4.02
FALSE	High	[K].FTTFDDVDDATIAEWTGLSR.[S]		1.67982e-08	7.31991e-05	1	1	1	1	P76329	P76329 [115-134]		0	2260.04	n/a	High	n/a	High	2.359e-05	2.051e-09	5.06
FALSE	High	[R].SNPATYTGVFTPVR.[E]		1.38773e-05	7.31991e-05	1	1	1	3	P0A698	P0A698 [699-712]		0	1509.77	n/a	High	n/a	High	2.359e-05	2.986e-06	4.13
FALSE	High	[R].FTTHPNPNVGCVIVK.[D]	1xCarbamidomethyl [C11]	3.38047e-06	7.31991e-05	1	1	1	5	P25539	P25539 [19-33]		0	1682.87	High	High	High	High	2.359e-05	6.433e-07	3.69
FALSE	High	[R].SNLIGMGILPLEFPQGVTR.[K]		1.28358e-08	7.31991e-05	1	1	1	5	P25516	P25516 [804-822]		0	2042.11	n/a	High	n/a	High	2.359e-05	1.532e-09	5.46
FALSE	High	[R].FTVLISPHVNK.[D]		4.67387e-06	7.31991e-05	1	1	1	48	P0A7R5	P0A7R5 [49-59]		0	1254.72	High	High	High	High	2.359e-05	9.153e-07	3.74
FALSE	High	[R].SNLFQGSWNFER.[M]		9.09614e-07	7.31991e-05	1	1	1	9	P69805	P69805 [25-36]		0	1484.69	High	High	High	High	2.359e-05	1.551e-07	3.58
FALSE	High	[K].FTWLTYSSLAQVCK.[Y]	1xCarbamidomethyl [C13]	5.49287e-05	7.31991e-05	1	1	1	1	P0AEW6	P0AEW6 [386-399]		0	1703.85	n/a	High	n/a	High	2.359e-05	1.347e-05	2.65
FALSE	High	[R].FTYSYQFGLFDK.[A]		2.33854e-05	7.31991e-05	1	1	1	2	P24251	P24251 [67-78]		0	1515.72	n/a	High	High	High	2.359e-05	5.272e-06	3.62
FALSE	High	[K].SNLEDGVAFAIEK.[Y]		5.90777e-05	7.31991e-05	1	1	1	1	P0A8Y5	P0A8Y5 [254-266]		0	1392.7	n/a	n/a	High	High	2.359e-05	1.46e-05	2.82
FALSE	High	[K].SNHHGALIQAGATPVYLEASR.[N]		1.35668e-09	7.31991e-05	1	1	1	3	P21169	P21169 [218-238]		0	2192.12	High	n/a	High	High	2.359e-05	1.34e-10	6.76
FALSE	High	[R].FTTIHIQELACVSR.[D]	1xCarbamidomethyl [C11]	3.76488e-07	7.31991e-05	1	1	1	14	P0A8V2	P0A8V2 [828-841]		0	1674.86	High	High	High	High	2.359e-05	5.959e-08	3.28
FALSE	High	[R].SNPLGEDFDYRK.[E]		0.000122711	7.31991e-05	1	1	1	4	P13029	P13029 [53-64]		1	1440.68	High	High	n/a	High	2.359e-05	3.305e-05	3.36
FALSE	High	[R].FTPSPVHDGLHLTAPDGSSAYVR.[F]		0.000150133	7.31991e-05	1	1	1	1	P75863	P75863 [57-79]		0	2424.19	n/a	High	n/a	High	2.359e-05	4.165e-05	3.14
FALSE	High	[R].LPALFCFPQILQHR.[L]	1xCarbamidomethyl [C6]	1.0449e-10	7.31991e-05	1	1	1	24	P21170	P21170 [86-99]		0	1739.94	High	High	High	High	2.359e-05	8.327e-12	5.87
FALSE	High	[R].FTLLPTCCLGNCDK.[G]	3xCarbamidomethyl [C7; C8; C12]	0.000105955	7.31991e-05	1	1	1	3	P0AFD1	P0AFD1 [126-139]		0	1698.76	n/a	High	n/a	High	2.359e-05	2.798e-05	1.86
FALSE	High	[K].SNVPALEACPQK.[R]	1xCarbamidomethyl [C9]	4.93959e-06	7.31991e-05	1	1	1	22	P0A7S3	P0A7S3 [19-30]		0	1313.65	High	High	High	High	2.359e-05	9.736e-07	2.95
FALSE	High	[R].FTILRPQSLFGPHDK.[V]		2.71302e-05	7.31991e-05	1	1	1	3	P75821	P75821 [163-177]		0	1755.95	High	n/a	High	High	2.359e-05	6.197e-06	2.03
FALSE	High	[R].FTINVAANAHLQHIK.[L]		1.33536e-07	7.31991e-05	1	1	1	9	P77689	P77689 [203-217]		0	1676.92	High	High	n/a	High	2.359e-05	1.944e-08	4.26
FALSE	High	[K].SNTPLNVLALNQPENIENR.[V]		6.10096e-08	7.31991e-05	1	1	1	2	P45464	P45464 [398-416]		0	2136.1	n/a	High	n/a	High	2.359e-05	8.296e-09	4.49
FALSE	High	[R].LPALSLGLWHNFGHVNALESQR.[A]		9.35332e-11	7.31991e-05	1	1	1	11	Q46851	Q46851 [25-46]		0	2459.29	High	High	n/a	High	2.359e-05	7.406e-12	7.32
FALSE	High	[K].FTLVSAQQLSMAK.[Q]		6.48634e-06	7.31991e-05	1	1	1	3	P0AB38	P0AB38 [135-147]		0	1423.76	High	High	High	High	2.359e-05	1.308e-06	3.58
FALSE	High	[K].FTLVSAQQLSMAK.[Q]	1xOxidation [M11]	4.12939e-05	7.31991e-05	1	1	1	2	P0AB38	P0AB38 [135-147]		0	1439.76	n/a	High	n/a	High	2.359e-05	9.82e-06	2.85
FALSE	High	[R].SNTGLVIDPYFSGTK.[V]		1.92838e-06	7.31991e-05	1	1	1	6	P0A6F3	P0A6F3 [127-141]		0	1598.81	High	High	High	High	2.359e-05	3.514e-07	3.27
FALSE	High	[R].FTMDEGLSNAVK.[E]		1.51906e-05	7.31991e-05	1	1	1	3	P07118	P07118 [143-154]		0	1311.62	High	n/a	High	High	2.359e-05	3.3e-06	2.9
FALSE	High	[K].IPALLGILATHSLDKPVPGLK.[N]		1.37833e-08	7.31991e-05	1	1	1	3	P26459	P26459 [288-308]		0	2153.31	n/a	High	n/a	High	2.359e-05	1.654e-09	4.84
FALSE	High	[K].SNQPVVFVDSTGR.[S]		0.000123609	7.31991e-05	1	1	1	1	P0AFI2	P0AFI2 [539-551]		0	1405.71	n/a	n/a	High	High	2.359e-05	3.338e-05	2.77
FALSE	High	[R].FTNVTNGVTPR.[R]		0.000130055	7.31991e-05	1	1	1	3	P0AC86	P0AC86 [461-471]		0	1205.63	High	n/a	High	High	2.359e-05	3.54e-05	2.7
FALSE	High	[R].SNQNTCINQMPCVSLGEPVER.[G]	2xCarbamidomethyl [C6; C12]; 1xOxidation [M10]	1.75666e-05	7.31991e-05	1	1	1	1	P0A8V2	P0A8V2 [759-779]		0	2449.09	n/a	n/a	High	High	2.359e-05	3.855e-06	3.66
FALSE	High	[R].SNQNTCINQMPCVSLGEPVER.[G]	2xCarbamidomethyl [C6; C12]	5.41818e-09	7.31991e-05	1	1	1	9	P0A8V2	P0A8V2 [759-779]		0	2433.1	High	High	High	High	2.359e-05	6.016e-10	5.4
FALSE	High	[K].SNQMTGLFSTIDEK.[T]	1xOxidation [M4]	4.17763e-05	7.31991e-05	1	1	1	2	P0AD59	P0AD59 [103-116]		0	1586.74	n/a	High	High	High	2.359e-05	9.961e-06	2.64
FALSE	High	[K].SNQMTGLFSTIDEK.[T]		2.2588e-06	7.31991e-05	1	1	1	6	P0AD59	P0AD59 [103-116]		0	1570.74	n/a	High	High	High	2.359e-05	4.171e-07	4.44
FALSE	High	[R].FTAEGVQEIDYK.[D]		1.32971e-06	7.31991e-05	1	1	1	26	P0A7T7	P0A7T7 [13-24]		0	1399.67	High	High	High	High	2.359e-05	2.344e-07	3.74
FALSE	High	[K].SNEYANLVGGER.[Y]		2.5533e-06	7.31991e-05	1	1	1	6	P23538	P23538 [584-595]		0	1308.62	High	High	High	High	2.359e-05	4.761e-07	2.97
FALSE	High	[R].SPHYIVMNDKK.[H]		4.83812e-05	7.31991e-05	1	1	1	1	P63235	P63235 [500-510]		1	1331.68	n/a	High	n/a	High	2.359e-05	1.169e-05	2.82
FALSE	High	[K].SPIAGMPVLEVWK.[A]		1.15325e-06	7.31991e-05	1	1	1	5	P0AB67	P0AB67 [404-416]		0	1426.78	High	High	High	High	2.359e-05	2.01e-07	3.94
FALSE	High	[K].LPATIILR.[A]		0.000115317	7.31991e-05	1	1	1	10	P0A8V2	P0A8V2 [204-211]		0	896.593	High	High	High	High	2.359e-05	3.079e-05	1.93
FALSE	High	[R].FSAEQLSHWLKPR.[R]		1.06605e-05	7.31991e-05	1	1	1	2	P31806	P31806 [233-245]		0	1598.84	n/a	High	High	High	2.359e-05	2.246e-06	2.99
FALSE	High	[R].FSAPSHIVLENVTFGR.[D]		2.32941e-05	7.31991e-05	1	1	1	1	P31433	P31433 [56-71]		0	1773.93	n/a	High	n/a	High	2.359e-05	5.254e-06	3.33
FALSE	High	[K].FSATFDDQMLVDYSK.[N]		1.69918e-06	7.31991e-05	1	1	1	1	P0A6T1	P0A6T1 [41-55]		0	1766.79	n/a	High	n/a	High	2.359e-05	3.059e-07	4.19
FALSE	High	[K].FSATFDDQMLVDYSK.[N]	1xOxidation [M9]	4.83812e-05	7.31991e-05	1	1	1	1	P0A6T1	P0A6T1 [41-55]		0	1782.79	n/a	High	n/a	High	2.359e-05	1.171e-05	2.4
FALSE	High	[R].FSAVLEQGAIAAGSDDK.[A]		6.57725e-08	7.31991e-05	1	1	1	5	P0ACY1	P0ACY1 [58-74]		0	1678.83	n/a	High	High	High	2.359e-05	8.992e-09	4.34
FALSE	High	[K].FSDEIGGHLMSGHIMTTAEVAK.[I]		6.76109e-07	7.31991e-05	1	1	1	4	P0AFU8	P0AFU8 [90-111]		0	2331.11	High	High	High	High	2.359e-05	1.125e-07	3.38
FALSE	High	[K].FSAASQPAAPVTK.[E]		9.93067e-06	7.31991e-05	1	1	1	4	P0AFY8	P0AFY8 [35-47]		0	1274.67	High	High	High	High	2.359e-05	2.078e-06	3.01
FALSE	High	[R].SQAYLGVLVDDLCTLGTK.[E]	1xCarbamidomethyl [C13]	5.49287e-05	7.31991e-05	1	1	1	1	P0A6U3	P0A6U3 [406-423]		0	1953	n/a	High	n/a	High	2.359e-05	1.348e-05	2.46
FALSE	High	[R].SPVSIGGVVVGR.[V]		3.02617e-05	7.31991e-05	1	1	1	7	P64604	P64604 [56-67]		0	1126.66	High	High	High	High	2.359e-05	6.983e-06	3.02
FALSE	High	[K].SPVNHNVDHEEIAK.[F]		2.41734e-08	7.31991e-05	1	1	1	6	P17993	P17993 [6-19]		0	1588.77	High	High	High	High	2.359e-05	3.04e-09	6.56
FALSE	High	[R].FSDIPIVMVTAK.[I]		0.000143331	7.31991e-05	1	1	1	1	P69228	P69228 [79-90]		0	1320.72	n/a	High	n/a	High	2.359e-05	3.962e-05	2.72
FALSE	High	[K].FSDPTVDETTGSVTLR.[A]		3.75024e-08	7.31991e-05	1	1	1	7	P37636	P37636 [258-273]		0	1724.83	n/a	High	High	High	2.359e-05	4.897e-09	4.72
FALSE	High	[R].SPVNDHPFCLFNPQEDAQILEK.[E]	1xCarbamidomethyl [C9]	1.02827e-06	7.31991e-05	1	1	1	4	P0ACY3	P0ACY3 [142-163]		0	2598.23	High	High	n/a	High	2.359e-05	1.772e-07	4.17
FALSE	High	[R].SPVLLALDYNPTGDKEAPVYACLVGK.[G]	1xCarbamidomethyl [C22]	5.50405e-07	7.31991e-05	1	1	1	1	P37095	P37095 [170-195]		1	2790.44	n/a	High	n/a	High	2.359e-05	8.996e-08	5.39
FALSE	High	[K].FSEEAASWMQEQR.[A]		3.54464e-06	7.31991e-05	1	1	1	4	P0ABZ6	P0ABZ6 [406-418]		0	1598.69	High	High	High	High	2.359e-05	6.778e-07	3.74
FALSE	High	[R].FSDGEVSVQINENVR.[G]		1.53923e-06	7.31991e-05	1	1	1	19	P0A717	P0A717 [35-49]		0	1692.82	n/a	High	High	High	2.359e-05	2.749e-07	3.9
FALSE	High	[R].SPVLLALDYNPTGDK.[E]		4.13985e-07	7.31991e-05	1	1	1	8	P37095	P37095 [170-184]		0	1602.84	n/a	High	High	High	2.359e-05	6.601e-08	4.62
FALSE	High	[R].SQEGESWQQGAVLVSSR.[A]		7.25721e-05	7.31991e-05	1	1	1	1	P32177	P32177 [203-219]		0	1847.89	n/a	High	n/a	High	2.359e-05	1.833e-05	2.03
FALSE	High	[R].FRPSYFPFTEPSAEVDVMGK.[N]		9.42757e-08	7.31991e-05	1	1	1	6	P08312	P08312 [243-262]		0	2304.1	High	n/a	High	High	2.359e-05	1.332e-08	4.77
FALSE	High	[K].FQQGEVPLPSFWGGFR.[V]		6.02186e-05	7.31991e-05	1	1	1	1	P0AFI7	P0AFI7 [167-182]		0	1851.92	n/a	n/a	High	High	2.359e-05	1.492e-05	2.89
FALSE	High	[R].FQQLLGDGSQWGLNLQYK.[V]		4.73585e-07	7.31991e-05	1	1	1	2	P37744	P37744 [64-81]		0	2095.06	n/a	High	n/a	High	2.359e-05	7.651e-08	4.13
FALSE	High	[R].SQLDWLVPHQANLR.[I]		2.05432e-06	7.31991e-05	1	1	1	10	P0A6R0	P0A6R0 [236-249]		0	1676.89	High	High	High	High	2.359e-05	3.751e-07	3.45
FALSE	High	[K].FQTTEYPTYK.[H]		0.000124966	7.31991e-05	1	1	1	16	P0A917	P0A917 [113-122]		0	1277.6	High	High	High	High	2.359e-05	3.376e-05	2.14
FALSE	High	[K].SQLADYQQALDVQQTR.[A]		7.67457e-08	7.31991e-05	1	1	1	1	P22523	P22523 [397-412]		0	1863.92	n/a	n/a	High	High	2.359e-05	1.064e-08	4.59
FALSE	High	[R].SQHCLQLTPILESLAAQYNGQFILAK.[L]	1xCarbamidomethyl [C4]	3.53066e-06	7.31991e-05	1	1	1	2	P77395	P77395 [35-60]		0	2943.54	n/a	High	n/a	High	2.359e-05	6.762e-07	4.42
FALSE	High	[K].FQVFQWLIGATDGHAK.[N]		3.48137e-05	7.31991e-05	1	1	1	1	P23874	P23874 [298-313]		0	1817.93	High	n/a	n/a	High	2.359e-05	8.141e-06	2.47
FALSE	High	[R].FRPSYFPFTEPSAEVDVMGK.[N]	1xOxidation [M18]	1.00884e-05	7.31991e-05	1	1	1	2	P08312	P08312 [243-262]		0	2320.1	High	n/a	High	High	2.359e-05	2.113e-06	4.26
FALSE	High	[K].LPAVNNIYELR.[E]		3.73148e-06	7.31991e-05	1	1	1	7	P60785	P60785 [390-400]		0	1301.72	High	High	High	High	2.359e-05	7.184e-07	3.08
FALSE	High	[K].FQYGQHTVTLETGMMAR.[Q]	1xOxidation [M]	3.34063e-06	7.31991e-05	1	1	2	11	P05055	P05055 [9-25]		0	1985.92	High	High	High	High	2.359e-05	6.353e-07	2.81
FALSE	High	[R].SQGLNALSEAIIAATK.[Q]		3.46158e-06	7.31991e-05	1	1	1	2	P0AGF2	P0AGF2 [130-145]		0	1586.87	High	High	n/a	High	2.359e-05	6.612e-07	3.88
FALSE	High	[K].FREELNETHQLFK.[D]		9.65215e-07	7.31991e-05	1	1	1	4	P0AG14	P0AG14 [247-259]		1	1690.85	High	High	High	High	2.359e-05	1.654e-07	5.78
FALSE	High	[R].IPATISFVASVAQFTPK.[T]		8.64023e-07	7.31991e-05	1	1	1	6	P37626	P37626 [280-296]		0	1776.99	High	High	High	High	2.359e-05	1.469e-07	3.66
FALSE	High	[K].SQETTHFGFQTVAK.[E]		4.88813e-07	7.31991e-05	1	1	1	3	P0A887	P0A887 [5-18]		0	1580.77	n/a	High	n/a	High	2.359e-05	7.907e-08	4.37
FALSE	High	[R].FRNDEAFLQQVMK.[D]		0.000132908	7.31991e-05	1	1	1	6	P00954	P00954 [295-307]		1	1625.81	High	High	High	High	2.359e-05	3.625e-05	4.34
FALSE	High	[K].FRPGTDEGDYQVK.[L]		2.98115e-07	7.31991e-05	1	1	1	14	P0A707	P0A707 [98-110]		0	1511.71	High	High	High	High	2.359e-05	4.628e-08	3.95
FALSE	High	[K].FQYGQHTVTLETGMMAR.[Q]		9.42765e-09	7.31991e-05	1	1	1	14	P05055	P05055 [9-25]		0	1969.93	High	High	High	High	2.359e-05	1.097e-09	4.66
FALSE	High	[K].SPVGSLFYDFFGPNTMK.[S]	1xOxidation [M16]	1.36164e-06	7.31991e-05	1	1	1	3	P0A9H3	P0A9H3 [161-177]		0	1922.9	n/a	High	n/a	High	2.359e-05	2.405e-07	4.12
FALSE	High	[K].SPVGSLFYDFFGPNTMK.[S]		7.26109e-09	7.31991e-05	1	1	1	4	P0A9H3	P0A9H3 [161-177]		0	1906.9	n/a	High	n/a	High	2.359e-05	8.279e-10	4.79
FALSE	High	[K].SPVGASGLMQIMPGTATHTVK.[M]		2.87659e-05	7.31991e-05	1	1	1	2	P0AGC3	P0AGC3 [514-534]		0	2083.07	High	High	n/a	High	2.359e-05	6.631e-06	2.3
FALSE	High	[R].FSLVEVTQSPSLLLQGMVGSQMPIAVSHGEGR.[V]		4.49881e-09	7.31991e-05	1	1	1	2	P15254	P15254 [1169-1200]		0	3354.72	n/a	n/a	High	High	2.359e-05	4.916e-10	5.77
FALSE	High	[K].IVFLESPGSITMEVHDVPAIVAAVR.[S]		8.85806e-06	7.31991e-05	1	1	1	1	P06721	P06721 [150-174]		0	2650.43	n/a	n/a	High	High	2.359e-05	1.837e-06	3.13
FALSE	High	[R].FSPAQLDAEALINLLRPLTPR.[L]		3.36164e-05	7.31991e-05	1	1	1	3	P38038	P38038 [366-386]		0	2335.31	High	n/a	High	High	2.359e-05	7.865e-06	3.65
FALSE	High	[R].SPMYAGVIEGVGPR.[Y]		7.18716e-06	7.31991e-05	1	1	1	1	P0A6U3	P0A6U3 [262-275]		0	1432.73	n/a	n/a	High	High	2.359e-05	1.462e-06	4.24
FALSE	High	[K].FSQQHQPLLVSLESLGR.[H]		7.6253e-06	7.31991e-05	1	1	1	7	P0A9K7	P0A9K7 [117-133]		0	1939.04	High	High	High	High	2.359e-05	1.559e-06	4.39
FALSE	High	[R].LPASILVHENSYQPLDK.[G]		4.81139e-07	7.31991e-05	1	1	1	2	P17117	P17117 [170-186]		0	1924.02	n/a	High	n/a	High	2.359e-05	7.794e-08	2.87
FALSE	High	[R].FSSAFSALAETLDNQEER.[E]		1.20008e-07	7.31991e-05	1	1	1	4	P76372	P76372 [99-116]		0	2014.94	n/a	High	High	High	2.359e-05	1.731e-08	3.82
FALSE	High	[R].SPNILLIPGTSSVAHLR.[E]		1.36703e-06	7.31991e-05	1	1	1	4	P25906	P25906 [246-262]		0	1775.02	High	n/a	High	High	2.359e-05	2.416e-07	3.39
FALSE	High	[K].SPMFQSLLPQYATK.[L]		1.34027e-06	7.31991e-05	1	1	1	1	P05707	P05707 [190-203]		0	1610.82	n/a	High	n/a	High	2.359e-05	2.363e-07	3.93
FALSE	High	[R].SPLMVAVSSGGTSPVLAR.[L]		4.99846e-06	7.31991e-05	1	1	1	1	P0AEA8	P0AEA8 [120-137]		0	1728.93	n/a	n/a	High	High	2.359e-05	9.839e-07	3.7
FALSE	High	[R].FSTVQGGAGSADTVR.[D]		5.0453e-07	7.31991e-05	1	1	1	12	P21179	P21179 [166-180]		0	1452.71	High	High	High	High	2.359e-05	8.198e-08	3.78
FALSE	High	[K].SPILLYSDFK.[Q]		3.83627e-05	7.31991e-05	1	1	1	7	P09831	P09831 [554-563]		0	1182.64	High	High	High	High	2.359e-05	9.066e-06	2.8
FALSE	High	[R].SPIGELINNK.[F]		3.1464e-05	7.31991e-05	1	1	1	6	P39199	P39199 [115-124]		0	1084.6	High	n/a	High	High	2.359e-05	7.295e-06	2.6
FALSE	High	[K].IVFLGAGSAGCGIAEMIISQTQR.[E]	1xCarbamidomethyl [C11]; 1xOxidation [M16]	7.14608e-07	7.31991e-05	1	1	1	1	P26616	P26616 [298-320]		0	2395.21	n/a	High	n/a	High	2.359e-05	1.194e-07	5.65
FALSE	High	[K].FSVGYAVQNFNATVSTK.[Q]		4.15155e-06	7.31991e-05	1	1	1	3	P31554	P31554 [359-375]		0	1832.92	n/a	High	High	High	2.359e-05	8.068e-07	3.99
FALSE	High	[R].FSVVPPGTGICHQVNLEYLGK.[A]	1xCarbamidomethyl [C11]	7.11786e-07	7.31991e-05	1	1	1	13	P25516	P25516 [170-190]		0	2315.19	High	High	n/a	High	2.359e-05	1.193e-07	3.79
FALSE	High	[K].IVFLGAGSAGCGIAEMIISQTQR.[E]	1xCarbamidomethyl [C11]	2.92289e-09	7.31991e-05	1	1	1	8	P26616	P26616 [298-320]		0	2379.22	High	High	High	High	2.359e-05	3.085e-10	4.52
FALSE	High	[R].SPQAQQHLQQLLR.[T]		5.20752e-07	7.31991e-05	1	1	1	4	P77689	P77689 [26-38]		0	1546.84	High	High	n/a	High	2.359e-05	8.491e-08	3.91
FALSE	High	[R].SPQEMIDEAVQTAK.[Q]		1.18564e-05	7.31991e-05	1	1	1	1	P33363	P33363 [487-500]		0	1546.74	n/a	n/a	High	High	2.359e-05	2.513e-06	3.44
FALSE	High	[K].FSLPDQDGEQVNLTDFQGQR.[V]		2.66056e-05	7.31991e-05	1	1	1	3	P0AE52	P0AE52 [13-32]		0	2294.07	High	n/a	High	High	2.359e-05	6.085e-06	3.27
FALSE	High	[R].SPVEPVQSTAPQPK.[A]		2.28702e-07	7.31991e-05	1	1	1	8	P69411	P69411 [22-35]		0	1464.77	High	High	High	High	2.359e-05	3.48e-08	4.29
FALSE	High	[R].SPVDMFNAACGPESLIR.[A]	1xCarbamidomethyl [C10]; 1xOxidation [M5]	1.76844e-07	7.31991e-05	1	1	1	3	P0AAA1	P0AAA1 [43-59]		0	1879.87	n/a	n/a	High	High	2.359e-05	2.635e-08	4.24
FALSE	High	[K].FSGILSGSLSYIFGK.[L]		2.98115e-07	7.31991e-05	1	1	1	14	P00561	P00561 [632-646]		0	1575.84	High	High	High	High	2.359e-05	4.63e-08	4.26
FALSE	High	[K].FSGNYGNMTEVSYQVAK.[R]		8.40428e-07	7.31991e-05	1	1	1	6	P76177	P76177 [267-283]		0	1894.86	n/a	High	High	High	2.359e-05	1.424e-07	4.63
FALSE	High	[R].SPTYWNNAK.[T]		0.000155553	7.31991e-05	1	1	1	11	P23843	P23843 [233-241]		0	1080.51	High	High	High	High	2.359e-05	4.342e-05	1.56
FALSE	High	[K].FSHLVEPGLNWKPTFIDEVKPVNVEAVR.[E]		3.32745e-06	7.31991e-05	1	1	1	2	P0ABC7	P0ABC7 [114-141]		0	3220.72	High	n/a	n/a	High	2.359e-05	6.333e-07	4.06
FALSE	High	[R].FSIALLNQAVER.[V]		5.30348e-06	7.31991e-05	1	1	1	5	P34209	P34209 [132-143]		0	1360.76	High	High	High	High	2.359e-05	1.049e-06	2.77
FALSE	High	[R].SPSLFVNAATWGLLFTGK.[L]		1.78881e-06	7.31991e-05	1	1	1	1	P09546	P09546 [201-218]		0	1909.02	n/a	High	n/a	High	2.359e-05	3.227e-07	4.71
FALSE	High	[R].FSLEGGDALIPMLK.[E]		5.98081e-07	7.31991e-05	1	1	1	2	P0AFG3	P0AFG3 [227-240]		0	1490.79	n/a	High	n/a	High	2.359e-05	9.862e-08	3.97
FALSE	High	[R].FSIFPGSGLFK.[K]		5.14556e-05	7.31991e-05	1	1	1	3	P43329	P43329 [652-662]		0	1199.65	High	High	n/a	High	2.359e-05	1.256e-05	2.91
FALSE	High	[K].FSLGAGVGVVEHPYK.[D]		1.30404e-07	7.31991e-05	1	1	1	9	P0A908	P0A908 [26-40]		0	1559.82	High	High	High	High	2.359e-05	1.895e-08	3.43
FALSE	High	[K].SPSGVALECK.[D]	1xCarbamidomethyl [C9]	6.64995e-05	7.31991e-05	1	1	1	7	P0ABF6	P0ABF6 [209-218]		0	1047.51	High	High	High	High	2.359e-05	1.668e-05	2.9
FALSE	High	[R].SPSFGEYYSHPR.[L]		1.35005e-05	7.31991e-05	1	1	1	8	P21179	P21179 [498-509]		0	1426.64	n/a	High	High	High	2.359e-05	2.906e-06	2.07
FALSE	High	[R].FSIIHGPFSALGEYVAER.[D]		7.12088e-05	7.31991e-05	1	1	1	3	P60390	P60390 [72-89]		0	1993.02	High	High	n/a	High	2.359e-05	1.794e-05	3.16
FALSE	High	[R].SPQPLMSPAWSPDGSK.[L]		2.46053e-05	7.31991e-05	1	1	1	3	P0A855	P0A855 [198-213]		0	1684.8	n/a	High	High	High	2.359e-05	5.589e-06	3.38
FALSE	High	[R].SPQNSIQGCQSQVWIVMR.[Q]	1xCarbamidomethyl [C9]	1.56432e-07	7.31991e-05	1	1	1	6	P76194	P76194 [43-60]		0	2118.02	High	High	High	High	2.359e-05	2.3e-08	4.34
FALSE	High	[R].FSLPCPSPLAAYYVLK.[K]	1xCarbamidomethyl [C5]	3.92657e-05	7.31991e-05	1	1	1	1	P00895	P00895 [270-285]		0	1825.96	n/a	n/a	High	High	2.359e-05	9.325e-06	3.34
FALSE	High	[K].FSWTPTWLPQGFSEVSSSR.[R]		2.76528e-07	7.31991e-05	1	1	1	5	P0AFX9	P0AFX9 [220-238]		0	2199.05	High	High	High	High	2.359e-05	4.27e-08	4.59
FALSE	High	[R].SGLNAENYENFIQTDAAINR.[G]		4.05877e-07	7.31991e-05	1	1	1	2	P0C0V0	P0C0V0 [214-233]		0	2240.06	n/a	High	High	High	2.359e-05	6.482e-08	4.33
FALSE	High	[K].GDLTGVAQAGTVSEK.[L]		5.90777e-05	7.31991e-05	1	1	1	2	P39342	P39342 [61-75]		0	1432.73	n/a	High	High	High	2.359e-05	1.459e-05	1.99
FALSE	High	[K].GDIVLCGFEYGR.[V]	1xCarbamidomethyl [C6]	2.74499e-05	7.31991e-05	1	1	1	10	P0A705	P0A705 [594-605]		0	1385.65	High	High	High	High	2.359e-05	6.281e-06	3.56
FALSE	High	[R].LVLADEPTGNLDAR.[N]		2.86539e-05	7.31991e-05	1	1	1	5	P75957	P75957 [166-179]		0	1483.78	n/a	High	High	High	2.359e-05	6.599e-06	2.75
FALSE	High	[K].GLDASIEHDIVHGLQALPSR.[I]		7.67459e-11	7.31991e-05	1	1	1	7	P17169	P17169 [425-444]		0	2128.11	High	High	High	High	2.359e-05	5.971e-12	6.37
FALSE	High	[K].GLDDLAKPSEK.[A]		0.00013484	7.31991e-05	1	1	1	8	P07003	P07003 [345-355]		0	1172.62	High	High	High	High	2.359e-05	3.694e-05	2.43
FALSE	High	[K].GIDEFYAQCEK.[V]	1xCarbamidomethyl [C9]	8.31417e-05	7.31991e-05	1	1	1	4	P0A877	P0A877 [110-120]		0	1359.59	n/a	n/a	High	High	2.359e-05	2.139e-05	3.03
FALSE	High	[R].GLDELGWDAAGQLIDGEGR.[L]		0.00012182	7.31991e-05	1	1	1	1	P0AES0	P0AES0 [415-433]		0	1971.94	n/a	High	n/a	High	2.359e-05	3.286e-05	1.84
FALSE	High	[K].GIDGLTAQLK.[S]		0.000143331	7.31991e-05	1	1	1	8	P0ADV7	P0ADV7 [189-198]		0	1015.58	High	High	High	High	2.359e-05	3.952e-05	2.77
FALSE	High	[R].INIVDTPGHADFGGEVER.[V]		5.61458e-09	7.31991e-05	1	1	1	13	P0DTT0	P0DTT0 [70-87]		0	1925.94	High	High	High	High	2.359e-05	6.267e-10	4.66
FALSE	High	[K].GLDAILVPGGFGYR.[G]		7.83878e-06	7.31991e-05	1	1	1	4	P0A7E5	P0A7E5 [343-356]		0	1434.77	High	High	High	High	2.359e-05	1.605e-06	3.79
FALSE	High	[K].SAAILWGMGVTQFYQGVETVR.[S]		8.77961e-10	7.31991e-05	1	1	1	8	P07658	P07658 [290-310]		0	2313.17	n/a	High	n/a	High	2.359e-05	8.378e-11	5.38
FALSE	High	[K].SAAGNYVFNER.[K]		3.34859e-05	7.31991e-05	1	1	1	10	P38489	P38489 [63-73]		0	1227.58	High	High	High	High	2.359e-05	7.821e-06	3.25
FALSE	High	[K].RYTPNVADATEAQIQQATK.[D]		6.37236e-09	7.31991e-05	1	1	1	2	P0ABJ9	P0ABJ9 [359-377]		1	2105.06	n/a	High	n/a	High	2.359e-05	7.183e-10	7.05
FALSE	High	[R].GLDITITTTAK.[S]		1.87049e-05	7.31991e-05	1	1	1	39	P62399	P62399 [151-161]		0	1133.64	High	High	High	High	2.359e-05	4.141e-06	2.98
FALSE	High	[K].GIDIYYENVGGK.[V]		3.01439e-05	7.31991e-05	1	1	1	5	P76113	P76113 [218-229]		0	1327.65	High	High	n/a	High	2.359e-05	6.953e-06	2.57
FALSE	High	[K].RYSDGSANNLTHK.[T]		0.000132429	7.31991e-05	1	1	1	1	P00452	P00452 [530-542]		1	1462.7	n/a	High	n/a	High	2.359e-05	3.618e-05	4.09
FALSE	High	[K].RYPQVTFCVASSHR.[L]	1xCarbamidomethyl [C8]	5.72674e-08	7.31991e-05	1	1	1	7	P36999	P36999 [128-141]		1	1707.84	High	n/a	n/a	High	2.359e-05	7.749e-09	5.12
FALSE	High	[K].GIDTVLAELR.[A]		7.97673e-05	7.31991e-05	1	1	1	12	P0A7M2	P0A7M2 [63-72]		0	1086.62	High	High	High	High	2.359e-05	2.038e-05	1.14
FALSE	High	[R].GIDIPDVSHVFNFDMPR.[S]		3.94792e-07	7.31991e-05	1	1	1	1	P21507	P21507 [311-327]		0	1958.94	n/a	High	n/a	High	2.359e-05	6.27e-08	3.78
FALSE	High	[R].RYPFLTESLAR.[H]		3.6193e-05	7.31991e-05	1	1	1	10	P13035	P13035 [405-415]		1	1352.73	n/a	High	n/a	High	2.359e-05	8.499e-06	3.7
FALSE	High	[K].SAAYDFTHELLTTLEVDDPAMVAK.[Q]		0.000104786	7.31991e-05	1	1	1	1	P0ACU7	P0ACU7 [123-146]		0	2637.28	n/a	n/a	High	High	2.359e-05	2.772e-05	2.8
FALSE	High	[K].GICLSAGSPVSHSALIAR.[E]	1xCarbamidomethyl [C3]	9.2065e-09	7.31991e-05	1	1	1	6	P37349	P37349 [419-436]		0	1795.95	n/a	High	High	High	2.359e-05	1.067e-09	4.79
FALSE	High	[K].SADIHYQVSVDCK.[A]	1xCarbamidomethyl [C12]	2.46405e-06	7.31991e-05	1	1	1	5	P33219	P33219 [97-109]		0	1521.7	n/a	High	High	High	2.359e-05	4.578e-07	3.7
FALSE	High	[K].SADKAPLAAEAMGIIAPR.[L]		1.01682e-05	7.31991e-05	1	1	1	3	P0ABD5	P0ABD5 [240-257]		1	1781.96	n/a	High	High	High	2.359e-05	2.128e-06	5.32
FALSE	High	[K].GLAPTTQFDVLIHILSLR.[H]		3.08571e-05	7.31991e-05	1	1	1	2	P76536	P76536 [85-102]		0	1994.14	High	n/a	High	High	2.359e-05	7.148e-06	1.65
FALSE	High	[R].GLAQGTDVSFGSFGLK.[A]		1.5576e-06	7.31991e-05	1	1	1	6	P0ADY7	P0ADY7 [19-34]		0	1583.81	n/a	High	High	High	2.359e-05	2.779e-07	3.8
FALSE	High	[K].GIASMHCSANVGEK.[G]	1xCarbamidomethyl [C7]	8.14379e-08	7.31991e-05	1	1	1	10	P22259	P22259 [227-240]		0	1460.66	High	High	High	High	2.359e-05	1.137e-08	3.7
FALSE	High	[K].GIASMHCSANVGEK.[G]	1xCarbamidomethyl [C7]; 1xOxidation [M5]	1.14897e-07	7.31991e-05	1	1	1	4	P22259	P22259 [227-240]		0	1476.66	High	High	High	High	2.359e-05	1.65e-08	3.99
FALSE	High	[K].GLASTPFDSEGVR.[T]		2.82102e-05	7.31991e-05	1	1	1	10	P0AFK0	P0AFK0 [300-312]		0	1335.65	High	High	High	High	2.359e-05	6.485e-06	1.96
FALSE	High	[R].LNLVQSIITR.[T]		6.75197e-05	7.31991e-05	1	1	1	4	P0ACD8	P0ACD8 [257-266]		0	1156.7	n/a	High	n/a	High	2.359e-05	1.693e-05	3.36
FALSE	High	[R].GIATCVLLGNPAEINR.[V]	1xCarbamidomethyl [C5]	3.82493e-07	7.31991e-05	1	1	1	11	P0A9M8	P0A9M8 [428-443]		0	1697.9	High	High	High	High	2.359e-05	6.059e-08	4.61
FALSE	High	[K].SADDSVSAQEK.[Q]		4.74574e-05	7.31991e-05	1	1	1	3	P0A705	P0A705 [32-42]		0	1136.51	High	High	n/a	High	2.359e-05	1.147e-05	3.25
FALSE	High	[K].SADASLADMNDPSLITVR.[R]		5.12622e-08	7.31991e-05	1	1	1	4	P09127	P09127 [164-181]		0	1875.91	n/a	High	High	High	2.359e-05	6.883e-09	4.98
FALSE	High	[R].GLAYAPYADLVWCETSTPDLELAR.[R]	1xCarbamidomethyl [C13]	7.52429e-09	7.31991e-05	1	1	1	6	P0A9G6	P0A9G6 [276-299]		0	2711.3	High	High	High	High	2.359e-05	8.593e-10	4.57
FALSE	High	[R].SADAAGVHAVIVPK.[D]		5.14608e-07	7.31991e-05	1	1	1	1	P63177	P63177 [115-128]		0	1334.74	n/a	n/a	High	High	2.359e-05	8.38e-08	3.1
FALSE	High	[K].GLAYVDELTPEQIR.[E]		9.84494e-07	7.31991e-05	1	1	1	7	P00962	P00962 [118-131]		0	1603.83	n/a	High	High	High	2.359e-05	1.691e-07	4.2
FALSE	High	[R].GLCGGLNINLFK.[K]	1xCarbamidomethyl [C3]	4.72747e-05	7.31991e-05	1	1	1	8	P0ABA6	P0ABA6 [86-97]		0	1305.7	High	High	High	High	2.359e-05	1.14e-05	3.4
FALSE	High	[R].GLCGGLNINLFKK.[L]	1xCarbamidomethyl [C3]	4.2428e-05	7.31991e-05	1	1	1	4	P0ABA6	P0ABA6 [86-98]		1	1433.79	High	n/a	High	High	2.359e-05	1.012e-05	2.44
FALSE	High	[R].LVKPWVGGYTGKDPLDNTYTR.[N]		7.26106e-11	7.31991e-05	1	1	1	16	P23843	P23843 [516-536]		1	2380.23	High	High	High	High	2.359e-05	5.631e-12	5.46
FALSE	High	[R].SADLLAILK.[A]		0.000104786	7.31991e-05	1	1	1	6	P21179	P21179 [613-621]		0	943.582	High	High	High	High	2.359e-05	2.771e-05	2.54
FALSE	High	[R].LVLADGLIDASAQKPEMIIDAATLTGAAK.[T]		5.31206e-09	7.31991e-05	1	1	1	2	P37095	P37095 [282-310]		0	2896.57	n/a	High	n/a	High	2.359e-05	5.901e-10	5.58
FALSE	High	[R].LVLANAQMVVR.[K]		2.70245e-05	7.31991e-05	1	1	1	9	P13035	P13035 [151-161]		0	1213.71	High	High	High	High	2.359e-05	6.188e-06	3.65
FALSE	High	[K].GLFAVGECSSVGLHGANR.[L]	1xCarbamidomethyl [C8]	6.14945e-09	7.31991e-05	1	1	1	3	P00363	P00363 [374-391]		0	1830.89	n/a	High	n/a	High	2.359e-05	6.896e-10	4.73
FALSE	High	[R].RVTITIAADSIETAVK.[S]		1.64627e-06	7.31991e-05	1	1	1	3	P0A850	P0A850 [14-29]		1	1687.96	High	High	n/a	High	2.359e-05	2.953e-07	2.94
FALSE	High	[K].GLGAGANPEVGR.[N]		4.01894e-05	7.31991e-05	1	1	1	11	P0A9A6	P0A9A6 [67-78]		0	1097.57	High	High	High	High	2.359e-05	9.545e-06	1.18
FALSE	High	[K].GLGAHTDSGALER.[W]		2.40347e-05	7.31991e-05	1	1	1	3	P75791	P75791 [199-211]		0	1283.63	n/a	High	High	High	2.359e-05	5.439e-06	2.65
FALSE	High	[R].RVPLAPDIDAAIIAR.[G]		2.47985e-05	7.31991e-05	1	1	1	7	P0AAI3	P0AAI3 [337-351]		1	1590.93	High	n/a	High	High	2.359e-05	5.623e-06	5.04
FALSE	High	[R].GLGDVLISFESEVNNIR.[K]		3.98792e-05	7.31991e-05	1	1	1	2	P16700	P16700 [209-225]		0	1861.97	n/a	n/a	High	High	2.359e-05	9.477e-06	2.7
FALSE	High	[K].GLGEMNPEQLWETTMDPESR.[R]		1.41141e-07	7.31991e-05	1	1	1	1	P0AES6	P0AES6 [741-760]		0	2320.02	n/a	High	n/a	High	2.359e-05	2.059e-08	4.67
FALSE	High	[K].LNLIPSMASIQTTLVNNEVSKPLFDMAK.[G]	1xOxidation [M26]	4.01089e-07	7.31991e-05	1	1	1	1	P77804	P77804 [109-136]		0	3090.62	n/a	High	n/a	High	2.359e-05	6.403e-08	4.33
FALSE	High	[K].RVPETMPPQLFEK.[A]	1xOxidation [M6]	0.000121376	7.31991e-05	1	1	1	3	P0A8G6	P0A8G6 [38-50]		1	1587.82	n/a	High	n/a	High	2.359e-05	3.272e-05	3.59
FALSE	High	[K].RVPETMPPQLFEK.[A]		8.95495e-08	7.31991e-05	1	1	1	66	P0A8G6	P0A8G6 [38-50]		1	1571.83	High	High	High	High	2.359e-05	1.259e-08	4.64
FALSE	High	[R].RVLALDMGALVAGAK.[Y]		1.5131e-05	7.31991e-05	1	1	1	1	P63284	P63284 [236-250]		1	1484.86	n/a	High	n/a	High	2.359e-05	3.286e-06	4.96
FALSE	High	[K].RVGYLVVSTDR.[G]		8.9622e-05	7.31991e-05	1	1	1	5	P0ABA6	P0ABA6 [75-85]		1	1264.7	High	High	High	High	2.359e-05	2.321e-05	3.12
FALSE	High	[R].GLGLLIGCVLNADYAGQAK.[Q]	1xCarbamidomethyl [C8]	3.69114e-07	7.31991e-05	1	1	1	2	P77581	P77581 [334-352]		0	1933.02	n/a	High	n/a	High	2.359e-05	5.852e-08	4.79
FALSE	High	[R].RVGGSTYQVPVEVRPVR.[R]		3.64781e-09	7.31991e-05	1	1	1	14	P02359	P02359 [79-95]		1	1899.06	High	High	High	High	2.359e-05	3.913e-10	3.13
FALSE	High	[R].GIGRPSTYASIISTIQDR.[G]		2.04621e-06	7.31991e-05	1	1	1	3	P06612	P06612 [490-507]		0	1935.03	High	High	High	High	2.359e-05	3.734e-07	5.7
FALSE	High	[K].RVFAYATHPIFSGNAANNLR.[N]		1.19972e-05	7.31991e-05	1	1	1	8	P0A717	P0A717 [243-262]		1	2219.15	High	High	High	High	2.359e-05	2.549e-06	4.1
FALSE	High	[R].GLGGGYYLWNDATDK.[L]		2.68976e-07	7.31991e-05	1	1	1	10	P0A908	P0A908 [63-77]		0	1629.75	High	High	High	High	2.359e-05	4.153e-08	3.42
FALSE	High	[K].GLEDFYYSVGK.[Y]		9.4435e-05	7.31991e-05	1	1	1	4	P0A940	P0A940 [136-146]		0	1277.6	High	High	High	High	2.359e-05	2.463e-05	2.58
[truncated: 18,824 more rows]
