# Supplementary material for: d-lactate drives lysine d-lactylation to regulate metabolism in Escherichia coli
Source: J Biol Chem. 2026 Mar 16;302(5):111374. doi: 10.1016/j.jbc.2026.111374 (PMC13090971; doi:10.1016/j.jbc.2026.111374)
Supplement: Supplementary Table 8 [file mmc6.xlsx]

## Sheet: Sheet1
Full list of proteins identified
Checked	Protein FDR Confidence: Combined	Master	Accession	Description	Exp. q-value: Combined	Sum PEP Score	Coverage [%]	# Peptides	# Isoforms	# PSMs	# Unique Peptides	# AAs	MW [kDa]	calc. pI	Score Sequest HT: Sequest HT	# Peptides (by Search Engine): Sequest HT	Found in Sample: F16: Sample	Found in Sample: F17: Sample	Found in Sample: F18: Sample	# Protein Groups	Modifications
FALSE	High	Master Protein	P0A6Y8	Chaperone protein DnaK OS=Escherichia coli (strain K12) OX=83333 GN=dnaK PE=1 SV=2	0	675.04	76	55	66	867	55	638	69.1	4.97	2748.38	55	High	High	High	1
FALSE	High	Master Protein	P09373	Formate acetyltransferase 1 OS=Escherichia coli (strain K12) OX=83333 GN=pflB PE=1 SV=2	0	672.874	75	52	77	811	46	760	85.3	6.01	2325.6	52	High	High	High	1
FALSE	High	Master Protein	P0A9Q7	Bifunctional aldehyde-alcohol dehydrogenase AdhE OS=Escherichia coli (strain K12) OX=83333 GN=adhE PE=1 SV=2	0	645.8	71	52	66	731	52	891	96.1	6.79	2189.03	52	High	High	High	1	Met-loss [N-Term]
FALSE	High	Master Protein	P63284	Chaperone protein ClpB OS=Escherichia coli (strain K12) OX=83333 GN=clpB PE=1 SV=1	0	622.96	70	57	77	619	57	857	95.5	5.52	1701.93	57	High	High	High	1
FALSE	High	Master Protein	P0A8T7	DNA-directed RNA polymerase subunit beta' OS=Escherichia coli (strain K12) OX=83333 GN=rpoC PE=1 SV=1	0	575.823	63	79	89	501	79	1407	155.1	7.08	1091.79	79	High	High	High	1
FALSE	High	Master Protein	P0A8V2	DNA-directed RNA polymerase subunit beta OS=Escherichia coli (strain K12) OX=83333 GN=rpoB PE=1 SV=1	0	524.967	58	69	85	491	69	1342	150.5	5.26	1097.49	69	High	High	High	1	Met-loss [N-Term]
FALSE	High	Master Protein	P25665	5-methyltetrahydropteroyltriglutamate--homocysteine methyltransferase OS=Escherichia coli (strain K12) OX=83333 GN=metE PE=1 SV=6	0	480.859	66	46	55	667	46	753	84.6	5.92	1695.91	46	High	High	High	1	Met-loss [N-Term]
FALSE	High	Master Protein	P0AFG8	Pyruvate dehydrogenase E1 component OS=Escherichia coli (strain K12) OX=83333 GN=aceE PE=1 SV=2	0	479.518	68	55	68	716	55	887	99.6	5.68	1356.56	55	High	High	High	1
FALSE	High	Master Protein	P09831	Glutamate synthase [NADPH] large chain OS=Escherichia coli (strain K12) OX=83333 GN=gltB PE=1 SV=3	0	478.76	54	67	72	405	67	1486	163.2	6.6	903.48	67	High	High	High	1
FALSE	High	Master Protein	P0A6M8	Elongation factor G OS=Escherichia coli (strain K12) OX=83333 GN=fusA PE=1 SV=2	0	426.558	73	37	48	655	37	704	77.5	5.38	1791.43	37	High	High	High	1
FALSE	High	Master Protein Candidate	P0CE48	Elongation factor Tu 2 OS=Escherichia coli (strain K12) OX=83333 GN=tufB PE=1 SV=1	0	405.048	84	27	43	1191	27	394	43.3	5.45	3235.45	27	High	High	High	1
FALSE	High	Master Protein	P0CE47	Elongation factor Tu 1 OS=Escherichia coli (strain K12) OX=83333 GN=tufA PE=1 SV=1	0	405.048	84	27	43	1191	27	394	43.3	5.45	3235.45	27	High	High	High	1
FALSE	High	Master Protein	P00957	Alanine--tRNA ligase OS=Escherichia coli (strain K12) OX=83333 GN=alaS PE=1 SV=2	0	384.03	70	50	56	294	50	876	96	5.81	694.89	50	High	High	High	1
FALSE	High	Master Protein	P69908	Glutamate decarboxylase alpha OS=Escherichia coli (strain K12) OX=83333 GN=gadA PE=1 SV=1	0	367.792	69	25	37	541	2	466	52.7	5.41	1449.93	25	High	High	High	1
FALSE	High	Master Protein	P06959	Dihydrolipoyllysine-residue acetyltransferase component of pyruvate dehydrogenase complex OS=Escherichia coli (strain K12) OX=83333 GN=aceF PE=1 SV=3	0	367.752	68	34	43	371	34	630	66.1	5.17	1009.69	34	High	High	High	1
FALSE	High	Master Protein	P69910	Glutamate decarboxylase beta OS=Escherichia coli (strain K12) OX=83333 GN=gadB PE=1 SV=1	0	366.896	69	25	37	532	2	466	52.6	5.49	1433.13	25	High	High	High	1
FALSE	High	Master Protein	P0A6F5	Chaperonin GroEL OS=Escherichia coli (strain K12) OX=83333 GN=groEL PE=1 SV=2	0	354.991	73	33	53	815	33	548	57.3	4.94	2194.42	33	High	High	High	1
FALSE	High	Master Protein	P33195	Glycine dehydrogenase (decarboxylating) OS=Escherichia coli (strain K12) OX=83333 GN=gcvP PE=1 SV=3	0	353.744	56	39	45	171	39	957	104.3	6	507.13	39	High	High	High	1	Met-loss [N-Term]
FALSE	High	Master Protein	P08200	Isocitrate dehydrogenase [NADP] OS=Escherichia coli (strain K12) OX=83333 GN=icd PE=1 SV=1	0	347.174	66	31	39	461	31	416	45.7	5.26	1110	31	High	High	High	1
FALSE	High	Master Protein	P15254	Phosphoribosylformylglycinamidine synthase OS=Escherichia coli (strain K12) OX=83333 GN=purL PE=1 SV=3	0	338.257	52	50	51	188	50	1295	141.3	5.41	389	50	High	High	High	1
FALSE	High	Master Protein	P0A6Z3	Chaperone protein HtpG OS=Escherichia coli (strain K12) OX=83333 GN=htpG PE=1 SV=1	0	329.129	72	40	45	332	40	624	71.4	5.21	889.07	40	High	High	High	1
FALSE	High	Master Protein	P00490	Maltodextrin phosphorylase OS=Escherichia coli (strain K12) OX=83333 GN=malP PE=1 SV=7	0	327.472	61	45	51	239	45	797	90.5	7.39	480.26	45	High	High	High	1	Met-loss [N-Term]
FALSE	High	Master Protein	P0AB71	Fructose-bisphosphate aldolase class 2 OS=Escherichia coli (strain K12) OX=83333 GN=fbaA PE=1 SV=2	0	322.289	67	18	20	883	18	359	39.1	5.86	4499.03	18	High	High	High	1
FALSE	High	Master Protein	P25516	Aconitate hydratase A OS=Escherichia coli (strain K12) OX=83333 GN=acnA PE=1 SV=3	0	320.374	54	42	48	188	42	891	97.6	5.88	473.39	42	High	High	High	1
FALSE	High	Master Protein	P0A6T1	Glucose-6-phosphate isomerase OS=Escherichia coli (strain K12) OX=83333 GN=pgi PE=1 SV=1	0	320.162	54	29	35	332	29	549	61.5	6.29	854.7	29	High	High	High	1
FALSE	High	Master Protein	P11454	Enterobactin synthase component F OS=Escherichia coli (strain K12) OX=83333 GN=entF PE=1 SV=3	0	317.733	49	47	50	198	47	1293	141.9	5.2	440.12	47	High	n/a	High	1	Met-loss [N-Term]
FALSE	High	Master Protein	P00956	Isoleucine--tRNA ligase OS=Escherichia coli (strain K12) OX=83333 GN=ileS PE=1 SV=5	0	313.909	63	46	51	234	46	938	104.2	6.01	512.34	46	High	High	High	1
FALSE	High	Master Protein	P00864	Phosphoenolpyruvate carboxylase OS=Escherichia coli (strain K12) OX=83333 GN=ppc PE=1 SV=1	0	311.779	54	48	56	318	48	883	99	5.68	599.8	48	High	High	High	1	Met-loss [N-Term]
FALSE	High	Master Protein	P0AD61	Pyruvate kinase I OS=Escherichia coli (strain K12) OX=83333 GN=pykF PE=1 SV=1	0	311.705	77	32	44	364	32	470	50.7	6.09	941.97	32	High	High	High	1
FALSE	High	Master Protein	P00350	6-phosphogluconate dehydrogenase, decarboxylating OS=Escherichia coli (strain K12) OX=83333 GN=gnd PE=1 SV=2	0	310.214	86	38	42	392	38	468	51.4	5.15	892.89	38	High	High	High	1	Met-loss [N-Term]
FALSE	High	Master Protein	P0AG67	30S ribosomal protein S1 OS=Escherichia coli (strain K12) OX=83333 GN=rpsA PE=1 SV=1	0	309.964	55	31	35	412	31	557	61.1	4.98	1182.31	31	High	High	High	1	Met-loss [N-Term]
FALSE	High	Master Protein	P00561	Bifunctional aspartokinase/homoserine dehydrogenase 1 OS=Escherichia coli (strain K12) OX=83333 GN=thrA PE=1 SV=2	0	308.945	66	39	46	289	39	820	89.1	5.68	732.1	39	High	High	High	1
FALSE	High	Master Protein	P0A799	Phosphoglycerate kinase OS=Escherichia coli (strain K12) OX=83333 GN=pgk PE=1 SV=2	0	308.241	77	24	31	463	24	387	41.1	5.22	1301.16	24	High	High	High	1
FALSE	High	Master Protein	P0ABB4	ATP synthase subunit beta OS=Escherichia coli (strain K12) OX=83333 GN=atpD PE=1 SV=2	0	299.203	77	27	38	351	27	460	50.3	5.01	951.71	27	High	High	High	1
FALSE	High	Master Protein	P10408	Protein translocase subunit SecA OS=Escherichia coli (strain K12) OX=83333 GN=secA PE=1 SV=2	0	298.676	55	48	53	198	48	901	102	5.6	474.86	48	High	High	High	1
FALSE	High	Master Protein	P23843	Periplasmic oligopeptide-binding protein OS=Escherichia coli (strain K12) OX=83333 GN=oppA PE=1 SV=2	0	296.646	82	38	41	315	38	543	60.9	6.49	739.04	38	High	High	High	1
FALSE	High	Master Protein	P0A8N5	Lysine--tRNA ligase, heat inducible OS=Escherichia coli (strain K12) OX=83333 GN=lysU PE=1 SV=2	0	295.24	59	35	41	330	24	505	57.8	5.24	802.56	35	High	High	High	1
FALSE	High	Master Protein	P00961	Glycine--tRNA ligase beta subunit OS=Escherichia coli (strain K12) OX=83333 GN=glyS PE=1 SV=4	0	294.003	63	41	43	250	41	689	76.8	5.44	529.91	41	High	High	High	1
FALSE	High	Master Protein	P08839	Phosphoenolpyruvate-protein phosphotransferase OS=Escherichia coli (strain K12) OX=83333 GN=ptsI PE=1 SV=1	0	293.064	69	36	44	330	36	575	63.5	4.87	833.53	36	High	High	High	1
FALSE	High	Master Protein	P0A6P9	Enolase OS=Escherichia coli (strain K12) OX=83333 GN=eno PE=1 SV=2	0	291.717	82	25	31	471	24	432	45.6	5.48	1298.77	25	High	High	High	1
FALSE	High	Master Protein	P17315	Colicin I receptor OS=Escherichia coli (strain K12) OX=83333 GN=cirA PE=1 SV=2	0	289.546	62	36	38	202	36	663	73.9	5.29	538.58	36	High	n/a	High	1
FALSE	High	Master Protein	P07813	Leucine--tRNA ligase OS=Escherichia coli (strain K12) OX=83333 GN=leuS PE=1 SV=2	0	289.158	49	41	55	252	41	860	97.2	5.3	516.38	41	High	High	High	1
FALSE	High	Master Protein	P07118	Valine--tRNA ligase OS=Escherichia coli (strain K12) OX=83333 GN=valS PE=1 SV=2	0	288.435	53	49	50	238	49	951	108.1	5.34	457.9	49	High	High	High	1
FALSE	High	Master Protein	P36683	Aconitate hydratase B OS=Escherichia coli (strain K12) OX=83333 GN=acnB PE=1 SV=3	0	283.074	59	40	46	262	40	865	93.4	5.4	593.14	40	High	High	High	1
FALSE	High	Master Protein	P0A705	Translation initiation factor IF-2 OS=Escherichia coli (strain K12) OX=83333 GN=infB PE=1 SV=1	0	282.804	54	42	47	226	42	890	97.3	6.07	496.2	42	High	High	High	1
FALSE	High	Master Protein	P0A9M0	Lon protease OS=Escherichia coli (strain K12) OX=83333 GN=lon PE=1 SV=1	0	280.58	52	42	46	211	42	784	87.4	6.39	452.14	42	High	High	High	1
FALSE	High	Master Protein	P00393	Type II NADH:quinone oxidoreductase OS=Escherichia coli (strain K12) OX=83333 GN=ndh PE=1 SV=2	0	278.657	74	25	34	256	25	434	47.3	8.85	668.36	25	High	High	High	1
FALSE	High	Master Protein	P00968	Carbamoyl-phosphate synthase large chain OS=Escherichia coli (strain K12) OX=83333 GN=carB PE=1 SV=2	0	277.215	52	48	55	255	48	1073	117.8	5.34	512.27	48	High	High	High	1
FALSE	High	Master Protein	P09151	2-isopropylmalate synthase OS=Escherichia coli (strain K12) OX=83333 GN=leuA PE=1 SV=5	0	272.983	74	29	33	180	29	523	57.3	5.72	480.31	29	High	n/a	High	1	Met-loss [N-Term]
FALSE	High	Master Protein	P0ACY3	Uncharacterized protein YeaG OS=Escherichia coli (strain K12) OX=83333 GN=yeaG PE=3 SV=1	0	271.623	65	41	43	252	41	644	74.4	5.85	551.28	41	High	High	High	1
FALSE	High	Master Protein	P00959	Methionine--tRNA ligase OS=Escherichia coli (strain K12) OX=83333 GN=metG PE=1 SV=2	0	270.911	60	35	38	193	35	677	76.2	5.86	431.34	35	High	High	High	1
FALSE	High	Master Protein	P0ABB0	ATP synthase subunit alpha OS=Escherichia coli (strain K12) OX=83333 GN=atpA PE=1 SV=1	0	270.615	65	27	33	403	26	513	55.2	6.13	1062.61	27	High	High	High	1
FALSE	High	Master Protein	P27302	Transketolase 1 OS=Escherichia coli (strain K12) OX=83333 GN=tktA PE=1 SV=5	0	268.262	50	29	34	219	27	663	72.2	5.67	511.13	29	High	High	High	1
FALSE	High	Master Protein	P04825	Aminopeptidase N OS=Escherichia coli (strain K12) OX=83333 GN=pepN PE=1 SV=2	0	267.702	52	35	38	199	35	870	98.9	5.31	460.75	35	High	High	High	1
FALSE	High	Master Protein	P22259	Phosphoenolpyruvate carboxykinase (ATP) OS=Escherichia coli (strain K12) OX=83333 GN=pckA PE=1 SV=2	0	266.978	53	25	32	176	25	540	59.6	5.71	490.27	25	High	High	High	1
FALSE	High	Master Protein	P0ADG7	Inosine-5'-monophosphate dehydrogenase OS=Escherichia coli (strain K12) OX=83333 GN=guaB PE=1 SV=1	0	265.839	69	24	30	257	24	488	52	6.42	709.13	24	High	High	High	1
FALSE	High	Master Protein	P0A9H3	Inducible lysine decarboxylase OS=Escherichia coli (strain K12) OX=83333 GN=cadA PE=1 SV=1	0	265.573	53	27	33	115	27	715	81.2	6.34	307.71	27	High	High	n/a	1
FALSE	High	Master Protein	P08997	Malate synthase A OS=Escherichia coli (strain K12) OX=83333 GN=aceB PE=1 SV=1	0	265.435	57	27	35	322	27	533	60.2	5.59	785.67	27	High	High	High	1	Met-loss [N-Term]
FALSE	High	Master Protein	P21513	Ribonuclease E OS=Escherichia coli (strain K12) OX=83333 GN=rne PE=1 SV=6	0	259.808	45	30	32	131	30	1061	118.1	5.62	348.61	30	High	High	High	1
FALSE	High	Master Protein	P00452	Ribonucleoside-diphosphate reductase 1 subunit alpha OS=Escherichia coli (strain K12) OX=83333 GN=nrdA PE=1 SV=2	0	259.061	49	35	40	220	35	761	85.7	6.18	442.4	35	High	High	High	1	Met-loss [N-Term]
FALSE	High	Master Protein	P0A8N3	Lysine--tRNA ligase OS=Escherichia coli (strain K12) OX=83333 GN=lysS PE=1 SV=2	0	258.814	68	34	38	243	23	505	57.6	5.24	511.39	34	High	High	High	1	Met-loss [N-Term]; Met-loss+Acetyl [N-Term]
FALSE	High	Master Protein	P00582	DNA polymerase I OS=Escherichia coli (strain K12) OX=83333 GN=polA PE=1 SV=1	0	257.753	48	37	38	139	37	928	103.1	5.58	290.45	37	High	High	High	1
FALSE	High	Master Protein	P05793	Ketol-acid reductoisomerase (NADP(+)) OS=Escherichia coli (strain K12) OX=83333 GN=ilvC PE=1 SV=4	0	256.867	64	33	46	343	33	491	54	5.31	724.85	33	High	High	High	1	Met-loss [N-Term]
FALSE	High	Master Protein	P0A825	Serine hydroxymethyltransferase OS=Escherichia coli (strain K12) OX=83333 GN=glyA PE=1 SV=1	0	256.226	63	25	32	377	25	417	45.3	6.48	1070.02	25	High	High	High	1
FALSE	High	Master Protein	P07395	Phenylalanine--tRNA ligase beta subunit OS=Escherichia coli (strain K12) OX=83333 GN=pheT PE=1 SV=2	0	251.279	59	40	44	218	40	795	87.3	5.3	512.94	40	High	High	High	1
FALSE	High	Master Protein	P0A9G6	Isocitrate lyase OS=Escherichia coli (strain K12) OX=83333 GN=aceA PE=1 SV=1	0	249.621	68	24	26	333	24	434	47.5	5.31	951.36	24	High	High	High	1
FALSE	High	Master Protein	P0ABH7	Citrate synthase OS=Escherichia coli (strain K12) OX=83333 GN=gltA PE=1 SV=1	0	248.768	61	21	33	256	21	427	48	6.68	610.25	21	High	High	High	1
FALSE	High	Master Protein	P0A6P1	Elongation factor Ts OS=Escherichia coli (strain K12) OX=83333 GN=tsf PE=1 SV=2	0	246.131	80	21	27	405	21	283	30.4	5.29	1127.64	21	High	High	High	1	Met-loss [N-Term]
FALSE	High	Master Protein	P0A9M8	Phosphate acetyltransferase OS=Escherichia coli (strain K12) OX=83333 GN=pta PE=1 SV=2	0	244.692	55	31	37	199	31	714	77.1	5.41	483.77	31	High	High	High	1
FALSE	High	Master Protein	P0AES4	DNA gyrase subunit A OS=Escherichia coli (strain K12) OX=83333 GN=gyrA PE=1 SV=1	0	244.116	45	39	41	207	39	875	96.9	5.2	440.51	39	High	High	High	1
FALSE	High	Master Protein	P00370	NADP-specific glutamate dehydrogenase OS=Escherichia coli (strain K12) OX=83333 GN=gdhA PE=1 SV=1	0	242.637	79	28	38	239	28	447	48.6	6.4	558	28	High	High	High	1
FALSE	High	Master Protein	P61889	Malate dehydrogenase OS=Escherichia coli (strain K12) OX=83333 GN=mdh PE=1 SV=1	0	242.25	91	23	25	335	23	312	32.3	5.77	1095.72	23	High	High	High	1
FALSE	High	Master Protein	P33570	Transketolase 2 OS=Escherichia coli (strain K12) OX=83333 GN=tktB PE=1 SV=1	0	240.355	47	29	32	228	27	667	73	6.29	482.56	29	High	High	High	1
FALSE	High	Master Protein	P0A853	Tryptophanase OS=Escherichia coli (strain K12) OX=83333 GN=tnaA PE=1 SV=1	0	238.62	68	25	38	157	25	471	52.7	6.23	381.99	25	High	High	High	1
FALSE	High	Master Protein	P0A9P0	Dihydrolipoyl dehydrogenase OS=Escherichia coli (strain K12) OX=83333 GN=lpdA PE=1 SV=2	0	238.359	57	23	29	333	23	474	50.7	6.15	918.72	23	High	High	High	1
FALSE	High	Master Protein	P0A6F3	Glycerol kinase OS=Escherichia coli (strain K12) OX=83333 GN=glpK PE=1 SV=2	0	238.156	67	30	35	181	30	502	56.2	5.5	398.28	30	High	High	High	1
FALSE	High	Master Protein	P16659	Proline--tRNA ligase OS=Escherichia coli (strain K12) OX=83333 GN=proS PE=1 SV=4	0	237.552	69	34	39	206	34	572	63.7	5.24	544.13	34	High	High	High	1
FALSE	High	Master Protein	P0AES6	DNA gyrase subunit B OS=Escherichia coli (strain K12) OX=83333 GN=gyrB PE=1 SV=2	0	236.998	54	32	34	144	32	804	89.9	6.06	334.59	32	High	High	High	1	Met-loss [N-Term]
FALSE	High	Master Protein	P0A9C5	Glutamine synthetase OS=Escherichia coli (strain K12) OX=83333 GN=glnA PE=1 SV=2	0	235.668	75	27	29	199	27	469	51.9	5.47	513.13	27	High	High	High	1	Met-loss [N-Term]
FALSE	High	Master Protein	P05055	Polyribonucleotide nucleotidyltransferase OS=Escherichia coli (strain K12) OX=83333 GN=pnp PE=1 SV=3	0	235.662	50	32	38	227	32	711	77.1	5.21	511.68	32	High	High	High	1
FALSE	High	Master Protein	P00509	Aspartate aminotransferase OS=Escherichia coli (strain K12) OX=83333 GN=aspC PE=1 SV=1	0	232.571	71	30	32	265	30	396	43.5	5.77	649.17	30	High	High	High	1
FALSE	High	Master Protein	P0A8M3	Threonine--tRNA ligase OS=Escherichia coli (strain K12) OX=83333 GN=thrS PE=1 SV=1	0	231.871	65	40	46	214	40	642	74	6.19	391.19	40	High	High	High	1	Met-loss [N-Term]
FALSE	High	Master Protein	P13035	Aerobic glycerol-3-phosphate dehydrogenase OS=Escherichia coli (strain K12) OX=83333 GN=glpD PE=1 SV=3	0	229.849	76	33	37	136	33	501	56.7	7.44	334.15	33	High	High	High	1
FALSE	High	Master Protein	P0A867	Transaldolase A OS=Escherichia coli (strain K12) OX=83333 GN=talA PE=3 SV=1	0	229.551	78	23	27	251	21	316	35.6	6.27	603.11	23	High	High	High	1
FALSE	High	Master Protein	P21499	Ribonuclease R OS=Escherichia coli (strain K12) OX=83333 GN=rnr PE=1 SV=2	0	229.471	46	34	36	167	34	813	92.1	8.62	443.5	34	High	High	High	1	Met-loss [N-Term]
FALSE	High	Master Protein	P17169	Glutamine--fructose-6-phosphate aminotransferase [isomerizing] OS=Escherichia coli (strain K12) OX=83333 GN=glmS PE=1 SV=4	0	227.829	53	25	28	149	25	609	66.9	5.87	394.16	25	High	High	High	1
FALSE	High	Master Protein	P00888	Phospho-2-dehydro-3-deoxyheptonate aldolase, Tyr-sensitive OS=Escherichia coli (strain K12) OX=83333 GN=aroF PE=1 SV=1	0	225.326	65	16	23	182	15	356	38.8	5.67	550.01	16	High	High	High	1
FALSE	High	Master Protein	P0AFG3	2-oxoglutarate dehydrogenase E1 component OS=Escherichia coli (strain K12) OX=83333 GN=sucA PE=1 SV=1	0	222.821	44	34	36	157	34	933	105	6.49	333.91	34	High	High	High	1
FALSE	High	Master Protein	P0A6E4	Argininosuccinate synthase OS=Escherichia coli (strain K12) OX=83333 GN=argG PE=1 SV=2	0	221.459	74	25	31	161	25	447	49.9	5.39	347.77	25	High	High	High	1
FALSE	High	Master Protein	P0A7D4	Adenylosuccinate synthetase OS=Escherichia coli (strain K12) OX=83333 GN=purA PE=1 SV=2	0	221.243	77	25	28	256	25	432	47.3	5.49	682.96	25	High	High	High	1	Met-loss [N-Term]
FALSE	High	Master Protein	P0AAI3	ATP-dependent zinc metalloprotease FtsH OS=Escherichia coli (strain K12) OX=83333 GN=ftsH PE=1 SV=1	0	220.899	54	30	35	160	30	644	70.7	6.24	360.16	30	High	High	High	1
FALSE	High	Master Protein	P33602	NADH-quinone oxidoreductase subunit G OS=Escherichia coli (strain K12) OX=83333 GN=nuoG PE=1 SV=4	0	219.809	43	33	33	134	33	908	100.2	6.25	308	33	High	High	High	1
FALSE	High	Master Protein	P07658	Formate dehydrogenase H OS=Escherichia coli (strain K12) OX=83333 GN=fdhF PE=1 SV=2	0	219.29	58	28	33	90	28	715	79.3	6.32	260.43	28	n/a	High	n/a	1
FALSE	High	Master Protein	P0A910	Outer membrane protein A OS=Escherichia coli (strain K12) OX=83333 GN=ompA PE=1 SV=1	0	218.339	70	21	24	458	21	346	37.2	6.42	1302.53	21	High	High	High	1
FALSE	High	Master Protein	P76558	NADP-dependent malic enzyme OS=Escherichia coli (strain K12) OX=83333 GN=maeB PE=1 SV=1	0	215.715	57	35	37	162	35	759	82.4	5.5	294.85	35	High	High	High	1
FALSE	High	Master Protein	P00962	Glutamine--tRNA ligase OS=Escherichia coli (strain K12) OX=83333 GN=glnS PE=1 SV=3	0	215.186	58	28	29	126	28	554	63.4	6.28	286.39	28	High	High	High	1
FALSE	High	Master Protein	P21889	Aspartate--tRNA ligase OS=Escherichia coli (strain K12) OX=83333 GN=aspS PE=1 SV=1	0	213.994	63	33	37	224	33	590	65.9	5.69	519.48	33	High	High	High	1
FALSE	High	Master Protein	P0A879	Tryptophan synthase beta chain OS=Escherichia coli (strain K12) OX=83333 GN=trpB PE=1 SV=2	0	212.82	69	22	26	147	22	397	43	6.09	352.58	22	High	High	High	1	Met-loss [N-Term]
FALSE	High	Master Protein	P00904	Bifunctional protein TrpGD OS=Escherichia coli (strain K12) OX=83333 GN=trpGD PE=1 SV=3	0	210.347	63	18	21	92	18	531	56.8	6.52	273.95	18	High	n/a	High	1
FALSE	High	Master Protein	P77804	Protein YdgA OS=Escherichia coli (strain K12) OX=83333 GN=ydgA PE=1 SV=1	0	209.569	74	28	31	147	28	502	54.7	5.17	372.51	28	High	High	High	1
FALSE	High	Master Protein	P0A850	Trigger factor OS=Escherichia coli (strain K12) OX=83333 GN=tig PE=1 SV=1	0	208.508	66	32	40	314	32	432	48.2	4.88	625.48	32	High	High	High	1
FALSE	High	Master Protein	P0A870	Transaldolase B OS=Escherichia coli (strain K12) OX=83333 GN=talB PE=1 SV=2	0	207.213	83	24	27	275	22	317	35.2	5.21	684.52	24	High	High	High	1	Met-loss [N-Term]
FALSE	High	Master Protein	P13029	Catalase-peroxidase OS=Escherichia coli (strain K12) OX=83333 GN=katG PE=1 SV=2	0	207.16	46	32	33	137	32	726	80	5.31	259.64	32	High	High	High	1	Met-loss [N-Term]; Met-loss+Acetyl [N-Term]
FALSE	High	Master Protein	P0ABT2	DNA protection during starvation protein OS=Escherichia coli (strain K12) OX=83333 GN=dps PE=1 SV=2	0	206.079	85	17	23	1169	17	167	18.7	6.11	4632.33	17	High	High	High	1
FALSE	High	Master Protein	P0A9T0	D-3-phosphoglycerate dehydrogenase OS=Escherichia coli (strain K12) OX=83333 GN=serA PE=1 SV=2	0	205.643	52	17	21	259	17	410	44.1	6.35	581.32	17	High	High	High	1
FALSE	High	Master Protein	P07023	T-protein OS=Escherichia coli (strain K12) OX=83333 GN=tyrA PE=1 SV=1	0	204.977	68	25	30	156	25	373	42	6.01	375.66	25	High	High	High	1	Met-loss [N-Term]
FALSE	High	Master Protein	P0AEX9	Maltose/maltodextrin-binding periplasmic protein OS=Escherichia coli (strain K12) OX=83333 GN=malE PE=1 SV=1	0	204.629	69	22	25	146	22	396	43.4	5.71	354.71	22	High	High	High	1
FALSE	High	Master Protein	P37095	Peptidase B OS=Escherichia coli (strain K12) OX=83333 GN=pepB PE=1 SV=2	0	204.565	64	25	28	105	25	427	46.2	5.92	280.14	25	High	High	High	1
FALSE	High	Master Protein	P27298	Oligopeptidase A OS=Escherichia coli (strain K12) OX=83333 GN=prlC PE=3 SV=3	0	203.684	56	31	33	136	31	680	77.1	5.26	280.13	31	High	High	High	1	Met-loss [N-Term]
FALSE	High	Master Protein	P23847	Dipeptide-binding protein OS=Escherichia coli (strain K12) OX=83333 GN=dppA PE=1 SV=1	0	203.562	63	23	30	212	23	535	60.3	6.65	472.13	23	High	High	High	1
FALSE	High	Master Protein	P0A9B2	Glyceraldehyde-3-phosphate dehydrogenase A OS=Escherichia coli (strain K12) OX=83333 GN=gapA PE=1 SV=2	0	203.398	81	24	29	545	24	331	35.5	7.11	1078.04	24	High	High	High	1
FALSE	High	Master Protein	P0C8J8	D-tagatose-1,6-bisphosphate aldolase subunit GatZ OS=Escherichia coli (strain K12) OX=83333 GN=gatZ PE=1 SV=1	0	202.631	50	17	22	179	17	420	47.1	5.77	534.1	17	High	High	High	1
FALSE	High	Master Protein	P04079	GMP synthase [glutamine-hydrolyzing] OS=Escherichia coli (strain K12) OX=83333 GN=guaA PE=1 SV=1	0	202.364	63	30	32	169	30	525	58.6	5.39	398.64	30	High	High	High	1
FALSE	High	Master Protein	P0A7Z4	DNA-directed RNA polymerase subunit alpha OS=Escherichia coli (strain K12) OX=83333 GN=rpoA PE=1 SV=1	0	199.293	82	21	24	248	21	329	36.5	5.06	611.1	21	High	High	High	1
FALSE	High	Master Protein	P06996	Outer membrane porin C OS=Escherichia coli (strain K12) OX=83333 GN=ompC PE=1 SV=1	0	199.086	68	21	24	257	21	367	40.3	4.82	654.38	21	High	High	High	1
FALSE	High	Master Protein	P60422	50S ribosomal protein L2 OS=Escherichia coli (strain K12) OX=83333 GN=rplB PE=1 SV=2	0	198.985	63	17	21	294	17	273	29.8	10.93	698.46	17	High	High	High	1
FALSE	High	Master Protein	P00934	Threonine synthase OS=Escherichia coli (strain K12) OX=83333 GN=thrC PE=1 SV=1	0	198.942	80	23	23	148	23	428	47.1	5.4	429.74	23	High	High	High	1
FALSE	High	Master Protein	P0A940	Outer membrane protein assembly factor BamA OS=Escherichia coli (strain K12) OX=83333 GN=bamA PE=1 SV=1	0	198.795	54	36	36	135	36	810	90.5	5.12	308.06	36	High	High	High	1
FALSE	High	Master Protein	P69506	Iron-sulfur cluster repair protein YtfE OS=Escherichia coli (strain K12) OX=83333 GN=ytfE PE=1 SV=1	0	197.861	70	14	24	105	14	220	24.9	5.35	352.08	14	n/a	High	n/a	1
FALSE	High	Master Protein	P21170	Biosynthetic arginine decarboxylase OS=Escherichia coli (strain K12) OX=83333 GN=speA PE=1 SV=2	0	197.009	42	22	25	151	22	658	73.9	4.94	440.77	22	High	High	High	1	Met-loss+Acetyl [N-Term]
FALSE	High	Master Protein	P0A9W3	Energy-dependent translational throttle protein EttA OS=Escherichia coli (strain K12) OX=83333 GN=ettA PE=1 SV=2	0	196.83	57	28	30	134	28	555	62.4	5.6	260.06	28	High	High	High	1	Met-loss [N-Term]
FALSE	High	Master Protein	P37689	2,3-bisphosphoglycerate-independent phosphoglycerate mutase OS=Escherichia coli (strain K12) OX=83333 GN=gpmI PE=1 SV=1	0	195.347	60	22	25	194	22	514	56.2	5.29	534.9	22	High	High	High	1
FALSE	High	Master Protein	P09424	Mannitol-1-phosphate 5-dehydrogenase OS=Escherichia coli (strain K12) OX=83333 GN=mtlD PE=1 SV=3	0	195.293	54	16	19	140	16	382	41.1	5.58	400.54	16	High	High	High	1
FALSE	High	Master Protein	P30958	Transcription-repair-coupling factor OS=Escherichia coli (strain K12) OX=83333 GN=mfd PE=1 SV=2	0	195.038	39	41	42	110	41	1148	129.9	6.16	184.38	41	High	High	High	1
FALSE	High	Master Protein	P15288	Cytosol non-specific dipeptidase OS=Escherichia coli (strain K12) OX=83333 GN=pepD PE=1 SV=3	0	194.253	53	22	25	176	22	485	52.9	5.39	472.39	22	High	High	High	1	Met-loss [N-Term]
FALSE	High	Master Protein	P21179	Catalase HPII OS=Escherichia coli (strain K12) OX=83333 GN=katE PE=1 SV=1	0	193.854	39	30	31	156	30	753	84.1	5.88	266.29	30	High	High	High	1
FALSE	High	Master Protein	P32176	Formate dehydrogenase-O major subunit OS=Escherichia coli (strain K12) OX=83333 GN=fdoG PE=1 SV=5	0	193.223	46	33	36	64	33	1016	112.5	7.28	149.14	33	High	High	n/a	1
FALSE	High	Master Protein	P00895	Anthranilate synthase component 1 OS=Escherichia coli (strain K12) OX=83333 GN=trpE PE=1 SV=2	0	191.929	54	25	32	150	25	520	57.5	5.52	359.07	25	High	n/a	High	1
FALSE	High	Master Protein	P09169	Protease 7 OS=Escherichia coli (strain K12) OX=83333 GN=ompT PE=1 SV=1	0	190.459	79	23	26	186	23	317	35.5	6.05	493.63	23	High	High	High	1
FALSE	High	Master Protein	P05825	Ferrienterobactin receptor OS=Escherichia coli (strain K12) OX=83333 GN=fepA PE=1 SV=2	0	190.348	47	25	27	100	25	746	82.1	5.59	226.51	25	High	n/a	High	1
FALSE	High	Master Protein	P0A9A6	Cell division protein FtsZ OS=Escherichia coli (strain K12) OX=83333 GN=ftsZ PE=1 SV=1	0	188.865	73	20	24	129	20	383	40.3	4.78	331.78	20	High	High	High	1
FALSE	High	Master Protein	P0ABK5	Cysteine synthase A OS=Escherichia coli (strain K12) OX=83333 GN=cysK PE=1 SV=2	0	188.488	84	18	22	276	18	323	34.5	6.06	789.36	18	High	High	High	1
FALSE	High	Master Protein	P0AEK4	Enoyl-[acyl-carrier-protein] reductase [NADH] FabI OS=Escherichia coli (strain K12) OX=83333 GN=fabI PE=1 SV=2	0	187.801	63	14	23	225	14	262	27.8	5.87	591.91	14	High	High	High	1
FALSE	High	Master Protein	P31120	Phosphoglucosamine mutase OS=Escherichia coli (strain K12) OX=83333 GN=glmM PE=1 SV=3	0	186.039	66	25	28	152	25	445	47.5	6.02	313.58	25	High	High	High	1
FALSE	High	Master Protein	P0A6K6	Phosphopentomutase OS=Escherichia coli (strain K12) OX=83333 GN=deoB PE=1 SV=1	0	186.035	67	20	22	186	20	407	44.3	5.29	525.72	20	High	High	High	1
FALSE	High	Master Protein	P21599	Pyruvate kinase II OS=Escherichia coli (strain K12) OX=83333 GN=pykA PE=1 SV=3	0	185.674	61	24	27	164	24	480	51.3	6.68	368.08	24	High	High	High	1
FALSE	High	Master Protein	P0AFK0	Metalloprotease PmbA OS=Escherichia coli (strain K12) OX=83333 GN=pmbA PE=1 SV=1	0	185.321	72	24	25	108	24	450	48.3	5.6	253.97	24	High	High	High	1
FALSE	High	Master Protein	P06612	DNA topoisomerase 1 OS=Escherichia coli (strain K12) OX=83333 GN=topA PE=1 SV=2	0	185.309	51	37	38	129	37	865	97.3	8.46	230.61	37	High	High	High	1
FALSE	High	Master Protein	P0AG30	Transcription termination factor Rho OS=Escherichia coli (strain K12) OX=83333 GN=rho PE=1 SV=1	0	185.102	62	24	26	187	24	419	47	7.25	440.55	24	High	High	High	1
FALSE	High	Master Protein	P04805	Glutamate--tRNA ligase OS=Escherichia coli (strain K12) OX=83333 GN=gltX PE=1 SV=1	0	183.526	59	23	26	136	23	471	53.8	5.94	310	23	High	High	High	1
FALSE	High	Master Protein	P75691	Aldehyde reductase YahK OS=Escherichia coli (strain K12) OX=83333 GN=yahK PE=1 SV=1	0	182.468	65	18	21	122	18	349	38	6.23	310.32	18	High	High	High	1
FALSE	High	Master Protein	P62399	50S ribosomal protein L5 OS=Escherichia coli (strain K12) OX=83333 GN=rplE PE=1 SV=2	0	181.44	79	18	24	263	18	179	20.3	9.48	668.49	18	High	High	High	1
FALSE	High	Master Protein	P0A8G3	Uronate isomerase OS=Escherichia coli (strain K12) OX=83333 GN=uxaC PE=2 SV=1	0	180.145	70	30	32	144	30	470	54	5.71	245.25	30	High	High	High	1
FALSE	High	Master Protein	P0DTT0	50S ribosomal subunit assembly factor BipA OS=Escherichia coli (strain K12) OX=83333 GN=bipA PE=1 SV=1	0	179.577	47	22	23	150	22	607	67.3	5.33	371	22	High	High	High	1
FALSE	High	Master Protein	P0A858	Triosephosphate isomerase OS=Escherichia coli (strain K12) OX=83333 GN=tpiA PE=1 SV=1	0	179.504	73	15	19	224	15	255	27	5.96	600.99	15	High	High	High	1
FALSE	High	Master Protein	P67910	ADP-L-glycero-D-manno-heptose-6-epimerase OS=Escherichia coli (strain K12) OX=83333 GN=hldD PE=1 SV=1	0	178.737	73	20	25	233	20	310	34.9	4.93	617.69	20	High	High	High	1
FALSE	High	Master Protein	P46837	Protein YhgF OS=Escherichia coli (strain K12) OX=83333 GN=yhgF PE=1 SV=3	0	177.692	51	35	35	99	35	773	85.1	6.3	164.46	35	High	High	High	1
FALSE	High	Master Protein	Q59385	Copper-exporting P-type ATPase OS=Escherichia coli (strain K12) OX=83333 GN=copA PE=1 SV=4	0	177.448	44	25	25	72	25	834	87.8	5.57	177.7	25	High	High	High	1	Met-loss [N-Term]
FALSE	High	Master Protein	P24232	Flavohemoprotein OS=Escherichia coli (strain K12) OX=83333 GN=hmp PE=1 SV=1	0	175.117	46	17	22	173	17	396	43.8	5.77	431.86	17	High	High	n/a	1
FALSE	High	Master Protein	P23721	Phosphoserine aminotransferase OS=Escherichia coli (strain K12) OX=83333 GN=serC PE=1 SV=4	0	175.115	57	21	26	174	21	362	39.8	5.59	457.33	21	High	High	High	1	Met-loss [N-Term]
FALSE	High	Master Protein	P16431	Formate hydrogenlyase subunit 5 OS=Escherichia coli (strain K12) OX=83333 GN=hycE PE=1 SV=1	0	174.235	58	28	30	57	28	569	64.9	6.6	147.14	28	n/a	High	n/a	1
FALSE	High	Master Protein	P0ADY1	Periplasmic chaperone PpiD OS=Escherichia coli (strain K12) OX=83333 GN=ppiD PE=1 SV=1	0	174.062	54	26	29	124	26	623	68.1	5.07	305.6	26	High	High	High	1
FALSE	High	Master Protein	P39180	Antigen 43 OS=Escherichia coli (strain K12) OX=83333 GN=flu PE=1 SV=3	0	173.299	36	27	28	116	27	1039	106.8	6.2	270.77	27	High	High	High	1
FALSE	High	Master Protein	P35340	Alkyl hydroperoxide reductase subunit F OS=Escherichia coli (strain K12) OX=83333 GN=ahpF PE=1 SV=2	0	171.134	55	24	27	149	24	521	56.1	5.68	351	24	High	High	High	1
FALSE	High	Master Protein	P22523	Chromosome partition protein MukB OS=Escherichia coli (strain K12) OX=83333 GN=mukB PE=1 SV=2	0	170.825	30	44	44	91	44	1486	170.1	5.35	142	44	High	High	High	1
FALSE	High	Master Protein	P0A6A3	Acetate kinase OS=Escherichia coli (strain K12) OX=83333 GN=ackA PE=1 SV=1	0	170.685	76	16	18	105	16	400	43.3	6.28	317.2	16	High	High	High	1
FALSE	High	Master Protein	P23538	Phosphoenolpyruvate synthase OS=Escherichia coli (strain K12) OX=83333 GN=ppsA PE=1 SV=5	0	170.389	43	31	32	146	31	792	87.4	5.06	288.64	31	High	High	High	1
FALSE	High	Master Protein	P09147	UDP-glucose 4-epimerase OS=Escherichia coli (strain K12) OX=83333 GN=galE PE=1 SV=1	0	170.346	61	13	13	76	13	338	37.2	6.35	232.55	13	High	High	High	1
FALSE	High	Master Protein	P0A817	S-adenosylmethionine synthase OS=Escherichia coli (strain K12) OX=83333 GN=metK PE=1 SV=2	0	170.331	66	18	22	213	18	384	41.9	5.26	518.37	18	High	High	High	1
FALSE	High	Master Protein	P76116	Uncharacterized protein YncE OS=Escherichia coli (strain K12) OX=83333 GN=yncE PE=1 SV=1	0	170.126	60	21	23	187	21	353	38.6	9.23	431.72	21	High	High	High	1
FALSE	High	Master Protein	P0A877	Tryptophan synthase alpha chain OS=Escherichia coli (strain K12) OX=83333 GN=trpA PE=1 SV=1	0	168.555	89	16	18	154	16	268	28.7	5.48	412.39	16	High	High	High	1
FALSE	High	Master Protein	P07003	Pyruvate dehydrogenase [ubiquinone] OS=Escherichia coli (strain K12) OX=83333 GN=poxB PE=1 SV=1	0	168.169	62	27	30	145	27	572	62	6.28	293.51	27	High	High	High	1
FALSE	High	Master Protein	P39172	High-affinity zinc uptake system protein ZnuA OS=Escherichia coli (strain K12) OX=83333 GN=znuA PE=1 SV=4	0	167.252	63	14	19	137	14	310	33.8	5.99	335.15	14	High	High	High	1
FALSE	High	Master Protein	P33224	Putative acyl-CoA dehydrogenase AidB OS=Escherichia coli (strain K12) OX=83333 GN=aidB PE=1 SV=3	0	167.067	47	21	24	114	20	541	60.6	7.83	234.04	21	High	High	High	1
FALSE	High	Master Protein	P24171	Dipeptidyl carboxypeptidase OS=Escherichia coli (strain K12) OX=83333 GN=dcp PE=1 SV=4	0	166.518	43	24	27	143	24	681	77.5	5.74	314.52	24	High	High	High	1	Met-loss [N-Term]
FALSE	High	Master Protein	P15639	Bifunctional purine biosynthesis protein PurH OS=Escherichia coli (strain K12) OX=83333 GN=purH PE=1 SV=1	0	165.143	64	28	30	133	28	529	57.3	5.78	289.69	28	High	High	High	1
FALSE	High	Master Protein	P69786	PTS system glucose-specific EIICB component OS=Escherichia coli (strain K12) OX=83333 GN=ptsG PE=1 SV=1	0	164.898	34	15	18	153	15	477	50.6	8.65	418.37	15	High	High	High	1
FALSE	High	Master Protein	P0A7W1	30S ribosomal protein S5 OS=Escherichia coli (strain K12) OX=83333 GN=rpsE PE=1 SV=2	0	164.133	72	10	18	228	10	167	17.6	10.11	648.53	10	High	High	High	1
FALSE	High	Master Protein	P68767	Cytosol aminopeptidase OS=Escherichia coli (strain K12) OX=83333 GN=pepA PE=1 SV=1	0	163.666	59	22	22	123	22	503	54.8	7.23	283.03	22	High	High	High	1
FALSE	High	Master Protein	P0AC41	Succinate dehydrogenase flavoprotein subunit OS=Escherichia coli (strain K12) OX=83333 GN=sdhA PE=1 SV=1	0	163.316	54	23	23	87	23	588	64.4	6.27	238.35	23	High	High	High	1
FALSE	High	Master Protein	P22256	4-aminobutyrate aminotransferase GabT OS=Escherichia coli (strain K12) OX=83333 GN=gabT PE=1 SV=1	0	162.801	66	22	22	131	22	426	45.7	6.16	318.41	22	High	High	High	1
FALSE	High	Master Protein	P0AFF6	Transcription termination/antitermination protein NusA OS=Escherichia coli (strain K12) OX=83333 GN=nusA PE=1 SV=1	0	162.596	53	23	26	172	23	495	54.8	4.64	372.7	23	High	High	High	1
FALSE	High	Master Protein	P0A836	Succinate--CoA ligase [ADP-forming] subunit beta OS=Escherichia coli (strain K12) OX=83333 GN=sucC PE=1 SV=1	0	162.539	61	21	24	167	21	388	41.4	5.52	413.15	21	High	High	High	1
FALSE	High	Master Protein	P0C8J6	D-tagatose-1,6-bisphosphate aldolase subunit GatY OS=Escherichia coli (strain K12) OX=83333 GN=gatY PE=1 SV=1	0	161.097	59	18	22	197	18	284	30.8	6.34	403.75	18	High	High	High	1
FALSE	High	Master Protein	P0AE08	Alkyl hydroperoxide reductase C OS=Escherichia coli (strain K12) OX=83333 GN=ahpC PE=1 SV=2	0	161.077	94	16	20	266	16	187	20.7	5.17	688.55	16	High	High	High	1
FALSE	High	Master Protein	P12758	Uridine phosphorylase OS=Escherichia coli (strain K12) OX=83333 GN=udp PE=1 SV=3	0	160.674	77	14	17	220	14	253	27.1	6.21	634.37	14	High	High	High	1	Met-loss [N-Term]
FALSE	High	Master Protein	P0AGJ9	Tyrosine--tRNA ligase OS=Escherichia coli (strain K12) OX=83333 GN=tyrS PE=1 SV=2	0	159.35	50	19	21	84	19	424	47.5	5.81	241.5	19	High	High	High	1
FALSE	High	Master Protein	P0A6B7	Cysteine desulfurase IscS OS=Escherichia coli (strain K12) OX=83333 GN=iscS PE=1 SV=1	0	158.22	62	22	26	126	22	404	45.1	6.37	282.31	22	High	High	High	1
FALSE	High	Master Protein	P08312	Phenylalanine--tRNA ligase alpha subunit OS=Escherichia coli (strain K12) OX=83333 GN=pheS PE=1 SV=2	0	158.209	70	21	25	166	21	327	36.8	6.2	386.06	21	High	High	High	1	Met-loss [N-Term]
FALSE	High	Master Protein	P0A8J8	ATP-dependent RNA helicase RhlB OS=Escherichia coli (strain K12) OX=83333 GN=rhlB PE=1 SV=2	0	156.152	49	19	22	182	19	421	47.1	7.68	447.62	19	High	High	High	1
FALSE	High	Master Protein	P0ABP8	Purine nucleoside phosphorylase DeoD-type OS=Escherichia coli (strain K12) OX=83333 GN=deoD PE=1 SV=2	0	155.984	66	14	21	148	14	239	25.9	5.66	296.45	14	High	High	High	1	Met-loss [N-Term]
FALSE	High	Master Protein	P0A8L1	Serine--tRNA ligase OS=Escherichia coli (strain K12) OX=83333 GN=serS PE=1 SV=1	0	155.435	56	22	26	148	22	430	48.4	5.5	324.5	22	High	High	High	1
FALSE	High	Master Protein	P0A953	3-oxoacyl-[acyl-carrier-protein] synthase 1 OS=Escherichia coli (strain K12) OX=83333 GN=fabB PE=1 SV=1	0	154.614	53	14	19	139	14	406	42.6	5.54	427.55	14	High	High	High	1
FALSE	High	Master Protein	P0A7E5	CTP synthase OS=Escherichia coli (strain K12) OX=83333 GN=pyrG PE=1 SV=2	0	153.674	47	25	30	139	25	545	60.3	5.94	263.83	25	High	High	High	1	Met-loss [N-Term]
FALSE	High	Master Protein	P0AB91	Phospho-2-dehydro-3-deoxyheptonate aldolase, Phe-sensitive OS=Escherichia coli (strain K12) OX=83333 GN=aroG PE=1 SV=1	0	153.171	64	15	18	135	14	350	38	6.6	402.96	15	High	High	High	1
FALSE	High	Master Protein	P30178	Hydroxycarboxylate dehydrogenase B OS=Escherichia coli (strain K12) OX=83333 GN=hcxB PE=1 SV=2	0	152.876	56	12	14	96	12	361	38.9	6.43	302.69	12	High	High	High	1
FALSE	High	Master Protein	P05459	Erythronate-4-phosphate dehydrogenase OS=Escherichia coli (strain K12) OX=83333 GN=pdxB PE=2 SV=2	0	151.287	63	22	23	103	22	378	41.3	6.7	223.53	22	High	High	High	1
FALSE	High	Master Protein	P0A7L0	50S ribosomal protein L1 OS=Escherichia coli (strain K12) OX=83333 GN=rplA PE=1 SV=2	0	151.247	64	17	20	183	17	234	24.7	9.64	439.37	17	High	High	High	1
FALSE	High	Master Protein	P0A8M0	Asparagine--tRNA ligase OS=Escherichia coli (strain K12) OX=83333 GN=asnS PE=1 SV=2	0	151.008	51	22	26	162	22	466	52.5	5.31	333.98	22	High	High	High	1	Met-loss [N-Term]
FALSE	High	Master Protein	P37747	UDP-galactopyranose mutase OS=Escherichia coli (strain K12) OX=83333 GN=glf PE=1 SV=1	0	150.954	51	20	25	149	20	367	42.9	7.11	234.14	20	High	High	High	1
FALSE	High	Master Protein	P0A786	Aspartate carbamoyltransferase catalytic subunit OS=Escherichia coli (strain K12) OX=83333 GN=pyrB PE=1 SV=2	0	150.67	65	19	21	269	19	311	34.4	6.61	497.86	19	High	High	High	1	Met-loss [N-Term]; Met-loss+Acetyl [N-Term]
FALSE	High	Master Protein	P33599	NADH-quinone oxidoreductase subunit C/D OS=Escherichia coli (strain K12) OX=83333 GN=nuoC PE=1 SV=3	0	150.209	50	25	26	87	25	596	68.2	6.42	210.52	25	High	High	High	1	Met-loss [N-Term]
FALSE	High	Master Protein	P45578	S-ribosylhomocysteine lyase OS=Escherichia coli (strain K12) OX=83333 GN=luxS PE=1 SV=3	0	150.172	90	15	19	162	15	171	19.4	5.36	365.69	15	High	High	High	1	Met-loss [N-Term]
FALSE	High	Master Protein	P0A717	Ribose-phosphate pyrophosphokinase OS=Escherichia coli (strain K12) OX=83333 GN=prs PE=1 SV=2	0	148.894	57	15	19	155	15	315	34.2	5.44	435.06	15	High	High	High	1
FALSE	High	Master Protein	P0A698	UvrABC system protein A OS=Escherichia coli (strain K12) OX=83333 GN=uvrA PE=1 SV=1	0	147.768	40	32	32	62	32	940	103.8	6.64	119.35	32	High	High	High	1
FALSE	High	Master Protein	P0AC53	Glucose-6-phosphate 1-dehydrogenase OS=Escherichia coli (strain K12) OX=83333 GN=zwf PE=1 SV=1	0	147.718	57	28	30	158	28	491	55.7	5.76	292.9	28	High	High	High	1	Met-loss [N-Term]
FALSE	High	Master Protein	P0A7V3	30S ribosomal protein S3 OS=Escherichia coli (strain K12) OX=83333 GN=rpsC PE=1 SV=2	0	147.171	60	12	14	166	12	233	26	10.27	499.53	12	High	High	High	1
FALSE	High	Master Protein	P69797	PTS system mannose-specific EIIAB component OS=Escherichia coli (strain K12) OX=83333 GN=manX PE=1 SV=2	0	146.878	72	20	26	119	20	323	35	6.02	290.6	20	High	High	High	1	Met-loss [N-Term]
FALSE	High	Master Protein	P69924	Ribonucleoside-diphosphate reductase 1 subunit beta OS=Escherichia coli (strain K12) OX=83333 GN=nrdB PE=1 SV=2	0	146.488	57	21	23	92	21	376	43.5	4.81	152.02	21	High	High	High	1	Met-loss [N-Term]
FALSE	High	Master Protein	P00909	Tryptophan biosynthesis protein TrpCF OS=Escherichia coli (strain K12) OX=83333 GN=trpC PE=1 SV=4	0	146.138	63	25	26	114	25	453	49.5	5.82	218.44	25	High	n/a	High	1	Met-loss [N-Term]
FALSE	High	Master Protein	P0AG84	Uncharacterized oxidoreductase YghA OS=Escherichia coli (strain K12) OX=83333 GN=yghA PE=1 SV=1	0	145.954	80	20	22	76	20	294	31.5	6.8	179.37	20	High	High	High	1	Met-loss [N-Term]
FALSE	High	Master Protein	P36938	Phosphoglucomutase OS=Escherichia coli (strain K12) OX=83333 GN=pgm PE=1 SV=1	0	145.304	48	23	24	98	23	546	58.3	5.71	202.97	23	High	High	High	1
FALSE	High	Master Protein	P0AEJ2	Isochorismate synthase EntC OS=Escherichia coli (strain K12) OX=83333 GN=entC PE=1 SV=1	0	144.031	70	19	25	114	19	391	42.9	5.72	197.07	19	High	High	High	1
FALSE	High	Master Protein	P28635	D-methionine-binding lipoprotein MetQ OS=Escherichia coli (strain K12) OX=83333 GN=metQ PE=1 SV=2	0	143.972	69	15	15	140	15	271	29.4	5.29	473.8	15	High	High	High	1
FALSE	High	Master Protein	P0A9D2	Glutathione S-transferase GstA OS=Escherichia coli (strain K12) OX=83333 GN=gstA PE=1 SV=1	0	143.379	80	15	17	100	15	201	22.9	6.21	259.48	15	High	High	High	1	Met-loss [N-Term]
FALSE	High	Master Protein	P33136	Glucans biosynthesis protein G OS=Escherichia coli (strain K12) OX=83333 GN=mdoG PE=1 SV=1	0	143.299	48	21	23	155	21	511	57.9	7.21	313.43	21	High	High	High	1
FALSE	High	Master Protein	P09832	Glutamate synthase [NADPH] small chain OS=Escherichia coli (strain K12) OX=83333 GN=gltD PE=1 SV=3	0	143.29	47	22	24	111	22	472	52	5.72	222.08	22	High	High	High	1	Met-loss [N-Term]
FALSE	High	Master Protein	P22106	Asparagine synthetase B [glutamine-hydrolyzing] OS=Escherichia coli (strain K12) OX=83333 GN=asnB PE=1 SV=3	0	142.973	52	24	25	97	24	554	62.6	5.87	146.33	24	High	High	High	1
FALSE	High	Master Protein	P00893	Acetolactate synthase isozyme 3 large subunit OS=Escherichia coli (strain K12) OX=83333 GN=ilvI PE=1 SV=2	0	142.562	49	21	23	82	21	574	62.9	6.33	142.05	21	High	High	High	1
FALSE	High	Master Protein	P0AD96	Leu/Ile/Val-binding protein OS=Escherichia coli (strain K12) OX=83333 GN=livJ PE=1 SV=1	0	142.392	79	19	21	128	18	367	39.1	5.8	285.69	19	High	n/a	High	1
FALSE	High	Master Protein	P60906	Histidine--tRNA ligase OS=Escherichia coli (strain K12) OX=83333 GN=hisS PE=1 SV=2	0	142.146	63	21	23	119	21	424	47	5.91	244.16	21	High	High	High	1
FALSE	High	Master Protein	P17846	Sulfite reductase [NADPH] hemoprotein beta-component OS=Escherichia coli (strain K12) OX=83333 GN=cysI PE=1 SV=4	0	141.863	56	27	28	73	27	570	64	7.64	124.16	27	High	High	High	1	Met-loss [N-Term]
FALSE	High	Master Protein	P07650	Thymidine phosphorylase OS=Escherichia coli (strain K12) OX=83333 GN=deoA PE=1 SV=3	0	140.356	55	22	25	102	22	440	47.2	5.38	201.91	22	High	High	High	1
FALSE	High	Master Protein	P02925	Ribose import binding protein RbsB OS=Escherichia coli (strain K12) OX=83333 GN=rbsB PE=1 SV=1	0	140.007	66	15	18	87	15	296	30.9	7.47	260.28	15	High	High	High	1
FALSE	High	Master Protein	P21165	Xaa-Pro dipeptidase OS=Escherichia coli (strain K12) OX=83333 GN=pepQ PE=1 SV=2	0	139.901	47	17	20	89	17	443	50.1	5.99	204.76	17	High	High	High	1
FALSE	High	Master Protein	P0A6L0	Deoxyribose-phosphate aldolase OS=Escherichia coli (strain K12) OX=83333 GN=deoC PE=1 SV=1	0	139.498	76	18	22	108	18	259	27.7	5.73	249.61	18	High	High	High	1
FALSE	High	Master Protein	P05020	Dihydroorotase OS=Escherichia coli (strain K12) OX=83333 GN=pyrC PE=1 SV=2	0	139.207	64	16	18	153	16	348	38.8	6.19	401.14	16	High	High	High	1	Met-loss [N-Term]
FALSE	High	Master Protein	P0C0V0	Periplasmic serine endoprotease DegP OS=Escherichia coli (strain K12) OX=83333 GN=degP PE=1 SV=1	0	138.522	54	21	21	105	21	474	49.3	8.56	234.34	21	High	High	High	1
FALSE	High	Master Protein	P0A6H1	ATP-dependent Clp protease ATP-binding subunit ClpX OS=Escherichia coli (strain K12) OX=83333 GN=clpX PE=1 SV=2	0	138.377	57	22	22	123	22	424	46.3	5.35	289.06	22	High	High	High	1
FALSE	High	Master Protein	P0ACJ8	cAMP-activated global transcriptional regulator CRP OS=Escherichia coli (strain K12) OX=83333 GN=crp PE=1 SV=1	0	137.561	76	15	21	145	15	210	23.6	8.25	281.56	15	High	High	High	1	Met-loss [N-Term]; Met-loss+Acetyl [N-Term]
FALSE	High	Master Protein	P0AE06	Multidrug efflux pump subunit AcrA OS=Escherichia coli (strain K12) OX=83333 GN=acrA PE=1 SV=1	0	137.32	55	18	18	98	18	397	42.2	7.99	236.11	18	High	High	High	1
FALSE	High	Master Protein	P0A6H5	ATP-dependent protease ATPase subunit HslU OS=Escherichia coli (strain K12) OX=83333 GN=hslU PE=1 SV=1	0	136.936	54	25	25	141	25	443	49.6	5.35	304.94	25	High	High	High	1
FALSE	High	Master Protein	P00550	PTS system mannitol-specific EIICBA component OS=Escherichia coli (strain K12) OX=83333 GN=mtlA PE=1 SV=1	0	136.667	36	14	15	59	14	637	67.9	6.49	173.87	14	High	High	High	1
FALSE	High	Master Protein	P0ABD5	Acetyl-coenzyme A carboxylase carboxyl transferase subunit alpha OS=Escherichia coli (strain K12) OX=83333 GN=accA PE=1 SV=2	0	136.577	70	17	19	92	17	319	35.2	6.04	223.63	17	High	High	High	1	Met-loss [N-Term]
FALSE	High	Master Protein	P0AEM9	L-cystine-binding protein TcyJ OS=Escherichia coli (strain K12) OX=83333 GN=tcyJ PE=1 SV=1	0	135.544	74	21	22	116	21	266	29	6.64	269.88	21	High	High	High	1
FALSE	High	Master Protein	P27550	Acetyl-coenzyme A synthetase OS=Escherichia coli (strain K12) OX=83333 GN=acs PE=1 SV=2	0	135.046	39	22	22	102	22	652	72	5.8	207.68	22	High	High	High	1
FALSE	High	Master Protein	P18843	NH(3)-dependent NAD(+) synthetase OS=Escherichia coli (strain K12) OX=83333 GN=nadE PE=1 SV=2	0	134.743	92	19	21	138	19	275	30.6	5.59	295.38	19	High	High	High	1
FALSE	High	Master Protein	P26616	NAD-dependent malic enzyme OS=Escherichia coli (strain K12) OX=83333 GN=maeA PE=1 SV=4	0	134.708	51	22	24	97	22	565	63.2	5.31	209.93	22	High	High	High	1
FALSE	High	Master Protein	P06715	Glutathione reductase OS=Escherichia coli (strain K12) OX=83333 GN=gor PE=1 SV=1	0	134.621	71	22	25	95	22	450	48.7	6	236.51	22	High	High	High	1
FALSE	High	Master Protein	P0A6P5	GTPase Der OS=Escherichia coli (strain K12) OX=83333 GN=der PE=1 SV=1	0	134.487	51	23	23	94	22	490	55	5.85	173.08	23	High	High	High	1
FALSE	High	Master Protein	P21367	Probable hydrolase YcaC OS=Escherichia coli (strain K12) OX=83333 GN=ycaC PE=1 SV=1	0	134.354	59	9	11	74	9	208	23.1	5.41	250.9	9	High	High	High	1
FALSE	High	Master Protein	P37330	Malate synthase G OS=Escherichia coli (strain K12) OX=83333 GN=glcB PE=1 SV=3	0	134.038	41	26	28	77	26	723	80.4	6.18	141.84	26	High	High	High	1
FALSE	High	Master Protein	P0ABD3	Bacterioferritin OS=Escherichia coli (strain K12) OX=83333 GN=bfr PE=1 SV=1	0	134.003	82	11	15	88	11	158	18.5	4.81	247.9	11	High	High	High	1
FALSE	High	Master Protein	P0A6T5	GTP cyclohydrolase 1 OS=Escherichia coli (strain K12) OX=83333 GN=folE PE=1 SV=2	0	133.49	58	12	16	178	12	222	24.8	7.33	383.27	12	High	High	High	1
FALSE	High	Master Protein	P00579	RNA polymerase sigma factor RpoD OS=Escherichia coli (strain K12) OX=83333 GN=rpoD PE=1 SV=2	0	133.361	32	23	29	121	22	613	70.2	4.79	202.76	23	High	High	High	1
FALSE	High	Master Protein	P0A991	Fructose-bisphosphate aldolase class 1 OS=Escherichia coli (strain K12) OX=83333 GN=fbaB PE=1 SV=2	0	132.939	64	17	22	160	17	350	38.1	6.73	316.11	17	High	High	High	1	Met-loss [N-Term]
FALSE	High	Master Protein	P36659	Curved DNA-binding protein OS=Escherichia coli (strain K12) OX=83333 GN=cbpA PE=1 SV=2	0	132.308	51	15	17	101	15	306	34.4	6.81	235.43	15	High	High	High	1
FALSE	High	Master Protein	P37759	dTDP-glucose 4,6-dehydratase 1 OS=Escherichia coli (strain K12) OX=83333 GN=rfbB PE=3 SV=2	0	131.984	57	17	17	84	16	361	40.5	5.77	175.53	17	High	High	High	1
FALSE	High	Master Protein	P11875	Arginine--tRNA ligase OS=Escherichia coli (strain K12) OX=83333 GN=argS PE=1 SV=1	0	131.912	51	27	27	100	27	577	64.6	5.49	203.11	27	High	High	High	1
FALSE	High	Master Protein	P61175	50S ribosomal protein L22 OS=Escherichia coli (strain K12) OX=83333 GN=rplV PE=1 SV=1	0	131.456	60	10	11	175	10	110	12.2	10.23	461.82	10	High	High	High	1
FALSE	High	Master Protein	P30177	Uncharacterized protein YbiB OS=Escherichia coli (strain K12) OX=83333 GN=ybiB PE=1 SV=1	0	131.422	60	15	15	79	15	320	35	6.86	206.16	15	High	High	High	1
FALSE	High	Master Protein	P0A7V0	30S ribosomal protein S2 OS=Escherichia coli (strain K12) OX=83333 GN=rpsB PE=1 SV=2	0	130.569	79	16	19	422	16	241	26.7	7.14	1120.99	16	High	High	High	1
FALSE	High	Master Protein	P30850	Exoribonuclease 2 OS=Escherichia coli (strain K12) OX=83333 GN=rnb PE=1 SV=3	0	130.175	36	23	25	98	23	644	72.4	5.62	188.88	23	High	High	High	1	Acetyl [N-Term]
FALSE	High	Master Protein	P0AB89	Adenylosuccinate lyase OS=Escherichia coli (strain K12) OX=83333 GN=purB PE=1 SV=1	0	130.154	47	21	25	121	21	456	51.5	6.01	230.13	21	High	High	High	1
FALSE	High	Master Protein	P0A7A7	Glycerol-3-phosphate acyltransferase OS=Escherichia coli (strain K12) OX=83333 GN=plsB PE=1 SV=2	0	129.821	37	23	23	89	23	807	91.3	8.38	196.05	23	High	High	High	1
FALSE	High	Master Protein	P07001	NAD(P) transhydrogenase subunit alpha OS=Escherichia coli (strain K12) OX=83333 GN=pntA PE=1 SV=2	0	129.093	42	16	20	106	16	510	54.6	5.83	218.71	16	High	High	High	1
FALSE	High	Master Protein	P08506	D-alanyl-D-alanine carboxypeptidase DacC OS=Escherichia coli (strain K12) OX=83333 GN=dacC PE=1 SV=2	0	128.987	63	22	23	129	21	400	43.6	8.03	234.13	22	High	High	High	1
FALSE	High	Master Protein	P24182	Biotin carboxylase OS=Escherichia coli (strain K12) OX=83333 GN=accC PE=1 SV=2	0	128.64	53	20	22	99	20	449	49.3	7.11	190.67	20	High	High	High	1
FALSE	High	Master Protein	P0AES0	Bifunctional glutathionylspermidine synthetase/amidase OS=Escherichia coli (strain K12) OX=83333 GN=gss PE=1 SV=1	0	128.461	43	22	22	59	22	619	70.5	5.29	108.7	22	High	High	High	1
FALSE	High	Master Protein	P77395	Chaperedoxin OS=Escherichia coli (strain K12) OX=83333 GN=cnoX PE=1 SV=2	0	128.09	67	12	12	60	12	284	31.8	4.59	159.1	12	High	High	High	1
FALSE	High	Master Protein	P0AC33	Fumarate hydratase class I, aerobic OS=Escherichia coli (strain K12) OX=83333 GN=fumA PE=1 SV=2	0	127.681	55	25	25	67	25	548	60.3	6.55	137.72	25	High	High	High	1	Met-loss [N-Term]
FALSE	High	Master Protein	P0AGE9	Succinate--CoA ligase [ADP-forming] subunit alpha OS=Escherichia coli (strain K12) OX=83333 GN=sucD PE=1 SV=2	0	127.504	55	14	16	105	14	289	29.8	6.79	263.91	14	High	High	High	1
FALSE	High	Master Protein	P06149	Quinone-dependent D-lactate dehydrogenase OS=Escherichia coli (strain K12) OX=83333 GN=dld PE=1 SV=3	0	127.371	53	27	28	92	27	571	64.6	6.67	152.83	27	High	High	High	1
FALSE	High	Master Protein	P0AEB2	D-alanyl-D-alanine carboxypeptidase DacA OS=Escherichia coli (strain K12) OX=83333 GN=dacA PE=1 SV=1	0	127.216	58	20	23	125	18	403	44.4	8.28	213.36	20	High	High	High	1
FALSE	High	Master Protein	P0AC86	Glycogen phosphorylase OS=Escherichia coli (strain K12) OX=83333 GN=glgP PE=3 SV=1	0	127.088	37	25	25	79	25	815	93.1	5.9	148.97	25	High	High	High	1	Met-loss [N-Term]
FALSE	High	Master Protein	P0A715	2-dehydro-3-deoxyphosphooctonate aldolase OS=Escherichia coli (strain K12) OX=83333 GN=kdsA PE=1 SV=1	0	126.26	67	18	20	125	18	284	30.8	6.8	299.56	18	High	High	High	1
FALSE	High	Master Protein	P0AG90	Protein translocase subunit SecD OS=Escherichia coli (strain K12) OX=83333 GN=secD PE=1 SV=1	0	126.229	42	24	24	104	23	615	66.6	8.6	208.84	24	High	High	High	1
FALSE	High	Master Protein	P25526	Succinate-semialdehyde dehydrogenase [NADP(+)] GabD OS=Escherichia coli (strain K12) OX=83333 GN=gabD PE=1 SV=1	0	126.229	48	19	19	93	19	482	51.7	5.6	196.22	19	High	High	High	1
FALSE	High	Master Protein	P29745	Peptidase T OS=Escherichia coli (strain K12) OX=83333 GN=pepT PE=1 SV=2	0	126.214	57	19	19	76	19	408	44.9	5.59	166.06	19	High	High	High	1
FALSE	High	Master Protein	P0A9P4	Thioredoxin reductase OS=Escherichia coli (strain K12) OX=83333 GN=trxB PE=1 SV=2	0	126.106	68	13	14	85	13	321	34.6	5.5	259.03	13	High	High	High	1
FALSE	High	Master Protein	P37349	PEP-dependent dihydroxyacetone kinase, phosphoryl donor subunit DhaM OS=Escherichia coli (strain K12) OX=83333 GN=dhaM PE=1 SV=3	0	126	51	17	18	53	17	472	51.4	4.73	142.11	17	High	High	High	1	Met-loss [N-Term]
FALSE	High	Master Protein	P0ABZ6	Chaperone SurA OS=Escherichia coli (strain K12) OX=83333 GN=surA PE=1 SV=1	0	125.592	52	19	21	89	19	428	47.3	6.98	172.71	19	High	High	High	1
FALSE	High	Master Protein	P0A9Q9	Aspartate-semialdehyde dehydrogenase OS=Escherichia coli (strain K12) OX=83333 GN=asd PE=1 SV=1	0	125.383	66	13	16	91	13	367	40	5.58	259.37	13	High	High	High	1
FALSE	High	Master Protein	P60240	RNA polymerase-associated protein RapA OS=Escherichia coli (strain K12) OX=83333 GN=rapA PE=1 SV=2	0	125.151	28	30	30	76	30	968	109.7	5.17	106.35	30	High	High	High	1	Met-loss [N-Term]
FALSE	High	Master Protein	P0ABA6	ATP synthase gamma chain OS=Escherichia coli (strain K12) OX=83333 GN=atpG PE=1 SV=1	0	124.925	71	21	23	114	21	287	31.6	8.76	199.27	21	High	High	High	1
FALSE	High	Master Protein	P0A9X4	Cell shape-determining protein MreB OS=Escherichia coli (strain K12) OX=83333 GN=mreB PE=1 SV=1	0	124.107	50	16	18	109	16	347	36.9	5.26	286.86	16	High	High	High	1
FALSE	High	Master Protein	P25524	Cytosine deaminase OS=Escherichia coli (strain K12) OX=83333 GN=codA PE=1 SV=3	0	123.529	43	15	17	67	15	427	47.6	6.15	178.17	15	High	High	High	1	Met-loss [N-Term]
FALSE	High	Master Protein	P0A759	Glucosamine-6-phosphate deaminase OS=Escherichia coli (strain K12) OX=83333 GN=nagB PE=1 SV=1	0	123.074	74	12	14	80	12	266	29.8	6.9	259.4	12	High	High	High	1
FALSE	High	Master Protein	P0A9D8	2,3,4,5-tetrahydropyridine-2,6-dicarboxylate N-succinyltransferase OS=Escherichia coli (strain K12) OX=83333 GN=dapD PE=1 SV=1	0	122.611	56	17	17	173	17	274	29.9	5.74	429.87	17	High	High	High	1
FALSE	High	Master Protein	P0AB77	2-amino-3-ketobutyrate coenzyme A ligase OS=Escherichia coli (strain K12) OX=83333 GN=kbl PE=1 SV=1	0	122.576	48	15	18	57	15	398	43.1	5.97	140.56	15	High	High	High	1
FALSE	High	Master Protein	P39177	Universal stress protein UP12 OS=Escherichia coli (strain K12) OX=83333 GN=uspG PE=1 SV=2	0	122.125	84	8	10	72	8	142	15.9	6.52	220.04	8	High	High	High	1
FALSE	High	Master Protein	P15877	Quinoprotein glucose dehydrogenase OS=Escherichia coli (strain K12) OX=83333 GN=gcd PE=1 SV=3	0	122.086	39	24	25	77	24	796	86.7	5.62	128.23	24	High	High	High	1
FALSE	High	Master Protein	P25553	Lactaldehyde dehydrogenase OS=Escherichia coli (strain K12) OX=83333 GN=aldA PE=1 SV=2	0	121.831	49	18	19	124	18	479	52.2	5.15	254.61	18	High	High	High	1	Met-loss [N-Term]
FALSE	High	Master Protein	P0A6F1	Carbamoyl-phosphate synthase small chain OS=Escherichia coli (strain K12) OX=83333 GN=carA PE=1 SV=1	0	121.646	54	12	13	65	12	382	41.4	6.38	184.09	12	High	High	High	1
FALSE	High	Master Protein	P0AC59	Glutaredoxin 2 OS=Escherichia coli (strain K12) OX=83333 GN=grxB PE=1 SV=1	0	121.161	80	17	20	142	17	215	24.3	7.96	285.82	17	High	High	High	1
FALSE	High	Master Protein	Q46829	6-phospho-beta-glucosidase BglA OS=Escherichia coli (strain K12) OX=83333 GN=bglA PE=1 SV=2	0	120.523	50	21	22	101	21	479	55.3	5.86	160.5	21	High	High	High	1
FALSE	High	Master Protein	P28304	Quinone oxidoreductase 1 OS=Escherichia coli (strain K12) OX=83333 GN=qorA PE=1 SV=1	0	120.473	63	15	15	93	15	327	35.2	8.31	225.95	15	High	High	High	1
FALSE	High	Master Protein	P77689	FeS cluster assembly protein SufD OS=Escherichia coli (strain K12) OX=83333 GN=sufD PE=1 SV=1	0	119.399	55	15	16	51	15	423	46.8	6.86	123.84	15	High	High	High	1	Met-loss [N-Term]
FALSE	High	Master Protein	P0A6T3	Galactokinase OS=Escherichia coli (strain K12) OX=83333 GN=galK PE=1 SV=2	0	118.911	43	14	14	69	14	382	41.4	5.45	179.44	14	High	High	High	1
FALSE	High	Master Protein	P0A9H7	Cyclopropane-fatty-acyl-phospholipid synthase OS=Escherichia coli (strain K12) OX=83333 GN=cfa PE=1 SV=2	0	118.68	52	18	20	58	18	382	43.9	6.05	106.37	18	High	High	High	1	Met-loss [N-Term]
FALSE	High	Master Protein	P00363	Fumarate reductase flavoprotein subunit OS=Escherichia coli (strain K12) OX=83333 GN=frdA PE=1 SV=3	0	118.463	45	22	22	38	22	602	65.9	6.28	84.43	22	High	High	High	1
FALSE	High	Master Protein	P0A6A6	3-isopropylmalate dehydratase large subunit OS=Escherichia coli (strain K12) OX=83333 GN=leuC PE=1 SV=2	0	118.429	46	16	18	46	16	466	49.9	6.32	110.57	16	High	High	High	1
FALSE	High	Master Protein	P76422	Hydroxymethylpyrimidine/phosphomethylpyrimidine kinase OS=Escherichia coli (strain K12) OX=83333 GN=thiD PE=1 SV=1	0	118.297	73	12	14	56	12	266	28.6	6.15	163.64	12	High	High	High	1
FALSE	High	Master Protein	P37685	Aldehyde dehydrogenase B OS=Escherichia coli (strain K12) OX=83333 GN=aldB PE=1 SV=2	0	118.017	38	16	18	70	16	512	56.3	5.64	125.49	16	High	High	High	1	Met-loss [N-Term]
FALSE	High	Master Protein	P23845	Sulfate adenylyltransferase subunit 1 OS=Escherichia coli (strain K12) OX=83333 GN=cysN PE=1 SV=1	0	117.349	43	18	18	74	18	475	52.5	5.14	183.82	18	High	n/a	High	1
FALSE	High	Master Protein	P23893	Glutamate-1-semialdehyde 2,1-aminomutase OS=Escherichia coli (strain K12) OX=83333 GN=hemL PE=1 SV=2	0	116.145	46	14	18	90	14	426	45.3	4.84	239.51	14	High	High	High	1	Met-loss [N-Term]
FALSE	High	Master Protein	P37188	PTS system galactitol-specific EIIB component OS=Escherichia coli (strain K12) OX=83333 GN=gatB PE=1 SV=2	0	115.87	86	6	9	48	6	94	10.2	6.27	170.11	6	High	High	High	1
FALSE	High	Master Protein	P31224	Multidrug efflux pump subunit AcrB OS=Escherichia coli (strain K12) OX=83333 GN=acrB PE=1 SV=1	0	115.845	24	24	24	72	24	1049	113.5	5.57	122.82	24	High	High	High	1
FALSE	High	Master Protein	P77444	Cysteine desulfurase OS=Escherichia coli (strain K12) OX=83333 GN=sufS PE=1 SV=1	0	115.831	50	15	16	78	15	406	44.4	6.34	190.99	15	High	High	High	1
FALSE	High	Master Protein	P0AE12	AMP nucleosidase OS=Escherichia coli (strain K12) OX=83333 GN=amn PE=1 SV=1	0	115.265	53	21	21	101	21	484	54	6.34	172.84	21	High	High	High	1
FALSE	High	Master Protein	P0A9K3	PhoH-like protein OS=Escherichia coli (strain K12) OX=83333 GN=ybeZ PE=1 SV=2	0	114.643	64	17	18	79	17	346	39	5.97	180.21	17	High	High	High	1
FALSE	High	Master Protein	P31658	Protein/nucleic acid deglycase 1 OS=Escherichia coli (strain K12) OX=83333 GN=hchA PE=1 SV=3	0	114.518	48	12	16	109	12	283	31.2	6.02	253.71	12	High	High	High	1
FALSE	High	Master Protein	P0A7V8	30S ribosomal protein S4 OS=Escherichia coli (strain K12) OX=83333 GN=rpsD PE=1 SV=2	0	114.362	62	17	18	171	17	206	23.5	10.05	377.43	17	High	High	High	1
FALSE	High	Master Protein	P02930	Outer membrane protein TolC OS=Escherichia coli (strain K12) OX=83333 GN=tolC PE=1 SV=3	0	114.358	42	17	18	71	17	493	53.7	5.66	160.41	17	High	High	High	1
FALSE	High	Master Protein	P0AAI9	Malonyl CoA-acyl carrier protein transacylase OS=Escherichia coli (strain K12) OX=83333 GN=fabD PE=1 SV=2	0	113.99	72	13	14	88	13	309	32.4	5.03	287.34	13	High	High	High	1
FALSE	High	Master Protein	P76177	Protein YdgH OS=Escherichia coli (strain K12) OX=83333 GN=ydgH PE=1 SV=1	0	113.42	64	20	20	127	20	314	33.9	9.28	227.51	20	High	High	High	1
FALSE	High	Master Protein	P52697	6-phosphogluconolactonase OS=Escherichia coli (strain K12) OX=83333 GN=pgl PE=1 SV=2	0	113.349	69	13	15	106	13	331	36.3	5.27	256.74	13	High	High	High	1
FALSE	High	Master Protein	P04335	Esterase FrsA OS=Escherichia coli (strain K12) OX=83333 GN=frsA PE=1 SV=2	0	113.253	62	24	25	77	24	414	47	6.95	103.16	24	High	High	High	1	Met-loss [N-Term]
FALSE	High	Master Protein	P30136	Phosphomethylpyrimidine synthase OS=Escherichia coli (strain K12) OX=83333 GN=thiC PE=1 SV=2	0	113.186	38	23	23	58	23	631	70.8	6.05	92.12	23	High	n/a	High	1
FALSE	High	Master Protein	P22188	UDP-N-acetylmuramoyl-L-alanyl-D-glutamate--2,6-diaminopimelate ligase OS=Escherichia coli (strain K12) OX=83333 GN=murE PE=1 SV=2	0	113.074	56	19	19	56	19	495	53.3	5.73	98.08	19	High	High	High	1
FALSE	High	Master Protein	P76658	Bifunctional protein HldE OS=Escherichia coli (strain K12) OX=83333 GN=hldE PE=1 SV=1	0	112.819	53	20	20	73	20	477	51	5.41	140.27	20	High	High	High	1
FALSE	High	Master Protein	P08142	Acetolactate synthase isozyme 1 large subunit OS=Escherichia coli (strain K12) OX=83333 GN=ilvB PE=1 SV=1	0	112.531	35	14	15	71	14	562	60.4	5.5	188.08	14	High	High	High	1
FALSE	High	Master Protein	P11557	Cell division protein DamX OS=Escherichia coli (strain K12) OX=83333 GN=damX PE=1 SV=2	0	112.103	50	16	16	71	16	428	46.1	5.81	147.27	16	High	High	High	1
FALSE	High	Master Protein	P0AEE5	D-galactose/methyl-galactoside binding periplasmic protein MglB OS=Escherichia coli (strain K12) OX=83333 GN=mglB PE=1 SV=1	0	111.811	66	19	20	46	19	332	35.7	6.02	98.91	19	High	High	High	1
FALSE	High	Master Protein	P0ABH9	ATP-dependent Clp protease ATP-binding subunit ClpA OS=Escherichia coli (strain K12) OX=83333 GN=clpA PE=1 SV=1	0	111.659	38	24	25	77	24	758	84.2	6.32	109.65	24	High	High	High	1
FALSE	High	Master Protein	P28629	Biodegradative arginine decarboxylase OS=Escherichia coli (strain K12) OX=83333 GN=adiA PE=1 SV=1	0	111.562	31	20	20	34	20	755	84.4	5.31	89.9	20	n/a	High	n/a	1
FALSE	High	Master Protein	P62707	2,3-bisphosphoglycerate-dependent phosphoglycerate mutase OS=Escherichia coli (strain K12) OX=83333 GN=gpmA PE=1 SV=2	0	111.544	58	16	16	195	16	250	28.5	6.18	373.3	16	High	High	High	1
FALSE	High	Master Protein	P09394	Glycerophosphodiester phosphodiesterase, periplasmic OS=Escherichia coli (strain K12) OX=83333 GN=glpQ PE=1 SV=2	0	111.355	49	14	15	35	14	358	40.8	5.6	88.39	14	High	High	High	1
FALSE	High	Master Protein	Q46856	Alcohol dehydrogenase YqhD OS=Escherichia coli (strain K12) OX=83333 GN=yqhD PE=1 SV=1	0	111.152	63	17	17	68	17	387	42.1	6.13	150.16	17	High	High	High	1
FALSE	High	Master Protein	P00926	D-serine dehydratase OS=Escherichia coli (strain K12) OX=83333 GN=dsdA PE=1 SV=3	0	110.846	51	16	17	44	16	442	47.9	5.91	107.78	16	High	High	High	1	Acetyl [N-Term]
FALSE	High	Master Protein	P04693	Aromatic-amino-acid aminotransferase OS=Escherichia coli (strain K12) OX=83333 GN=tyrB PE=1 SV=1	0	110.569	49	14	17	82	14	397	43.5	5.48	215.42	14	High	High	High	1
FALSE	High	Master Protein	P0AE18	Methionine aminopeptidase OS=Escherichia coli (strain K12) OX=83333 GN=map PE=1 SV=1	0	110.029	72	14	16	113	14	264	29.3	5.96	236.75	14	High	High	High	1
FALSE	High	Master Protein	P0A855	Tol-Pal system protein TolB OS=Escherichia coli (strain K12) OX=83333 GN=tolB PE=1 SV=1	0	109.363	48	16	18	115	16	430	45.9	7.59	243.09	16	High	High	High	1
FALSE	High	Master Protein	P0A9Q1	Aerobic respiration control protein ArcA OS=Escherichia coli (strain K12) OX=83333 GN=arcA PE=1 SV=1	0	109.25	47	10	13	86	10	238	27.3	5.33	213.89	10	High	High	High	1
FALSE	High	Master Protein	P39173	Putative glucose-6-phosphate 1-epimerase OS=Escherichia coli (strain K12) OX=83333 GN=yeaD PE=1 SV=2	0	108.99	71	14	14	72	14	294	32.6	6.34	204.73	14	High	High	High	1
FALSE	High	Master Protein	P30859	Putative ABC transporter arginine-binding protein 2 OS=Escherichia coli (strain K12) OX=83333 GN=artI PE=1 SV=3	0	108.877	72	14	14	65	14	243	26.9	6.1	165.33	14	High	High	High	1
FALSE	High	Master Protein	P02359	30S ribosomal protein S7 OS=Escherichia coli (strain K12) OX=83333 GN=rpsG PE=1 SV=3	0	108.834	59	14	15	123	14	179	20	10.36	341.33	14	High	High	High	1
FALSE	High	Master Protein	P06999	ATP-dependent 6-phosphofructokinase isozyme 2 OS=Escherichia coli (strain K12) OX=83333 GN=pfkB PE=1 SV=2	0	107.947	61	14	15	103	14	309	32.4	5.36	196.2	14	High	High	High	1
FALSE	High	Master Protein	P10121	Signal recognition particle receptor FtsY OS=Escherichia coli (strain K12) OX=83333 GN=ftsY PE=1 SV=1	0	107.845	53	21	21	72	21	497	54.5	4.5	161.77	21	High	High	High	1
FALSE	High	Master Protein	P33363	Periplasmic beta-glucosidase OS=Escherichia coli (strain K12) OX=83333 GN=bglX PE=3 SV=2	0	107.72	32	22	22	57	22	765	83.4	6.21	96.72	22	High	High	High	1
FALSE	High	Master Protein	P0A9J8	Bifunctional chorismate mutase/prephenate dehydratase OS=Escherichia coli (strain K12) OX=83333 GN=pheA PE=1 SV=1	0	107.665	44	18	20	98	18	386	43.1	6.68	186.81	18	High	High	High	1	Met-loss [N-Term]
FALSE	High	Master Protein	P0A7B1	Polyphosphate kinase OS=Escherichia coli (strain K12) OX=83333 GN=ppk PE=1 SV=2	0	107.296	42	25	27	78	25	688	80.4	8.92	98.57	25	High	High	High	1
FALSE	High	Master Protein	P0A8F8	UvrABC system protein B OS=Escherichia coli (strain K12) OX=83333 GN=uvrB PE=1 SV=2	0	106.368	36	21	21	51	21	673	76.2	5.24	92.21	21	High	High	High	1
FALSE	High	Master Protein	P0ABC7	Modulator of FtsH protease HflK OS=Escherichia coli (strain K12) OX=83333 GN=hflK PE=1 SV=1	0	106.351	57	19	21	100	19	419	45.5	6.43	230.07	19	High	High	High	1	Met-loss [N-Term]
FALSE	High	Master Protein	P16456	Selenide, water dikinase OS=Escherichia coli (strain K12) OX=83333 GN=selD PE=1 SV=1	0	106.03	55	14	14	82	14	347	36.7	5.43	201.68	14	High	High	High	1
FALSE	High	Master Protein	P0AFP6	GTP cyclohydrolase 1 type 2 homolog OS=Escherichia coli (strain K12) OX=83333 GN=ybgI PE=1 SV=1	0	106.022	55	9	9	67	9	247	26.9	5.19	227.11	9	High	High	High	1
FALSE	High	Master Protein	P0AB24	Iron uptake system component EfeO OS=Escherichia coli (strain K12) OX=83333 GN=efeO PE=1 SV=1	0	105.957	68	22	23	71	22	375	41.1	5.11	112.39	22	High	High	High	1
FALSE	High	Master Protein	P60785	Elongation factor 4 OS=Escherichia coli (strain K12) OX=83333 GN=lepA PE=1 SV=1	0	105.955	40	19	20	89	19	599	66.5	5.59	190.89	19	High	High	High	1
FALSE	High	Master Protein	Q46857	2,5-diketo-D-gluconic acid reductase A OS=Escherichia coli (strain K12) OX=83333 GN=dkgA PE=1 SV=3	0	105.485	57	16	18	106	16	275	31.1	6.46	216.55	16	High	High	High	1
FALSE	High	Master Protein	P00946	Mannose-6-phosphate isomerase OS=Escherichia coli (strain K12) OX=83333 GN=manA PE=1 SV=1	0	105.257	63	16	17	55	16	391	42.8	5.44	133.73	16	High	High	High	1
FALSE	High	Master Protein	P08957	Type I restriction enzyme EcoKI methylase subunit OS=Escherichia coli (strain K12) OX=83333 GN=hsdM PE=1 SV=1	0	105.239	39	16	16	48	16	529	59.3	5.22	92.45	16	High	High	High	1
FALSE	High	Master Protein	P0A6L4	N-acetylneuraminate lyase OS=Escherichia coli (strain K12) OX=83333 GN=nanA PE=1 SV=2	0	104.923	54	12	14	54	12	297	32.6	5.9	162.21	12	n/a	High	n/a	1
FALSE	High	Master Protein	P0ADE8	tRNA-modifying protein YgfZ OS=Escherichia coli (strain K12) OX=83333 GN=ygfZ PE=1 SV=2	0	104.872	56	18	19	141	18	326	36.1	5.27	263.76	18	High	High	High	1	Met-loss [N-Term]
FALSE	High	Master Protein	P07004	Gamma-glutamyl phosphate reductase OS=Escherichia coli (strain K12) OX=83333 GN=proA PE=1 SV=2	0	104.244	45	16	16	73	16	417	44.6	5.64	150.28	16	High	High	High	1
FALSE	High	Master Protein	P07012	Peptide chain release factor RF2 OS=Escherichia coli (strain K12) OX=83333 GN=prfB PE=1 SV=3	0	104.154	52	17	17	82	17	365	41.2	4.75	179.93	17	High	High	High	1
FALSE	High	Master Protein	P00562	Bifunctional aspartokinase/homoserine dehydrogenase 2 OS=Escherichia coli (strain K12) OX=83333 GN=metL PE=1 SV=3	0	103.701	30	23	23	74	23	810	88.8	5.59	125.22	23	High	High	High	1	Met-loss [N-Term]
FALSE	High	Master Protein	P0A6D3	3-phosphoshikimate 1-carboxyvinyltransferase OS=Escherichia coli (strain K12) OX=83333 GN=aroA PE=1 SV=1	0	103.036	40	15	16	72	15	427	46.1	5.59	159.8	15	High	High	High	1
FALSE	High	Master Protein	P0ABJ9	Cytochrome bd-I ubiquinol oxidase subunit 1 OS=Escherichia coli (strain K12) OX=83333 GN=cydA PE=1 SV=1	0	103.028	28	15	17	81	15	522	58.2	6.81	168	15	High	High	High	1
FALSE	High	Master Protein	P0A8G6	NAD(P)H dehydrogenase (quinone) OS=Escherichia coli (strain K12) OX=83333 GN=wrbA PE=1 SV=2	0	102.949	66	10	13	234	10	198	20.8	5.86	645.85	10	High	High	High	1
FALSE	High	Master Protein	P69828	PTS system galactitol-specific EIIA component OS=Escherichia coli (strain K12) OX=83333 GN=gatA PE=1 SV=1	0	102.916	67	7	10	86	7	150	16.9	5.29	266.99	7	High	High	High	1	Met-loss [N-Term]
FALSE	High	Master Protein	P0A9C3	Aldose 1-epimerase OS=Escherichia coli (strain K12) OX=83333 GN=galM PE=1 SV=1	0	102.424	60	13	13	76	13	346	38.2	5.01	147.09	13	High	High	High	1
FALSE	High	Master Protein	P04816	Leucine-specific-binding protein OS=Escherichia coli (strain K12) OX=83333 GN=livK PE=1 SV=2	0	102.313	61	17	17	69	16	369	39.4	5.77	152.24	17	High	n/a	High	1
FALSE	High	Master Protein	P0AAB6	UTP--glucose-1-phosphate uridylyltransferase OS=Escherichia coli (strain K12) OX=83333 GN=galF PE=1 SV=1	0	102.085	56	12	14	61	12	297	32.8	6	149.3	12	High	High	High	1
FALSE	High	Master Protein	P15977	4-alpha-glucanotransferase OS=Escherichia coli (strain K12) OX=83333 GN=malQ PE=1 SV=2	0	102.015	38	20	20	40	20	694	78.5	6.58	90.44	20	High	High	High	1
FALSE	High	Master Protein	P0AGD3	Superoxide dismutase [Fe] OS=Escherichia coli (strain K12) OX=83333 GN=sodB PE=1 SV=2	0	101.985	63	8	9	133	8	193	21.3	5.95	421.81	8	High	High	High	1	Met-loss [N-Term]
FALSE	High	Master Protein	P76536	Dye-decolorizing peroxidase YfeX OS=Escherichia coli (strain K12) OX=83333 GN=yfeX PE=1 SV=2	0	101.753	66	17	18	52	17	299	33	5.54	100.37	17	High	High	High	1	Met-loss [N-Term]
FALSE	High	Master Protein	P0AB67	NAD(P) transhydrogenase subunit beta OS=Escherichia coli (strain K12) OX=83333 GN=pntB PE=1 SV=1	0	101.635	34	11	15	73	11	462	48.7	6.14	175.53	11	High	High	High	1
FALSE	High	Master Protein	P69441	Adenylate kinase OS=Escherichia coli (strain K12) OX=83333 GN=adk PE=1 SV=1	0	101.624	54	11	14	134	11	214	23.6	5.76	328.76	11	High	High	High	1
FALSE	High	Master Protein	P0AFL6	Exopolyphosphatase OS=Escherichia coli (strain K12) OX=83333 GN=ppx PE=1 SV=2	0	101.541	40	17	18	43	17	513	58.1	7.14	87.93	17	High	High	High	1
FALSE	High	Master Protein	P37902	Glutamate/aspartate import solute-binding protein OS=Escherichia coli (strain K12) OX=83333 GN=gltI PE=1 SV=2	0	101.414	57	15	16	96	15	302	33.4	8.53	238.62	15	High	High	High	1
FALSE	High	Master Protein	P0A8W8	UPF0304 protein YfbU OS=Escherichia coli (strain K12) OX=83333 GN=yfbU PE=1 SV=1	0	101.278	80	16	22	141	16	164	19.5	6.52	260.23	16	High	High	High	1
FALSE	High	Master Protein	P0AAN3	Hydrogenase maturation factor HypB OS=Escherichia coli (strain K12) OX=83333 GN=hypB PE=1 SV=1	0	101.132	51	11	12	25	11	290	31.5	5.66	98.42	11	n/a	High	n/a	1
FALSE	High	Master Protein	P23869	Peptidyl-prolyl cis-trans isomerase B OS=Escherichia coli (strain K12) OX=83333 GN=ppiB PE=1 SV=2	0	101.012	63	10	13	113	9	164	18.1	5.8	248.94	10	High	High	High	1
FALSE	High	Master Protein	P0ADE6	Potassium binding protein Kbp OS=Escherichia coli (strain K12) OX=83333 GN=kbp PE=1 SV=2	0	100.615	85	12	14	63	12	149	16.1	6	119.31	12	High	High	High	1	Met-loss [N-Term]
FALSE	High	Master Protein	P0AEZ1	5,10-methylenetetrahydrofolate reductase OS=Escherichia coli (strain K12) OX=83333 GN=metF PE=1 SV=1	0	100.449	64	15	17	63	15	296	33.1	6.44	119.38	15	High	High	High	1	Met-loss [N-Term]; Met-loss+Acetyl [N-Term]
FALSE	High	Master Protein	P0AEZ3	Septum site-determining protein MinD OS=Escherichia coli (strain K12) OX=83333 GN=minD PE=1 SV=2	0	100.441	62	18	18	120	18	270	29.6	5.38	232.39	18	High	High	High	1
FALSE	High	Master Protein	P0A6G7	ATP-dependent Clp protease proteolytic subunit OS=Escherichia coli (strain K12) OX=83333 GN=clpP PE=1 SV=1	0	100.215	36	6	8	75	6	207	23.2	5.8	232.25	6	High	High	High	1
FALSE	High	Master Protein	P19926	Glucose-1-phosphatase OS=Escherichia coli (strain K12) OX=83333 GN=agp PE=1 SV=1	0	100.203	56	15	16	63	15	413	45.7	5.73	178.13	15	High	High	High	1
FALSE	High	Master Protein	P0AAI5	3-oxoacyl-[acyl-carrier-protein] synthase 2 OS=Escherichia coli (strain K12) OX=83333 GN=fabF PE=1 SV=2	0	100.144	51	12	12	59	12	413	43	6.09	126.95	12	High	High	High	1
FALSE	High	Master Protein	P0AGD1	Superoxide dismutase [Cu-Zn] OS=Escherichia coli (strain K12) OX=83333 GN=sodC PE=1 SV=1	0	99.754	61	8	9	60	8	173	17.7	6.42	166.19	8	High	High	High	1
FALSE	High	Master Protein	P37636	Multidrug resistance protein MdtE OS=Escherichia coli (strain K12) OX=83333 GN=mdtE PE=1 SV=1	0	99.707	49	14	14	62	14	385	41.2	5.91	164.21	14	High	High	High	1
FALSE	High	Master Protein	P0A6J5	D-amino acid dehydrogenase OS=Escherichia coli (strain K12) OX=83333 GN=dadA PE=1 SV=1	0	99.676	54	17	18	49	17	432	47.6	6.62	117.6	17	High	High	High	1
FALSE	High	Master Protein	P39099	Periplasmic pH-dependent serine endoprotease DegQ OS=Escherichia coli (strain K12) OX=83333 GN=degQ PE=1 SV=1	0	99.5	46	19	19	65	19	455	47.2	5.95	132.34	19	High	High	High	1
FALSE	High	Master Protein	P0AFM2	Glycine betaine/proline betaine-binding periplasmic protein OS=Escherichia coli (strain K12) OX=83333 GN=proX PE=1 SV=1	0	99.376	57	10	11	37	10	330	36	6.35	122.11	10	High	High	High	1
FALSE	High	Master Protein	P75780	Catecholate siderophore receptor Fiu OS=Escherichia coli (strain K12) OX=83333 GN=fiu PE=1 SV=1	0	99.283	34	20	20	56	20	760	81.9	5.91	95.76	20	High	n/a	High	1
FALSE	High	Master Protein	P0A6L2	4-hydroxy-tetrahydrodipicolinate synthase OS=Escherichia coli (strain K12) OX=83333 GN=dapA PE=1 SV=1	0	99.095	53	11	12	84	11	292	31.3	6.44	223.93	11	High	High	High	1
FALSE	High	Master Protein	P77499	Probable ATP-dependent transporter SufC OS=Escherichia coli (strain K12) OX=83333 GN=sufC PE=1 SV=1	0	98.872	57	14	15	107	14	248	27.6	4.98	245.65	14	High	High	High	1
FALSE	High	Master Protein	P52647	Probable pyruvate-flavodoxin oxidoreductase OS=Escherichia coli (strain K12) OX=83333 GN=ydbK PE=3 SV=2	0	98.635	21	23	23	33	23	1174	128.7	5.78	66.14	23	High	High	n/a	1
FALSE	High	Master Protein	P0AC38	Aspartate ammonia-lyase OS=Escherichia coli (strain K12) OX=83333 GN=aspA PE=1 SV=1	0	98.466	41	19	19	73	19	478	52.3	5.29	148.97	19	High	High	High	1
FALSE	High	Master Protein	P09323	PTS system N-acetylglucosamine-specific EIICBA component OS=Escherichia coli (strain K12) OX=83333 GN=nagE PE=1 SV=1	0	98.166	26	13	13	50	13	648	68.3	6.16	102.41	13	High	High	High	1
FALSE	High	Master Protein	P38489	Oxygen-insensitive NAD(P)H nitroreductase OS=Escherichia coli (strain K12) OX=83333 GN=nfsB PE=1 SV=1	0	97.998	69	14	16	97	14	217	23.9	6.23	164.65	14	High	High	High	1
FALSE	High	Master Protein	P21507	ATP-dependent RNA helicase SrmB OS=Escherichia coli (strain K12) OX=83333 GN=srmB PE=1 SV=1	0	97.79	54	19	19	65	19	444	49.9	9.25	114.23	19	High	High	High	1
FALSE	High	Master Protein	P0ADI4	Enterobactin synthase component B OS=Escherichia coli (strain K12) OX=83333 GN=entB PE=1 SV=1	0	97.566	54	13	19	88	13	285	32.5	5.25	180.35	13	High	n/a	High	1
FALSE	High	Master Protein	P10378	Enterobactin synthase component E OS=Escherichia coli (strain K12) OX=83333 GN=entE PE=1 SV=3	0	97.559	36	18	18	81	18	536	59.1	5.63	152.53	18	High	High	High	1
FALSE	High	Master Protein	P37903	Universal stress protein F OS=Escherichia coli (strain K12) OX=83333 GN=uspF PE=1 SV=2	0	97.464	65	9	11	83	9	144	16	5.96	207.85	9	High	High	High	1
FALSE	High	Master Protein	P0ACC7	Bifunctional protein GlmU OS=Escherichia coli (strain K12) OX=83333 GN=glmU PE=1 SV=1	0	97.375	32	12	13	59	12	456	49.2	6.54	148.13	12	High	High	High	1
FALSE	High	Master Protein	P0ABJ1	Cytochrome bo(3) ubiquinol oxidase subunit 2 OS=Escherichia coli (strain K12) OX=83333 GN=cyoA PE=1 SV=1	0	97.336	50	10	15	65	10	315	34.9	7.3	172.19	10	High	High	High	1
FALSE	High	Master Protein	P15034	Xaa-Pro aminopeptidase OS=Escherichia coli (strain K12) OX=83333 GN=pepP PE=1 SV=2	0	97.009	48	16	16	69	16	441	49.8	5.39	128.85	16	High	High	High	1
FALSE	High	Master Protein	P0A7E1	Dihydroorotate dehydrogenase (quinone) OS=Escherichia coli (strain K12) OX=83333 GN=pyrD PE=1 SV=1	0	96.965	63	18	18	54	18	336	36.8	7.81	96.78	18	High	High	High	1
FALSE	High	Master Protein	P0ADR8	Pyrimidine/purine nucleotide 5'-monophosphate nucleosidase OS=Escherichia coli (strain K12) OX=83333 GN=ppnN PE=1 SV=1	0	96.538	48	17	17	51	17	454	50.9	6.48	115.15	17	High	High	High	1
FALSE	High	Master Protein	P24215	Mannonate dehydratase OS=Escherichia coli (strain K12) OX=83333 GN=uxuA PE=1 SV=2	0	96.431	49	15	15	55	15	394	44.8	5.62	90.1	15	High	High	High	1
FALSE	High	Master Protein	P0AFG0	Transcription termination/antitermination protein NusG OS=Escherichia coli (strain K12) OX=83333 GN=nusG PE=1 SV=2	0	96.01	69	11	14	104	11	181	20.5	6.81	225.86	11	High	High	High	1
FALSE	High	Master Protein	P07024	Protein UshA OS=Escherichia coli (strain K12) OX=83333 GN=ushA PE=1 SV=2	0	95.981	42	19	19	95	19	550	60.8	5.71	181.95	19	High	High	High	1
FALSE	High	Master Protein	P0AEP3	UTP--glucose-1-phosphate uridylyltransferase OS=Escherichia coli (strain K12) OX=83333 GN=galU PE=1 SV=2	0	95.48	55	12	15	79	12	302	32.9	5.24	198.65	12	High	High	High	1
FALSE	High	Master Protein	P18335	Acetylornithine/succinyldiaminopimelate aminotransferase OS=Escherichia coli (strain K12) OX=83333 GN=argD PE=1 SV=4	0	95.368	39	13	15	61	12	406	43.7	6.23	128.52	13	High	High	High	1	Met-loss [N-Term]
FALSE	High	Master Protein	P0AFK9	Spermidine/putrescine-binding periplasmic protein OS=Escherichia coli (strain K12) OX=83333 GN=potD PE=1 SV=1	0	95.116	43	15	16	114	15	348	38.8	5.39	201.64	15	High	High	High	1
FALSE	High	Master Protein	P21888	Cysteine--tRNA ligase OS=Escherichia coli (strain K12) OX=83333 GN=cysS PE=1 SV=2	0	94.891	42	22	22	101	22	461	52.2	5.57	174.1	22	High	High	High	1
FALSE	High	Master Protein	P37744	Glucose-1-phosphate thymidylyltransferase 1 OS=Escherichia coli (strain K12) OX=83333 GN=rfbA PE=1 SV=2	0	94.885	58	18	20	94	17	293	32.7	5.55	148.77	18	High	High	High	1
FALSE	High	Master Protein	P61949	Flavodoxin 1 OS=Escherichia coli (strain K12) OX=83333 GN=fldA PE=1 SV=2	0	94.779	64	8	8	67	8	176	19.7	4.39	258.99	8	High	High	High	1	Met-loss [N-Term]
FALSE	High	Master Protein	P00954	Tryptophan--tRNA ligase OS=Escherichia coli (strain K12) OX=83333 GN=trpS PE=1 SV=3	0	94.621	43	14	15	75	14	334	37.4	6.74	172.1	14	High	High	High	1	Met-loss [N-Term]
FALSE	High	Master Protein	P33221	Formate-dependent phosphoribosylglycinamide formyltransferase OS=Escherichia coli (strain K12) OX=83333 GN=purT PE=1 SV=3	0	94.154	42	14	16	78	14	392	42.4	5.71	107.41	14	High	High	High	1	Met-loss [N-Term]
FALSE	High	Master Protein	P17117	Oxygen-insensitive NADPH nitroreductase OS=Escherichia coli (strain K12) OX=83333 GN=nfsA PE=1 SV=2	0	93.698	53	10	10	41	10	240	26.8	6.93	95.62	10	High	High	High	1
FALSE	High	Master Protein	P30139	Thiazole synthase OS=Escherichia coli (strain K12) OX=83333 GN=thiG PE=1 SV=3	0	93.635	61	12	13	57	12	256	26.9	5.58	162.81	12	High	n/a	High	1
FALSE	High	Master Protein	Q46851	L-glyceraldehyde 3-phosphate reductase OS=Escherichia coli (strain K12) OX=83333 GN=gpr PE=1 SV=1	0	93.607	51	15	18	55	15	346	38.8	7.24	157.77	15	High	High	High	1	Met-loss [N-Term]
FALSE	High	Master Protein	P0A7R1	50S ribosomal protein L9 OS=Escherichia coli (strain K12) OX=83333 GN=rplI PE=1 SV=1	0	92.965	74	11	12	254	11	149	15.8	6.58	599.23	11	High	High	High	1
FALSE	High	Master Protein	P0A805	Ribosome-recycling factor OS=Escherichia coli (strain K12) OX=83333 GN=frr PE=1 SV=1	0	92.545	62	14	16	104	14	185	20.6	6.89	242.55	14	High	High	High	1
FALSE	High	Master Protein	P60624	50S ribosomal protein L24 OS=Escherichia coli (strain K12) OX=83333 GN=rplX PE=1 SV=2	0	92.248	57	7	7	144	7	104	11.3	10.21	428.88	7	High	High	High	1
FALSE	High	Master Protein	Q46877	Anaerobic nitric oxide reductase flavorubredoxin OS=Escherichia coli (strain K12) OX=83333 GN=norV PE=1 SV=1	0	92.17	38	16	17	34	16	479	54.2	5.19	69.7	16	n/a	High	n/a	1
FALSE	High	Master Protein	P69805	PTS system mannose-specific EIID component OS=Escherichia coli (strain K12) OX=83333 GN=manZ PE=1 SV=2	0	91.989	43	13	17	77	13	283	30.9	9.23	141.09	13	High	High	High	1	Met-loss+Acetyl [N-Term]
FALSE	High	Master Protein	P28904	Trehalose-6-phosphate hydrolase OS=Escherichia coli (strain K12) OX=83333 GN=treC PE=1 SV=3	0	91.585	30	15	15	30	15	551	63.8	5.85	73.44	15	n/a	High	n/a	1
FALSE	High	Master Protein	P0ACP7	HTH-type transcriptional repressor PurR OS=Escherichia coli (strain K12) OX=83333 GN=purR PE=1 SV=2	0	91.566	48	16	16	70	16	341	38.2	6.74	128.12	16	High	High	High	1
FALSE	High	Master Protein	P60560	GMP reductase OS=Escherichia coli (strain K12) OX=83333 GN=guaC PE=1 SV=1	0	91.239	39	13	17	61	13	347	37.4	6.54	120.59	13	High	High	High	1
FALSE	High	Master Protein	P0ADX7	Uncharacterized protein YhhA OS=Escherichia coli (strain K12) OX=83333 GN=yhhA PE=1 SV=1	0	91.15	68	7	11	44	7	146	16.6	10.89	114.77	7	High	High	High	1
FALSE	High	Master Protein	P0A707	Translation initiation factor IF-3 OS=Escherichia coli (strain K12) OX=83333 GN=infC PE=1 SV=1	0	91.084	58	9	14	113	9	180	20.6	9.52	340.48	9	High	High	High	1
FALSE	High	Master Protein	P0A903	Outer membrane protein assembly factor BamC OS=Escherichia coli (strain K12) OX=83333 GN=bamC PE=1 SV=1	0	91.045	56	14	14	76	14	344	36.8	5.57	173.66	14	High	High	High	1
FALSE	High	Master Protein	P0ACF8	DNA-binding protein H-NS OS=Escherichia coli (strain K12) OX=83333 GN=hns PE=1 SV=2	0	90.855	66	11	12	211	10	137	15.5	5.47	573.71	11	High	High	High	1
FALSE	High	Master Protein	P45577	RNA chaperone ProQ OS=Escherichia coli (strain K12) OX=83333 GN=proQ PE=1 SV=2	0	90.635	55	10	11	58	10	232	25.9	9.64	126.31	10	High	High	High	1
FALSE	High	Master Protein	P0A7F3	Aspartate carbamoyltransferase regulatory chain OS=Escherichia coli (strain K12) OX=83333 GN=pyrI PE=1 SV=2	0	90.577	84	12	13	127	12	153	17.1	7.37	323.31	12	High	High	High	1
FALSE	High	Master Protein	P0AEQ3	Glutamine-binding periplasmic protein OS=Escherichia coli (strain K12) OX=83333 GN=glnH PE=1 SV=1	0	90.543	58	12	15	61	12	248	27.2	8.51	141.4	12	High	High	High	1
FALSE	High	Master Protein	P31979	NADH-quinone oxidoreductase subunit F OS=Escherichia coli (strain K12) OX=83333 GN=nuoF PE=1 SV=3	0	90.458	49	17	18	56	17	445	49.3	6.86	101.53	17	High	High	High	1
FALSE	High	Master Protein	P0A8E7	UPF0234 protein YajQ OS=Escherichia coli (strain K12) OX=83333 GN=yajQ PE=1 SV=2	0	90.279	63	11	13	100	11	163	18.3	6.24	277.41	11	High	High	High	1
FALSE	High	Master Protein	P0ADS6	Uncharacterized protein YggE OS=Escherichia coli (strain K12) OX=83333 GN=yggE PE=4 SV=1	0	90.254	47	13	14	103	13	246	26.6	6.57	205.21	13	High	High	High	1
FALSE	High	Master Protein	P0A908	MltA-interacting protein OS=Escherichia coli (strain K12) OX=83333 GN=mipA PE=1 SV=1	0	90.222	36	7	11	74	7	248	27.8	5.85	244.08	7	High	High	High	1
FALSE	High	Master Protein	P0AEZ9	Molybdenum cofactor biosynthesis protein B OS=Escherichia coli (strain K12) OX=83333 GN=moaB PE=1 SV=2	0	89.972	64	10	12	97	10	170	18.7	6.1	218.12	10	High	High	High	1	Met-loss [N-Term]
FALSE	High	Master Protein	P0A6V1	Glucose-1-phosphate adenylyltransferase OS=Escherichia coli (strain K12) OX=83333 GN=glgC PE=1 SV=2	0	89.933	56	18	20	68	18	431	48.7	6.14	116.23	18	High	High	High	1
FALSE	High	Master Protein	P46853	Uncharacterized oxidoreductase YhhX OS=Escherichia coli (strain K12) OX=83333 GN=yhhX PE=1 SV=1	0	89.836	52	13	14	52	13	345	38.7	6.54	90.37	13	High	High	High	1
FALSE	High	Master Protein	P27434	Cytoskeleton protein RodZ OS=Escherichia coli (strain K12) OX=83333 GN=rodZ PE=1 SV=2	0	89.711	37	10	12	46	10	337	36.2	5.8	121.09	10	High	High	High	1	Met-loss [N-Term]
FALSE	High	Master Protein	P0AGD7	Signal recognition particle protein OS=Escherichia coli (strain K12) OX=83333 GN=ffh PE=1 SV=1	0	89.625	42	16	17	65	16	453	49.8	9.51	99.61	16	High	High	High	1
FALSE	High	Master Protein	P0A7U3	30S ribosomal protein S19 OS=Escherichia coli (strain K12) OX=83333 GN=rpsS PE=1 SV=2	0	89.589	59	8	11	86	8	92	10.4	10.52	247.42	8	High	High	High	1
FALSE	High	Master Protein	P30750	Methionine import ATP-binding protein MetN OS=Escherichia coli (strain K12) OX=83333 GN=metN PE=1 SV=4	0	89.584	42	10	12	58	10	343	37.8	6.38	112.62	10	High	n/a	High	1
FALSE	High	Master Protein	P0A796	ATP-dependent 6-phosphofructokinase isozyme 1 OS=Escherichia coli (strain K12) OX=83333 GN=pfkA PE=1 SV=1	0	89.463	46	13	18	110	13	320	34.8	5.72	160.11	13	High	High	High	1
FALSE	High	Master Protein	P42620	Glutathionyl-hydroquinone reductase YqjG OS=Escherichia coli (strain K12) OX=83333 GN=yqjG PE=1 SV=1	0	89.431	56	14	14	44	14	328	37.4	6.47	95.37	14	High	High	High	1
FALSE	High	Master Protein	P23839	UPF0701 protein YicC OS=Escherichia coli (strain K12) OX=83333 GN=yicC PE=1 SV=2	0	89.331	61	20	20	83	20	287	33.2	5.12	117.5	20	High	High	High	1
FALSE	High	Master Protein	P77522	FeS cluster assembly protein SufB OS=Escherichia coli (strain K12) OX=83333 GN=sufB PE=1 SV=2	0	89.27	42	14	15	32	14	495	54.7	5.16	77.51	14	High	High	High	1
FALSE	High	Master Protein	P0AFG6	Dihydrolipoyllysine-residue succinyltransferase component of 2-oxoglutarate dehydrogenase complex OS=Escherichia coli (strain K12) OX=83333 GN=sucB PE=1 SV=2	0	88.961	39	14	14	88	14	405	44	5.81	204.59	14	High	High	High	1	Met-loss [N-Term]
FALSE	High	Master Protein	P0A862	Thiol peroxidase OS=Escherichia coli (strain K12) OX=83333 GN=tpx PE=1 SV=2	0	88.69	75	8	8	117	8	168	17.8	4.92	393.54	8	High	High	High	1	Met-loss [N-Term]
FALSE	High	Master Protein	P0A7I4	Peptide chain release factor RF3 OS=Escherichia coli (strain K12) OX=83333 GN=prfC PE=1 SV=2	0	88.689	39	20	20	48	20	529	59.5	5.97	90.34	20	High	High	High	1	Met-loss [N-Term]
FALSE	High	Master Protein	P39452	Ribonucleoside-diphosphate reductase 2 subunit alpha OS=Escherichia coli (strain K12) OX=83333 GN=nrdE PE=2 SV=3	0	88.68	27	18	18	35	18	714	80.4	6.54	60.61	18	High	n/a	High	1
FALSE	High	Master Protein	P0ABA0	ATP synthase subunit b OS=Escherichia coli (strain K12) OX=83333 GN=atpF PE=1 SV=1	0	88.568	54	14	14	117	14	156	17.3	6.24	324.31	14	High	High	High	1
FALSE	High	Master Protein	P13009	Methionine synthase OS=Escherichia coli (strain K12) OX=83333 GN=metH PE=1 SV=5	0	88.44	20	24	24	56	24	1227	135.9	5.07	85.71	24	High	High	High	1
FALSE	High	Master Protein	P76344	Metal-binding protein ZinT OS=Escherichia coli (strain K12) OX=83333 GN=zinT PE=1 SV=1	0	88.396	51	12	13	138	12	216	24.7	6.37	291.09	12	High	n/a	High	1
FALSE	High	Master Protein	P0A7D7	Phosphoribosylaminoimidazole-succinocarboxamide synthase OS=Escherichia coli (strain K12) OX=83333 GN=purC PE=1 SV=1	0	88.295	58	13	17	115	13	237	27	5.16	281.07	13	High	High	High	1
FALSE	High	Master Protein	P09372	Protein GrpE OS=Escherichia coli (strain K12) OX=83333 GN=grpE PE=1 SV=1	0	88.265	66	13	15	73	13	197	21.8	4.75	179.63	13	High	High	High	1
FALSE	High	Master Protein	P39838	Phosphotransferase RcsD OS=Escherichia coli (strain K12) OX=83333 GN=rcsD PE=1 SV=3	0	88.198	21	18	18	38	18	890	100.3	5.21	64.65	18	High	High	High	1
FALSE	High	Master Protein	P43329	ATP-dependent RNA helicase HrpA OS=Escherichia coli (strain K12) OX=83333 GN=hrpA PE=1 SV=3	0	87.883	20	23	23	43	23	1300	148.9	7.9	56.69	23	High	High	High	1
FALSE	High	Master Protein	P0ABU2	Ribosome-binding ATPase YchF OS=Escherichia coli (strain K12) OX=83333 GN=ychF PE=1 SV=2	0	87.699	51	15	15	54	15	363	39.6	4.96	103.79	15	High	High	High	1
FALSE	High	Master Protein	P38038	Sulfite reductase [NADPH] flavoprotein alpha-component OS=Escherichia coli (strain K12) OX=83333 GN=cysJ PE=1 SV=4	0	87.403	34	18	18	51	18	599	66.2	5.02	96.04	18	High	High	High	1
FALSE	High	Master Protein	P30125	3-isopropylmalate dehydrogenase OS=Escherichia coli (strain K12) OX=83333 GN=leuB PE=1 SV=3	0	86.995	51	14	16	105	14	363	39.5	5.29	241.11	14	High	n/a	High	1
FALSE	High	Master Protein	P0A9F3	HTH-type transcriptional regulator CysB OS=Escherichia coli (strain K12) OX=83333 GN=cysB PE=3 SV=1	0	86.79	54	14	14	64	14	324	36.1	7.42	102.09	14	High	High	High	1
FALSE	High	Master Protein	P0ABH0	Cell division protein FtsA OS=Escherichia coli (strain K12) OX=83333 GN=ftsA PE=1 SV=1	0	86.765	55	17	17	35	17	420	45.3	6.24	72.07	17	High	High	High	1
FALSE	High	Master Protein	P0AED0	Universal stress protein A OS=Escherichia coli (strain K12) OX=83333 GN=uspA PE=1 SV=2	0	86.625	85	8	9	66	8	144	16.1	5.29	209.72	8	High	High	High	1	Met-loss [N-Term]
FALSE	High	Master Protein	P0AA10	50S ribosomal protein L13 OS=Escherichia coli (strain K12) OX=83333 GN=rplM PE=1 SV=1	0	85.976	68	10	11	115	10	142	16	9.91	266.11	10	High	High	High	1
FALSE	High	Master Protein	P60438	50S ribosomal protein L3 OS=Escherichia coli (strain K12) OX=83333 GN=rplC PE=1 SV=1	0	85.914	56	11	14	135	11	209	22.2	9.91	213.04	11	High	High	High	1
FALSE	High	Master Protein	P37329	Molybdate-binding protein ModA OS=Escherichia coli (strain K12) OX=83333 GN=modA PE=1 SV=1	0	85.593	68	18	18	52	18	257	27.3	8.19	84.23	18	High	High	High	1
FALSE	High	Master Protein	P76113	NADPH-dependent curcumin reductase OS=Escherichia coli (strain K12) OX=83333 GN=curA PE=1 SV=3	0	85.565	46	12	13	54	12	345	37.6	5.82	115.42	12	High	High	High	1
FALSE	High	Master Protein	P0A7R9	30S ribosomal protein S11 OS=Escherichia coli (strain K12) OX=83333 GN=rpsK PE=1 SV=2	0	85.462	53	7	8	101	7	129	13.8	11.33	277.77	7	High	High	High	1
FALSE	High	Master Protein	P76329	Mannosyl-3-phosphoglycerate phosphatase OS=Escherichia coli (strain K12) OX=83333 GN=yedP PE=1 SV=1	0	85.455	51	11	11	40	11	271	30.4	5.08	89.68	11	High	High	High	1
FALSE	High	Master Protein	P61517	Carbonic anhydrase 2 OS=Escherichia coli (strain K12) OX=83333 GN=can PE=1 SV=1	0	85.4	40	8	10	96	8	220	25.1	6.65	211.99	8	High	High	High	1
FALSE	High	Master Protein	P07762	1,4-alpha-glucan branching enzyme GlgB OS=Escherichia coli (strain K12) OX=83333 GN=glgB PE=1 SV=1	0	85.306	27	20	22	59	20	728	84.3	6.37	99.67	20	High	High	High	1
FALSE	High	Master Protein	P08622	Chaperone protein DnaJ OS=Escherichia coli (strain K12) OX=83333 GN=dnaJ PE=1 SV=3	0	85.013	49	16	17	60	16	376	41.1	7.84	109.27	16	High	High	High	1	Met-loss [N-Term]
FALSE	High	Master Protein	P39831	NADP-dependent 3-hydroxy acid dehydrogenase YdfG OS=Escherichia coli (strain K12) OX=83333 GN=ydfG PE=1 SV=2	0	84.979	52	9	11	77	9	248	27.2	6	233.43	9	High	High	High	1
FALSE	High	Master Protein	Q46845	Disulfide-bond oxidoreductase YghU OS=Escherichia coli (strain K12) OX=83333 GN=yghU PE=1 SV=2	0	84.952	36	11	12	58	11	288	32.4	6.7	122.81	11	High	High	High	1	Met-loss [N-Term]
FALSE	High	Master Protein	P07913	L-threonine 3-dehydrogenase OS=Escherichia coli (strain K12) OX=83333 GN=tdh PE=1 SV=1	0	84.918	43	9	11	33	9	341	37.2	6.38	92.78	9	High	High	High	1
FALSE	High	Master Protein	P15640	Phosphoribosylamine--glycine ligase OS=Escherichia coli (strain K12) OX=83333 GN=purD PE=1 SV=2	0	84.802	49	16	17	63	16	429	45.9	5.08	117.9	16	High	High	High	1
FALSE	High	Master Protein	P0A6R0	Beta-ketoacyl-[acyl-carrier-protein] synthase III OS=Escherichia coli (strain K12) OX=83333 GN=fabH PE=1 SV=1	0	84.126	43	9	10	53	9	317	33.5	5.25	150.21	9	High	High	High	1
FALSE	High	Master Protein	P45464	Penicillin-binding protein activator LpoA OS=Escherichia coli (strain K12) OX=83333 GN=lpoA PE=1 SV=1	0	83.881	36	20	20	43	20	678	72.8	5.41	62.84	20	High	High	High	1
FALSE	High	Master Protein	P76268	HTH-type transcriptional regulator KdgR OS=Escherichia coli (strain K12) OX=83333 GN=kdgR PE=1 SV=1	0	83.169	59	17	19	69	17	263	30	5.58	98.96	17	High	High	High	1	Met-loss [N-Term]; Met-loss+Acetyl [N-Term]
FALSE	High	Master Protein	P0A996	Anaerobic glycerol-3-phosphate dehydrogenase subunit C OS=Escherichia coli (strain K12) OX=83333 GN=glpC PE=1 SV=1	0	83.129	54	17	18	28	17	396	44.1	8.43	43.61	17	n/a	High	n/a	1
FALSE	High	Master Protein	P0ABF6	Cytidine deaminase OS=Escherichia coli (strain K12) OX=83333 GN=cdd PE=1 SV=1	0	83.002	55	11	12	66	11	294	31.5	5.73	159.89	11	High	High	High	1
FALSE	High	Master Protein	P0A7E9	Uridylate kinase OS=Escherichia coli (strain K12) OX=83333 GN=pyrH PE=1 SV=2	0	82.833	48	7	10	41	7	241	26	7.39	121	7	High	High	High	1
FALSE	High	Master Protein	P08178	Phosphoribosylformylglycinamidine cyclo-ligase OS=Escherichia coli (strain K12) OX=83333 GN=purM PE=1 SV=3	0	82.73	44	9	9	37	9	345	36.8	4.96	92.04	9	High	High	High	1
FALSE	High	Master Protein	P0A7S9	30S ribosomal protein S13 OS=Escherichia coli (strain K12) OX=83333 GN=rpsM PE=1 SV=2	0	82.678	67	10	12	206	10	118	13.1	10.78	542.13	10	High	High	High	1
FALSE	High	Master Protein	P0A6Z1	Chaperone protein HscA OS=Escherichia coli (strain K12) OX=83333 GN=hscA PE=1 SV=1	0	82.662	38	17	17	36	17	616	65.6	5.16	74.7	17	High	High	High	1	Met-loss [N-Term]
FALSE	High	Master Protein	P0AGJ5	Uncharacterized tRNA/rRNA methyltransferase YfiF OS=Escherichia coli (strain K12) OX=83333 GN=yfiF PE=1 SV=1	0	82.609	49	13	13	49	13	345	37.8	8.78	98.34	13	High	High	High	1
FALSE	High	Master Protein	P23882	Methionyl-tRNA formyltransferase OS=Escherichia coli (strain K12) OX=83333 GN=fmt PE=1 SV=4	0	82.274	58	12	12	44	12	315	34.1	5.76	101.86	12	High	High	High	1
FALSE	High	Master Protein	P0AG14	Probable protease SohB OS=Escherichia coli (strain K12) OX=83333 GN=sohB PE=1 SV=1	0	82.259	46	13	15	50	13	349	39.3	9.23	105.75	13	High	High	High	1
FALSE	High	Master Protein	P0AA16	DNA-binding dual transcriptional regulator OmpR OS=Escherichia coli (strain K12) OX=83333 GN=ompR PE=1 SV=1	0	82.253	51	12	17	61	12	239	27.3	6.39	108.05	12	High	High	High	1
FALSE	High	Master Protein	P0AEK2	3-oxoacyl-[acyl-carrier-protein] reductase FabG OS=Escherichia coli (strain K12) OX=83333 GN=fabG PE=1 SV=1	0	82.245	61	11	13	76	11	244	25.5	7.42	156.94	11	High	High	High	1
FALSE	High	Master Protein	P77718	tRNA sulfurtransferase OS=Escherichia coli (strain K12) OX=83333 GN=thiI PE=1 SV=1	0	82.223	35	18	18	51	18	482	54.9	6.61	79.79	18	High	High	High	1
FALSE	High	Master Protein	P0A794	Pyridoxine 5'-phosphate synthase OS=Escherichia coli (strain K12) OX=83333 GN=pdxJ PE=1 SV=2	0	82.169	57	11	11	56	11	243	26.4	5.95	139.38	11	High	High	High	1
FALSE	High	Master Protein	P06987	Histidine biosynthesis bifunctional protein HisB OS=Escherichia coli (strain K12) OX=83333 GN=hisB PE=1 SV=1	0	82.072	50	16	17	50	16	355	40.3	6.18	59.89	16	High	High	High	1
FALSE	High	Master Protein	P0ADV7	Intermembrane phospholipid transport system binding protein MlaC OS=Escherichia coli (strain K12) OX=83333 GN=mlaC PE=1 SV=1	0	82.064	72	15	15	88	15	211	23.9	9.36	171.59	15	High	High	High	1
FALSE	High	Master Protein	P16700	Thiosulfate-binding protein OS=Escherichia coli (strain K12) OX=83333 GN=cysP PE=1 SV=1	0	82.042	51	15	15	75	15	338	37.6	8.15	110.8	15	High	High	High	1
FALSE	High	Master Protein	P0A887	Ubiquinone/menaquinone biosynthesis C-methyltransferase UbiE OS=Escherichia coli (strain K12) OX=83333 GN=ubiE PE=1 SV=1	0	82.019	58	11	11	34	11	251	28.1	7.99	73.8	11	High	High	High	1
FALSE	High	Master Protein	P0A6E6	ATP synthase epsilon chain OS=Escherichia coli (strain K12) OX=83333 GN=atpC PE=1 SV=2	0	81.933	60	5	7	38	5	139	15.1	5.72	119.01	5	High	High	High	1	Met-loss [N-Term]
FALSE	High	Master Protein	P37666	Glyoxylate/hydroxypyruvate reductase B OS=Escherichia coli (strain K12) OX=83333 GN=ghrB PE=1 SV=3	0	81.925	48	13	16	112	13	324	35.4	5.82	262.36	13	High	High	High	1
FALSE	High	Master Protein	P0AD49	Ribosome-associated inhibitor A OS=Escherichia coli (strain K12) OX=83333 GN=raiA PE=1 SV=2	0	81.673	70	6	10	75	6	113	12.8	6.68	149.76	6	High	High	High	1	Met-loss [N-Term]
FALSE	High	Master Protein	P0A9C0	Anaerobic glycerol-3-phosphate dehydrogenase subunit A OS=Escherichia coli (strain K12) OX=83333 GN=glpA PE=1 SV=1	0	81.509	43	19	19	27	19	542	58.9	6.64	39.23	19	High	High	High	1
FALSE	High	Master Protein	P0AG55	50S ribosomal protein L6 OS=Escherichia coli (strain K12) OX=83333 GN=rplF PE=1 SV=2	0	81.506	76	11	12	180	11	177	18.9	9.7	468.27	11	High	High	High	1
FALSE	High	Master Protein	P0ADW3	Inner membrane protein YhcB OS=Escherichia coli (strain K12) OX=83333 GN=yhcB PE=1 SV=2	0	81.405	70	9	11	72	9	132	15	5.88	226.64	9	High	High	High	1
FALSE	High	Master Protein	P0A7Y0	Ribonuclease 3 OS=Escherichia coli (strain K12) OX=83333 GN=rnc PE=1 SV=1	0	81.283	62	14	14	67	14	226	25.5	6.89	130.3	14	High	High	High	1
FALSE	High	Master Protein	P05791	Dihydroxy-acid dehydratase OS=Escherichia coli (strain K12) OX=83333 GN=ilvD PE=1 SV=5	0	81.28	31	18	19	42	18	616	65.5	5.9	63.73	18	High	High	High	1
FALSE	High	Master Protein	P30860	ABC transporter arginine-binding protein 1 OS=Escherichia coli (strain K12) OX=83333 GN=artJ PE=1 SV=2	0	80.983	63	12	12	45	12	243	26.8	7.36	91.31	12	High	High	High	1
FALSE	High	Master Protein	P31663	Pantothenate synthetase OS=Escherichia coli (strain K12) OX=83333 GN=panC PE=1 SV=1	0	80.845	49	14	14	77	14	283	31.6	6.28	135.72	14	High	High	High	1
FALSE	High	Master Protein	P0ABB8	Magnesium-transporting ATPase, P-type 1 OS=Escherichia coli (strain K12) OX=83333 GN=mgtA PE=1 SV=1	0	80.75	19	13	13	30	13	898	99.4	5.96	68.1	13	High	High	High	1
FALSE	High	Master Protein	P75823	Low specificity L-threonine aldolase OS=Escherichia coli (strain K12) OX=83333 GN=ltaE PE=1 SV=1	0	80.66	47	13	13	64	13	333	36.5	6.19	125.6	13	High	High	High	1
FALSE	High	Master Protein	P77735	1-deoxyxylulose-5-phosphate synthase YajO OS=Escherichia coli (strain K12) OX=83333 GN=yajO PE=1 SV=2	0	80.499	53	13	13	53	13	324	36.4	5.31	102.75	13	High	High	High	1
FALSE	High	Master Protein	P27249	Bifunctional uridylyltransferase/uridylyl-removing enzyme OS=Escherichia coli (strain K12) OX=83333 GN=glnD PE=1 SV=2	0	80.48	19	16	16	55	16	890	102.3	6.7	73.25	16	High	High	High	1
FALSE	High	Master Protein	P0A993	Fructose-1,6-bisphosphatase class 1 OS=Escherichia coli (strain K12) OX=83333 GN=fbp PE=1 SV=1	0	79.962	38	10	10	42	10	332	36.8	5.99	95.58	10	High	High	High	1
FALSE	High	Master Protein	P0C0L2	Peroxiredoxin OsmC OS=Escherichia coli (strain K12) OX=83333 GN=osmC PE=1 SV=2	0	79.96	57	8	8	122	8	143	15.1	5.86	314.93	8	High	High	High	1
FALSE	High	Master Protein	P09030	Exodeoxyribonuclease III OS=Escherichia coli (strain K12) OX=83333 GN=xthA PE=1 SV=4	0	79.857	54	14	14	62	14	268	31	6.19	103.49	14	High	High	High	1
FALSE	High	Master Protein	P27306	Soluble pyridine nucleotide transhydrogenase OS=Escherichia coli (strain K12) OX=83333 GN=sthA PE=1 SV=5	0	79.848	49	15	15	41	15	466	51.5	6.57	73.53	15	High	High	High	1	Met-loss [N-Term]
FALSE	High	Master Protein	P00547	Homoserine kinase OS=Escherichia coli (strain K12) OX=83333 GN=thrB PE=1 SV=2	0	79.816	41	11	13	59	11	310	33.6	5.66	154.32	11	High	High	High	1
FALSE	High	Master Protein	P76440	NAD-dependent dihydropyrimidine dehydrogenase subunit PreT OS=Escherichia coli (strain K12) OX=83333 GN=preT PE=1 SV=1	0	79.748	38	12	12	23	12	412	44.3	5.4	47.95	12	n/a	High	n/a	1	Met-loss [N-Term]
FALSE	High	Master Protein	P14081	Selenocysteine-specific elongation factor OS=Escherichia coli (strain K12) OX=83333 GN=selB PE=1 SV=3	0	79.573	28	13	13	31	13	614	68.8	6.58	68.54	13	High	High	High	1
FALSE	High	Master Protein	P27248	Aminomethyltransferase OS=Escherichia coli (strain K12) OX=83333 GN=gcvT PE=1 SV=3	0	79.504	43	13	13	75	13	364	40.1	5.57	156.15	13	High	High	High	1	Met-loss [N-Term]
FALSE	High	Master Protein	P25714	Membrane protein insertase YidC OS=Escherichia coli (strain K12) OX=83333 GN=yidC PE=1 SV=2	0	79.313	33	12	12	32	12	548	61.5	7.99	72.76	12	High	High	High	1
FALSE	High	Master Protein	P0AF28	Nitrate/nitrite response regulator protein NarL OS=Escherichia coli (strain K12) OX=83333 GN=narL PE=1 SV=1	0	79.179	55	11	13	56	11	216	23.9	6.07	116.8	11	High	High	High	1	Met-loss [N-Term]
FALSE	High	Master Protein	P0A8Y5	Sugar phosphatase YidA OS=Escherichia coli (strain K12) OX=83333 GN=yidA PE=1 SV=1	0	78.983	53	12	12	40	12	270	29.7	5.26	90.98	12	High	High	High	1
FALSE	High	Master Protein	P75874	Uncharacterized protein YccU OS=Escherichia coli (strain K12) OX=83333 GN=yccU PE=1 SV=2	0	78.782	87	9	9	45	9	137	14.7	7.34	118.29	9	High	High	High	1
FALSE	High	Master Protein	P0AF18	N-acetylglucosamine-6-phosphate deacetylase OS=Escherichia coli (strain K12) OX=83333 GN=nagA PE=1 SV=1	0	78.713	49	13	13	43	13	382	40.9	5.97	117.53	13	High	High	High	1
FALSE	High	Master Protein	P08660	Lysine-sensitive aspartokinase 3 OS=Escherichia coli (strain K12) OX=83333 GN=lysC PE=1 SV=2	0	78.689	44	16	17	42	16	449	48.5	5.11	54.41	16	High	High	High	1
FALSE	High	Master Protein	P37648	Protein YhjJ OS=Escherichia coli (strain K12) OX=83333 GN=yhjJ PE=1 SV=1	0	78.685	39	14	14	30	14	498	55.5	6.02	70.37	14	High	High	High	1
FALSE	High	Master Protein	P77454	Glutaminase 1 OS=Escherichia coli (strain K12) OX=83333 GN=glsA1 PE=1 SV=1	0	78.582	44	8	8	37	8	310	32.9	4.97	124.56	8	High	High	High	1
FALSE	High	Master Protein	P76372	Chain length determinant protein OS=Escherichia coli (strain K12) OX=83333 GN=wzzB PE=1 SV=2	0	78.51	40	14	14	54	14	326	36.4	5.59	99.46	14	High	High	High	1
FALSE	High	Master Protein	P0A6U8	Glycogen synthase OS=Escherichia coli (strain K12) OX=83333 GN=glgA PE=1 SV=1	0	78.317	38	14	14	39	14	477	52.8	6.62	76.34	14	High	High	High	1
FALSE	High	Master Protein	P0AFL3	Peptidyl-prolyl cis-trans isomerase A OS=Escherichia coli (strain K12) OX=83333 GN=ppiA PE=1 SV=1	0	78.315	66	7	7	37	6	190	20.4	8.85	155.99	7	High	High	High	1
FALSE	High	Master Protein	P09148	Galactose-1-phosphate uridylyltransferase OS=Escherichia coli (strain K12) OX=83333 GN=galT PE=1 SV=2	0	78.266	46	13	14	27	13	348	39.6	6.47	59.42	13	High	High	High	1	Met-loss [N-Term]
FALSE	High	Master Protein	P62620	4-hydroxy-3-methylbut-2-en-1-yl diphosphate synthase (flavodoxin) OS=Escherichia coli (strain K12) OX=83333 GN=ispG PE=1 SV=1	0	77.93	46	18	18	47	18	372	40.7	6.21	94.64	18	High	High	High	1
FALSE	High	Master Protein	P60716	Lipoyl synthase OS=Escherichia coli (strain K12) OX=83333 GN=lipA PE=1 SV=1	0	77.818	48	13	13	28	13	321	36	7.94	74.94	13	High	High	High	1	Met-loss [N-Term]
FALSE	High	Master Protein	P0ABU5	Glyoxalase ElbB OS=Escherichia coli (strain K12) OX=83333 GN=elbB PE=1 SV=1	0	77.726	62	8	10	56	8	217	23	4.77	145.09	8	High	High	High	1
FALSE	High	Master Protein	P0ACA3	Stringent starvation protein A OS=Escherichia coli (strain K12) OX=83333 GN=sspA PE=1 SV=2	0	77.628	62	9	11	94	9	212	24.3	5.34	270.32	9	High	High	High	1
FALSE	High	Master Protein	P0A7A9	Inorganic pyrophosphatase OS=Escherichia coli (strain K12) OX=83333 GN=ppa PE=1 SV=2	0	77.609	55	11	12	139	11	176	19.7	5.17	308.13	11	High	High	High	1	Met-loss [N-Term]
FALSE	High	Master Protein	P76187	Oxidoreductase YdhF OS=Escherichia coli (strain K12) OX=83333 GN=ydhF PE=1 SV=2	0	77.526	40	12	14	62	12	298	33.7	6.18	104.02	12	High	High	High	1
FALSE	High	Master Protein	P00960	Glycine--tRNA ligase alpha subunit OS=Escherichia coli (strain K12) OX=83333 GN=glyQ PE=1 SV=2	0	77.42	44	11	12	56	11	303	34.8	5	127.96	11	High	High	High	1
FALSE	High	Master Protein	P63020	Fe/S biogenesis protein NfuA OS=Escherichia coli (strain K12) OX=83333 GN=nfuA PE=1 SV=1	0	77.38	49	7	10	73	7	191	21	4.64	201.88	7	High	High	High	1
FALSE	High	Master Protein	P11447	Argininosuccinate lyase OS=Escherichia coli (strain K12) OX=83333 GN=argH PE=1 SV=3	0	77.364	42	16	17	42	16	457	50.3	5.27	57.53	16	High	High	High	1
FALSE	High	Master Protein	P45395	Arabinose 5-phosphate isomerase KdsD OS=Escherichia coli (strain K12) OX=83333 GN=kdsD PE=1 SV=1	0	77.144	45	11	13	37	11	328	35.2	6.71	59.62	11	High	High	High	1	Met-loss [N-Term]; Met-loss+Acetyl [N-Term]
FALSE	High	Master Protein	P0AF08	Iron-sulfur cluster carrier protein OS=Escherichia coli (strain K12) OX=83333 GN=mrp PE=3 SV=1	0	76.971	27	8	10	37	8	369	39.9	6.3	99.16	8	High	High	High	1
FALSE	High	Master Protein	P0A9Q5	Acetyl-coenzyme A carboxylase carboxyl transferase subunit beta OS=Escherichia coli (strain K12) OX=83333 GN=accD PE=1 SV=1	0	76.645	49	15	16	60	15	304	33.3	7.68	97.22	15	High	High	High	1
FALSE	High	Master Protein	P0AE52	Peroxiredoxin Bcp OS=Escherichia coli (strain K12) OX=83333 GN=bcp PE=1 SV=1	0	76.584	67	9	10	69	9	156	17.6	5.24	146.01	9	High	High	High	1
FALSE	High	Master Protein	P0ACA7	Glutathione S-transferase GstB OS=Escherichia coli (strain K12) OX=83333 GN=gstB PE=1 SV=1	0	76.522	61	11	15	66	11	208	23.7	5.17	108.82	11	High	High	High	1
FALSE	High	Master Protein	P37637	Multidrug resistance protein MdtF OS=Escherichia coli (strain K12) OX=83333 GN=mdtF PE=1 SV=1	0	76.517	20	16	16	39	16	1037	111.4	5.47	88.85	16	High	High	High	1
FALSE	High	Master Protein	P76578	Alpha-2-macroglobulin OS=Escherichia coli (strain K12) OX=83333 GN=yfhM PE=1 SV=1	0	76.211	17	25	25	45	25	1653	181.5	5.43	40.01	25	High	High	High	1
FALSE	High	Master Protein	P63224	Phosphoheptose isomerase OS=Escherichia coli (strain K12) OX=83333 GN=gmhA PE=1 SV=1	0	76.183	65	11	14	94	11	192	20.8	6.42	108.58	11	High	High	High	1	Met-loss+Acetyl [N-Term]
FALSE	High	Master Protein	P0AEG6	Thiol:disulfide interchange protein DsbC OS=Escherichia coli (strain K12) OX=83333 GN=dsbC PE=1 SV=1	0	76.165	54	11	13	50	11	236	25.6	6.79	107.65	11	High	High	High	1
FALSE	High	Master Protein	P0AAJ5	Formate dehydrogenase-O iron-sulfur subunit OS=Escherichia coli (strain K12) OX=83333 GN=fdoH PE=1 SV=1	0	76.073	44	13	14	26	13	300	33.1	5.33	59.5	13	n/a	High	n/a	1
FALSE	High	Master Protein	P09127	Protein HemX OS=Escherichia coli (strain K12) OX=83333 GN=hemX PE=1 SV=1	0	76.058	44	14	14	46	14	393	42.9	4.82	112.6	14	High	High	High	1
FALSE	High	Master Protein	P0A8E1	UPF0227 protein YcfP OS=Escherichia coli (strain K12) OX=83333 GN=ycfP PE=1 SV=1	0	75.826	63	11	12	40	11	180	21.2	6.61	88.32	11	High	High	High	1
FALSE	High	Master Protein	P77488	1-deoxy-D-xylulose-5-phosphate synthase OS=Escherichia coli (strain K12) OX=83333 GN=dxs PE=1 SV=3	0	75.787	34	16	17	31	16	620	67.6	6.62	70.18	16	High	High	High	1
FALSE	High	Master Protein	P06986	Histidinol-phosphate aminotransferase OS=Escherichia coli (strain K12) OX=83333 GN=hisC PE=1 SV=2	0	75.55	59	17	17	76	17	356	39.3	5.08	152.87	17	High	High	High	1	Met-loss [N-Term]
FALSE	High	Master Protein	P64451	Uncharacterized lipoprotein YdcL OS=Escherichia coli (strain K12) OX=83333 GN=ydcL PE=3 SV=1	0	75.123	63	10	10	45	10	222	24.4	8.32	114.56	10	High	High	High	1
FALSE	High	Master Protein	P0AC02	Outer membrane protein assembly factor BamD OS=Escherichia coli (strain K12) OX=83333 GN=bamD PE=1 SV=1	0	74.972	57	13	14	75	13	245	27.8	6.6	165.79	13	High	High	High	1
FALSE	High	Master Protein	P00448	Superoxide dismutase [Mn] OS=Escherichia coli (strain K12) OX=83333 GN=sodA PE=1 SV=2	0	74.761	62	11	11	82	11	206	23.1	6.96	189.78	11	High	High	High	1	Met-loss [N-Term]
FALSE	High	Master Protein	P31554	LPS-assembly protein LptD OS=Escherichia coli (strain K12) OX=83333 GN=lptD PE=1 SV=2	0	74.737	26	16	16	36	16	784	89.6	5.14	50.92	16	High	High	High	1
FALSE	High	Master Protein	P37194	Outer membrane protein Slp OS=Escherichia coli (strain K12) OX=83333 GN=slp PE=1 SV=1	0	74.581	60	7	8	57	7	188	21	7.42	218.31	7	High	High	High	1
FALSE	High	Master Protein	P40874	N-methyl-L-tryptophan oxidase OS=Escherichia coli (strain K12) OX=83333 GN=solA PE=1 SV=1	0	74.533	49	14	14	43	14	372	40.9	5.36	77.01	14	High	High	High	1
FALSE	High	Master Protein	P0A7J3	50S ribosomal protein L10 OS=Escherichia coli (strain K12) OX=83333 GN=rplJ PE=1 SV=2	0	74.492	69	11	13	132	11	165	17.7	8.98	351.04	11	High	High	High	1	Met-loss [N-Term]
FALSE	High	Master Protein	P0A9N4	Pyruvate formate-lyase 1-activating enzyme OS=Escherichia coli (strain K12) OX=83333 GN=pflA PE=1 SV=2	0	74.351	65	15	16	37	15	246	28.2	6.46	47.49	15	High	High	High	1
FALSE	High	Master Protein	P0A7Z0	Ribose-5-phosphate isomerase A OS=Escherichia coli (strain K12) OX=83333 GN=rpiA PE=1 SV=1	0	74.35	53	9	10	76	9	219	22.8	5.4	229.29	9	High	High	High	1
FALSE	High	Master Protein	P07014	Succinate dehydrogenase iron-sulfur subunit OS=Escherichia coli (strain K12) OX=83333 GN=sdhB PE=1 SV=1	0	74.324	58	13	15	82	13	238	26.8	6.73	170.1	13	High	High	High	1
FALSE	High	Master Protein	P26646	Probable acrylyl-CoA reductase AcuI OS=Escherichia coli (strain K12) OX=83333 GN=acuI PE=1 SV=1	0	74.016	45	12	13	65	12	324	34.7	5.91	165.91	12	High	High	High	1
FALSE	High	Master Protein	P0ACD8	Hydrogenase-1 large chain OS=Escherichia coli (strain K12) OX=83333 GN=hyaB PE=1 SV=1	0	73.993	29	16	17	30	16	597	66.2	5.97	59.66	16	n/a	High	n/a	1	Met-loss [N-Term]
FALSE	High	Master Protein	P02358	30S ribosomal protein S6 OS=Escherichia coli (strain K12) OX=83333 GN=rpsF PE=1 SV=1	0	73.783	66	8	11	131	8	135	15.7	5	259.78	8	High	High	High	1
FALSE	High	Master Protein	P17993	Ubiquinone biosynthesis O-methyltransferase OS=Escherichia coli (strain K12) OX=83333 GN=ubiG PE=1 SV=1	0	73.742	56	9	9	32	9	240	26.5	6.6	94.56	9	High	High	High	1
FALSE	High	Master Protein	P07639	3-dehydroquinate synthase OS=Escherichia coli (strain K12) OX=83333 GN=aroB PE=1 SV=1	0	73.713	41	13	13	51	13	362	38.9	6.05	99.89	13	High	High	High	1
FALSE	High	Master Protein	P0ABC3	Modulator of FtsH protease HflC OS=Escherichia coli (strain K12) OX=83333 GN=hflC PE=1 SV=1	0	73.634	48	16	16	62	16	334	37.6	6.68	110.28	16	High	High	High	1
FALSE	High	Master Protein	P0AD12	Protein YeeZ OS=Escherichia coli (strain K12) OX=83333 GN=yeeZ PE=1 SV=1	0	73.527	42	9	12	57	9	274	29.7	5.47	112.2	9	High	High	High	1
FALSE	High	Master Protein	P0ADN2	UPF0438 protein YifE OS=Escherichia coli (strain K12) OX=83333 GN=yifE PE=1 SV=2	0	73.441	76	10	10	79	10	112	13.1	6.55	202.29	10	High	High	High	1	Met-loss [N-Term]
FALSE	High	Master Protein	P62517	Glucans biosynthesis glucosyltransferase H OS=Escherichia coli (strain K12) OX=83333 GN=mdoH PE=1 SV=1	0	73.408	21	15	15	39	15	847	96.9	8.66	68.61	15	High	High	High	1
FALSE	High	Master Protein	P52095	Constitutive lysine decarboxylase OS=Escherichia coli (strain K12) OX=83333 GN=ldcC PE=1 SV=2	0	73.403	23	13	15	25	13	713	80.5	5.59	45.62	13	High	High	High	1
FALSE	High	Master Protein	P0A8P3	Probable Fe(2+)-trafficking protein OS=Escherichia coli (strain K12) OX=83333 GN=yggX PE=1 SV=2	0	73.272	95	10	13	106	10	91	10.9	6.3	212.1	10	High	High	High	1
FALSE	High	Master Protein	P25519	GTPase HflX OS=Escherichia coli (strain K12) OX=83333 GN=hflX PE=1 SV=3	0	73.187	37	15	15	43	14	426	48.3	5.99	65.37	15	High	High	High	1
FALSE	High	Master Protein	P37626	Uncharacterized protein YhiI OS=Escherichia coli (strain K12) OX=83333 GN=yhiI PE=3 SV=1	0	73.181	46	15	15	47	15	355	38.8	7.5	81.04	15	High	High	High	1
FALSE	High	Master Protein	P0A6W5	Transcription elongation factor GreA OS=Escherichia coli (strain K12) OX=83333 GN=greA PE=1 SV=1	0	72.789	72	12	12	61	12	158	17.6	4.79	125.89	12	High	High	High	1
FALSE	High	Master Protein	P0AEU0	Histidine-binding periplasmic protein OS=Escherichia coli (strain K12) OX=83333 GN=hisJ PE=1 SV=1	0	72.789	50	12	13	54	11	260	28.5	5.6	99.13	12	High	High	High	1
FALSE	High	Master Protein	P30871	Inorganic triphosphatase OS=Escherichia coli (strain K12) OX=83333 GN=ygiF PE=1 SV=1	0	72.705	32	14	15	66	14	433	48.4	6.13	125.31	14	High	High	High	1	Met-loss [N-Term]
FALSE	High	Master Protein	P23865	Tail-specific protease OS=Escherichia coli (strain K12) OX=83333 GN=prc PE=1 SV=2	0	72.617	25	16	16	41	16	682	76.6	6.55	69.72	16	High	High	High	1
FALSE	High	Master Protein	P76403	tRNA hydroxylation protein P OS=Escherichia coli (strain K12) OX=83333 GN=trhP PE=1 SV=1	0	72.558	31	14	14	49	14	453	51.2	6.19	89.73	14	High	High	High	1
FALSE	High	Master Protein	P12281	Molybdopterin molybdenumtransferase OS=Escherichia coli (strain K12) OX=83333 GN=moeA PE=1 SV=1	0	72.395	42	10	10	41	10	411	44	5.14	109.31	10	High	High	High	1
FALSE	High	Master Protein	P69783	PTS system glucose-specific EIIA component OS=Escherichia coli (strain K12) OX=83333 GN=crr PE=1 SV=2	0	72.384	59	6	8	146	6	169	18.2	4.84	337	6	High	High	High	1
FALSE	High	Master Protein	P0A8F0	Uracil phosphoribosyltransferase OS=Escherichia coli (strain K12) OX=83333 GN=upp PE=1 SV=1	0	72.23	68	10	11	75	10	208	22.5	5.47	181.25	10	High	High	High	1
FALSE	High	Master Protein	P04951	3-deoxy-manno-octulosonate cytidylyltransferase OS=Escherichia coli (strain K12) OX=83333 GN=kdsB PE=1 SV=2	0	72.164	50	10	12	44	10	248	27.6	5.27	96.04	10	High	High	High	1	Met-loss [N-Term]
FALSE	High	Master Protein	P0A744	Peptide methionine sulfoxide reductase MsrA OS=Escherichia coli (strain K12) OX=83333 GN=msrA PE=1 SV=2	0	72.091	49	6	6	51	6	212	23.3	5.19	162.89	6	High	High	High	1
FALSE	High	Master Protein	P77536	Uncharacterized electron transport protein YkgF OS=Escherichia coli (strain K12) OX=83333 GN=ykgF PE=3 SV=1	0	71.826	28	10	10	18	10	475	53	8.47	52.59	10	n/a	High	n/a	1
FALSE	High	Master Protein	P0A800	DNA-directed RNA polymerase subunit omega OS=Escherichia coli (strain K12) OX=83333 GN=rpoZ PE=1 SV=1	0	71.713	88	10	10	49	10	91	10.2	4.92	128.49	10	High	High	High	1
FALSE	High	Master Protein	P0ADB1	Osmotically-inducible putative lipoprotein OsmE OS=Escherichia coli (strain K12) OX=83333 GN=osmE PE=2 SV=1	0	71.602	67	5	6	78	5	112	12	7.87	212.47	5	High	High	High	1
FALSE	High	Master Protein	P33650	Fe(2+) transporter FeoB OS=Escherichia coli (strain K12) OX=83333 GN=feoB PE=1 SV=1	0	71.592	21	11	11	29	11	773	84.4	6.19	58.49	11	High	n/a	High	1
FALSE	High	Master Protein	P0AG27	Uncharacterized protein YibN OS=Escherichia coli (strain K12) OX=83333 GN=yibN PE=1 SV=1	0	71.501	60	8	9	42	8	143	15.6	9.33	106.94	8	High	High	High	1
FALSE	High	Master Protein	P0AAX8	Probable L,D-transpeptidase YbiS OS=Escherichia coli (strain K12) OX=83333 GN=ybiS PE=1 SV=1	0	71.407	56	10	10	45	9	306	33.3	6.4	82.12	10	High	High	High	1
FALSE	High	Master Protein	P0ADG4	Nus factor SuhB OS=Escherichia coli (strain K12) OX=83333 GN=suhB PE=1 SV=1	0	71.328	54	14	14	83	14	267	29.2	6.96	165.42	14	High	High	High	1
FALSE	High	Master Protein	P0AB80	Branched-chain-amino-acid aminotransferase OS=Escherichia coli (strain K12) OX=83333 GN=ilvE PE=1 SV=2	0	70.532	26	6	7	67	6	309	34.1	5.82	150.16	6	High	High	High	1
FALSE	High	Master Protein	P0ABQ0	Coenzyme A biosynthesis bifunctional protein CoaBC OS=Escherichia coli (strain K12) OX=83333 GN=coaBC PE=1 SV=2	0	70.52	33	12	13	42	12	406	43.4	7.49	64.45	12	High	High	High	1
FALSE	High	Master Protein	P04391	Ornithine carbamoyltransferase subunit I OS=Escherichia coli (strain K12) OX=83333 GN=argI PE=1 SV=3	0	70.333	50	12	14	40	6	334	36.9	5.68	65.96	12	High	n/a	High	1
FALSE	High	Master Protein	P0A7B5	Glutamate 5-kinase OS=Escherichia coli (strain K12) OX=83333 GN=proB PE=1 SV=1	0	70.281	57	19	19	48	19	367	39	6.54	77.76	19	High	High	High	1	Met-loss [N-Term]
FALSE	High	Master Protein	P0AGC3	Soluble lytic murein transglycosylase OS=Escherichia coli (strain K12) OX=83333 GN=slt PE=1 SV=1	0	70.253	34	19	19	49	19	645	73.3	8.78	55.28	19	High	High	High	1
FALSE	High	Master Protein	P77739	Probable ketoamine kinase YniA OS=Escherichia coli (strain K12) OX=83333 GN=yniA PE=3 SV=1	0	70.252	44	10	11	37	10	286	32.4	5.15	89.47	10	High	High	High	1
FALSE	High	Master Protein	P76193	Probable L,D-transpeptidase YnhG OS=Escherichia coli (strain K12) OX=83333 GN=ynhG PE=1 SV=1	0	70.237	45	13	13	66	13	334	36.1	9.41	142.27	13	High	High	High	1
FALSE	High	Master Protein	P52643	D-lactate dehydrogenase OS=Escherichia coli (strain K12) OX=83333 GN=ldhA PE=1 SV=1	0	69.973	53	13	14	56	13	329	36.5	5.44	131.73	13	High	High	High	1
FALSE	High	Master Protein	P31677	Trehalose-6-phosphate synthase OS=Escherichia coli (strain K12) OX=83333 GN=otsA PE=1 SV=3	0	69.898	37	15	16	51	15	474	53.6	6.86	88.84	15	High	High	High	1
FALSE	High	Master Protein	P60651	Agmatinase OS=Escherichia coli (strain K12) OX=83333 GN=speB PE=1 SV=1	0	69.857	43	8	9	40	8	306	33.5	5.39	77.08	8	High	High	High	1	Met-loss [N-Term]
FALSE	High	Master Protein	P02919	Penicillin-binding protein 1B OS=Escherichia coli (strain K12) OX=83333 GN=mrcB PE=1 SV=2	0	69.416	20	15	15	33	15	844	94.2	9.07	50.45	15	High	High	High	1
FALSE	High	Master Protein	P12995	Adenosylmethionine-8-amino-7-oxononanoate aminotransferase OS=Escherichia coli (strain K12) OX=83333 GN=bioA PE=1 SV=2	0	69.397	40	12	15	33	12	429	47.3	5.86	62.19	12	High	n/a	High	1
FALSE	High	Master Protein	P0A8M6	UPF0265 protein YeeX OS=Escherichia coli (strain K12) OX=83333 GN=yeeX PE=1 SV=1	0	69.382	59	5	9	53	5	109	12.8	9.31	102.04	5	High	High	High	1
FALSE	High	Master Protein	P0A7K2	50S ribosomal protein L7/L12 OS=Escherichia coli (strain K12) OX=83333 GN=rplL PE=1 SV=2	0	69.217	70	11	12	253	11	121	12.3	4.65	563.07	11	High	High	High	1
FALSE	High	Master Protein	P39396	Pyruvate/proton symporter BtsT OS=Escherichia coli (strain K12) OX=83333 GN=btsT PE=1 SV=2	0	69.152	15	8	8	29	8	716	77.3	8.7	73.16	8	High	High	High	1
FALSE	High	Master Protein	P21156	Sulfate adenylyltransferase subunit 2 OS=Escherichia coli (strain K12) OX=83333 GN=cysD PE=1 SV=3	0	68.981	39	11	11	22	11	302	35.2	8.02	37.65	11	High	n/a	High	1
FALSE	High	Master Protein	P0AET8	7alpha-hydroxysteroid dehydrogenase OS=Escherichia coli (strain K12) OX=83333 GN=hdhA PE=1 SV=1	0	68.937	56	11	16	74	11	255	26.8	5.4	143.51	11	High	High	High	1
FALSE	High	Master Protein	P23830	CDP-diacylglycerol--serine O-phosphatidyltransferase OS=Escherichia coli (strain K12) OX=83333 GN=pssA PE=1 SV=2	0	68.872	39	17	17	37	17	451	52.8	8.98	56.63	17	High	High	High	1
FALSE	High	Master Protein	P0A998	Bacterial non-heme ferritin OS=Escherichia coli (strain K12) OX=83333 GN=ftnA PE=1 SV=1	0	68.831	45	7	10	44	7	165	19.4	4.83	105.5	7	High	High	High	1
FALSE	High	Master Protein	P0AGA2	Protein translocase subunit SecY OS=Escherichia coli (strain K12) OX=83333 GN=secY PE=1 SV=1	0	68.639	21	9	11	51	9	443	48.5	9.89	92.32	9	High	High	High	1
FALSE	High	Master Protein	P0AD59	Inhibitor of vertebrate lysozyme OS=Escherichia coli (strain K12) OX=83333 GN=ivy PE=1 SV=1	0	68.513	69	7	10	56	7	157	16.9	6.77	126.25	7	High	High	High	1
FALSE	High	Master Protein	P39342	Uncharacterized protein YjgR OS=Escherichia coli (strain K12) OX=83333 GN=yjgR PE=4 SV=1	0	68.396	40	17	17	31	17	500	54.3	6.29	59.71	17	High	High	High	1	Met-loss [N-Term]
FALSE	High	Master Protein	P22255	3'(2'),5'-bisphosphate nucleotidase CysQ OS=Escherichia coli (strain K12) OX=83333 GN=cysQ PE=1 SV=2	0	68.388	56	9	10	32	9	246	27.2	5.96	76.33	9	High	High	High	1
FALSE	High	Master Protein	P0A7W7	30S ribosomal protein S8 OS=Escherichia coli (strain K12) OX=83333 GN=rpsH PE=1 SV=2	0	68.319	73	9	13	177	9	130	14.1	9.42	388.71	9	High	High	High	1	Met-loss [N-Term]
FALSE	High	Master Protein	P0AEY5	NADPH:quinone oxidoreductase MdaB OS=Escherichia coli (strain K12) OX=83333 GN=mdaB PE=1 SV=1	0	68.23	76	13	15	43	13	193	21.9	6.29	76.88	13	High	High	High	1	Met-loss [N-Term]
FALSE	High	Master Protein	P18133	Nicotinate phosphoribosyltransferase OS=Escherichia coli (strain K12) OX=83333 GN=pncB PE=1 SV=3	0	67.872	37	13	14	48	13	400	45.9	6.7	54.51	13	High	High	High	1	Met-loss [N-Term]
FALSE	High	Master Protein	P0A9A9	Ferric uptake regulation protein OS=Escherichia coli (strain K12) OX=83333 GN=fur PE=1 SV=1	0	67.814	67	6	6	28	6	148	16.8	6.11	79.25	6	High	High	High	1
FALSE	High	Master Protein	P0AFH8	Osmotically-inducible protein Y OS=Escherichia coli (strain K12) OX=83333 GN=osmY PE=1 SV=1	0	67.793	52	8	9	153	8	201	21.1	6.81	398.08	8	High	High	High	1
FALSE	High	Master Protein	P0AFI7	Pyridoxine/pyridoxamine 5'-phosphate oxidase OS=Escherichia coli (strain K12) OX=83333 GN=pdxH PE=1 SV=2	0	67.496	62	11	13	50	11	218	25.5	9.16	105.56	11	High	High	High	1	Met-loss [N-Term]; Met-loss+Acetyl [N-Term]
FALSE	High	Master Protein	P02943	Maltoporin OS=Escherichia coli (strain K12) OX=83333 GN=lamB PE=1 SV=1	0	67.483	33	11	11	27	11	446	49.9	4.98	53.27	11	High	High	High	1
FALSE	High	Master Protein	P0A6W9	Glutamate--cysteine ligase OS=Escherichia coli (strain K12) OX=83333 GN=gshA PE=1 SV=1	0	67.473	42	15	16	41	15	518	58.2	5.39	56.23	15	High	High	High	1
FALSE	High	Master Protein	P0A9H1	G/U mismatch-specific DNA glycosylase OS=Escherichia coli (strain K12) OX=83333 GN=mug PE=1 SV=1	0	66.89	74	9	9	36	9	168	18.7	9.07	72.25	9	High	High	High	1
FALSE	High	Master Protein	P76550	Uncharacterized protein YffS OS=Escherichia coli (strain K12) OX=83333 GN=yffS PE=4 SV=2	0	66.845	39	9	11	25	9	269	29.7	5.52	77.78	9	High	High	High	1
FALSE	High	Master Protein	P0A912	Peptidoglycan-associated lipoprotein OS=Escherichia coli (strain K12) OX=83333 GN=pal PE=1 SV=1	0	66.598	73	9	9	45	9	173	18.8	6.8	73.53	9	High	High	High	1
FALSE	High	Master Protein	P08192	Dihydrofolate synthase/folylpolyglutamate synthase OS=Escherichia coli (strain K12) OX=83333 GN=folC PE=1 SV=2	0	66.542	32	9	10	31	9	422	45.4	5.8	90.14	9	High	High	High	1
FALSE	High	Master Protein	P05194	3-dehydroquinate dehydratase OS=Escherichia coli (strain K12) OX=83333 GN=aroD PE=1 SV=2	0	66.337	55	12	13	43	12	252	27.4	5.36	71.46	12	High	High	High	1
FALSE	High	Master Protein	P37751	Putative glycosyltransferase WbbK OS=Escherichia coli (strain K12) OX=83333 GN=wbbK PE=4 SV=1	0	66.308	44	15	15	37	15	372	43.2	8.92	52.71	15	High	High	High	1
FALSE	High	Master Protein	P25437	S-(hydroxymethyl)glutathione dehydrogenase OS=Escherichia coli (strain K12) OX=83333 GN=frmA PE=1 SV=3	0	66.288	36	11	11	37	11	369	39.3	6.28	80.13	11	High	High	High	1
FALSE	High	Master Protein	P0A6J8	D-alanine--D-alanine ligase A OS=Escherichia coli (strain K12) OX=83333 GN=ddlA PE=1 SV=1	0	65.988	43	12	12	41	12	364	39.3	5.19	91.9	12	High	High	High	1
FALSE	High	Master Protein	P25522	tRNA modification GTPase MnmE OS=Escherichia coli (strain K12) OX=83333 GN=mnmE PE=1 SV=3	0	65.883	41	16	16	41	16	454	49.2	5.02	48.71	16	High	High	High	1	Met-loss [N-Term]
FALSE	High	Master Protein	P77348	Periplasmic murein peptide-binding protein OS=Escherichia coli (strain K12) OX=83333 GN=mppA PE=1 SV=2	0	65.633	37	17	17	32	17	537	59.9	8.41	42.13	17	High	High	High	1
FALSE	High	Master Protein	P0A9M2	Hypoxanthine phosphoribosyltransferase OS=Escherichia coli (strain K12) OX=83333 GN=hpt PE=1 SV=1	0	65.605	63	10	12	39	9	178	20.1	5.2	74.6	10	High	High	High	1
FALSE	High	Master Protein	P37773	UDP-N-acetylmuramate--L-alanyl-gamma-D-glutamyl-meso-2,6-diaminoheptandioate ligase OS=Escherichia coli (strain K12) OX=83333 GN=mpl PE=1 SV=3	0	65.589	35	12	12	45	12	457	49.8	5.88	86.26	12	High	High	High	1
FALSE	High	Master Protein	P23836	Transcriptional regulatory protein PhoP OS=Escherichia coli (strain K12) OX=83333 GN=phoP PE=1 SV=1	0	65.587	48	9	10	51	9	223	25.5	5.26	109.2	9	High	High	High	1
FALSE	High	Master Protein	P07623	Homoserine O-succinyltransferase OS=Escherichia coli (strain K12) OX=83333 GN=metAS PE=1 SV=4	0	65.582	46	12	13	51	12	309	35.7	5.22	101.24	12	High	High	High	1
FALSE	High	Master Protein	P0A6V8	Glucokinase OS=Escherichia coli (strain K12) OX=83333 GN=glk PE=1 SV=1	0	65.551	40	12	12	53	12	321	34.7	6.52	111.62	12	High	High	High	1
FALSE	High	Master Protein	P0A9J0	Ribonuclease G OS=Escherichia coli (strain K12) OX=83333 GN=rng PE=1 SV=2	0	65.371	34	12	12	27	12	489	55.3	5.87	46.97	12	High	High	High	1	Met-loss [N-Term]
FALSE	High	Master Protein	P0ABU0	1,4-dihydroxy-2-naphthoyl-CoA synthase OS=Escherichia coli (strain K12) OX=83333 GN=menB PE=1 SV=1	0	65.259	41	10	13	51	10	285	31.6	6.42	89.24	10	High	High	High	1
FALSE	High	Master Protein	P60723	50S ribosomal protein L4 OS=Escherichia coli (strain K12) OX=83333 GN=rplD PE=1 SV=1	0	65.258	50	9	11	128	9	201	22.1	9.73	300.63	9	High	High	High	1
FALSE	High	Master Protein	P15047	2,3-dihydro-2,3-dihydroxybenzoate dehydrogenase OS=Escherichia coli (strain K12) OX=83333 GN=entA PE=1 SV=1	0	65.194	46	10	11	40	10	248	26.2	5.14	82.07	10	High	n/a	High	1
FALSE	High	Master Protein	P0A6Y1	Integration host factor subunit beta OS=Escherichia coli (strain K12) OX=83333 GN=ihfB PE=1 SV=1	0	65.173	72	7	10	90	7	94	10.6	9.35	163.16	7	High	High	High	1
FALSE	High	Master Protein	P0ADY7	50S ribosomal protein L16 OS=Escherichia coli (strain K12) OX=83333 GN=rplP PE=1 SV=1	0	65.16	45	5	6	65	5	136	15.3	11.22	196	5	High	High	High	1
FALSE	High	Master Protein	P0AEI1	tRNA-2-methylthio-N(6)-dimethylallyladenosine synthase OS=Escherichia coli (strain K12) OX=83333 GN=miaB PE=1 SV=1	0	64.859	36	15	15	18	15	474	53.6	5.34	42.67	15	n/a	High	n/a	1
FALSE	High	Master Protein	P0ABA4	ATP synthase subunit delta OS=Escherichia coli (strain K12) OX=83333 GN=atpH PE=1 SV=1	0	64.845	53	7	9	50	7	177	19.3	5.02	126.24	7	High	High	High	1
FALSE	High	Master Protein	P0AE88	Transcriptional regulatory protein CpxR OS=Escherichia coli (strain K12) OX=83333 GN=cpxR PE=1 SV=1	0	64.79	47	10	12	55	10	232	26.3	5.66	80.22	10	High	High	High	1
FALSE	High	Master Protein	P0A988	Beta sliding clamp OS=Escherichia coli (strain K12) OX=83333 GN=dnaN PE=1 SV=1	0	64.713	32	11	12	47	11	366	40.6	5.39	69.58	11	High	High	High	1
FALSE	High	Master Protein	P76015	PEP-dependent dihydroxyacetone kinase, dihydroxyacetone-binding subunit DhaK OS=Escherichia coli (strain K12) OX=83333 GN=dhaK PE=1 SV=2	0	64.696	30	7	7	21	7	356	38.2	4.98	51.33	7	High	High	High	1
FALSE	High	Master Protein	P17952	UDP-N-acetylmuramate--L-alanine ligase OS=Escherichia coli (strain K12) OX=83333 GN=murC PE=1 SV=2	0	64.668	32	12	12	43	12	491	53.6	5.85	58.95	12	High	High	High	1
FALSE	High	Master Protein	P15042	DNA ligase OS=Escherichia coli (strain K12) OX=83333 GN=ligA PE=1 SV=2	0	64.632	29	16	16	34	16	671	73.6	5.54	40.65	16	High	High	High	1
FALSE	High	Master Protein	P45955	Cell division coordinator CpoB OS=Escherichia coli (strain K12) OX=83333 GN=cpoB PE=1 SV=2	0	64.556	53	10	10	31	10	263	28.2	8.65	76.49	10	High	High	High	1
FALSE	High	Master Protein	P0ACI0	Right origin-binding protein OS=Escherichia coli (strain K12) OX=83333 GN=rob PE=1 SV=1	0	64.533	45	12	13	54	12	289	33.1	7.17	93.53	12	High	High	High	1
FALSE	High	Master Protein	P06721	Cystathionine beta-lyase MetC OS=Escherichia coli (strain K12) OX=83333 GN=metC PE=1 SV=1	0	64.502	36	12	12	39	12	395	43.2	6.47	66.65	12	High	High	High	1
FALSE	High	Master Protein	P13024	Protein FdhE OS=Escherichia coli (strain K12) OX=83333 GN=fdhE PE=1 SV=2	0	64.457	48	11	11	20	11	309	34.7	5.12	46.27	11	n/a	High	n/a	1
FALSE	High	Master Protein	P0ACD4	Iron-sulfur cluster assembly scaffold protein IscU OS=Escherichia coli (strain K12) OX=83333 GN=iscU PE=1 SV=1	0	64.162	70	7	9	41	7	128	13.8	4.93	100.81	7	High	High	High	1
FALSE	High	Master Protein	P75797	Glutathione-binding protein GsiB OS=Escherichia coli (strain K12) OX=83333 GN=gsiB PE=1 SV=1	0	64.122	40	14	14	34	14	512	56.4	8.28	57.85	14	High	High	High	1
FALSE	High	Master Protein	P45523	FKBP-type peptidyl-prolyl cis-trans isomerase FkpA OS=Escherichia coli (strain K12) OX=83333 GN=fkpA PE=1 SV=1	0	63.967	43	10	11	76	10	270	28.9	8.47	160.37	10	High	High	High	1
FALSE	High	Master Protein	P77774	Outer membrane protein assembly factor BamB OS=Escherichia coli (strain K12) OX=83333 GN=bamB PE=1 SV=1	0	63.837	36	10	10	36	10	392	41.9	4.91	103.2	10	High	High	High	1
FALSE	High	Master Protein	P09551	Lysine/arginine/ornithine-binding periplasmic protein OS=Escherichia coli (strain K12) OX=83333 GN=argT PE=1 SV=3	0	63.738	48	10	10	51	9	260	28	5.86	122.92	10	High	High	High	1
FALSE	High	Master Protein	P24203	Zinc chaperone YjiA OS=Escherichia coli (strain K12) OX=83333 GN=yjiA PE=1 SV=3	0	63.647	31	10	11	31	10	318	35.6	4.92	75.1	10	High	High	High	1
FALSE	High	Master Protein	P0A9S7	High-affinity branched-chain amino acid transport ATP-binding protein LivG OS=Escherichia coli (strain K12) OX=83333 GN=livG PE=3 SV=1	0	63.453	52	12	12	32	12	255	28.4	7.18	62.97	12	High	n/a	High	1	Met-loss [N-Term]
FALSE	High	Master Protein	P34209	Protein YdcF OS=Escherichia coli (strain K12) OX=83333 GN=ydcF PE=1 SV=3	0	63.449	52	9	9	29	9	266	29.7	5.87	71.21	9	High	High	High	1
FALSE	High	Master Protein	P06988	Histidinol dehydrogenase OS=Escherichia coli (strain K12) OX=83333 GN=hisD PE=1 SV=5	0	63.426	33	12	12	53	12	434	46.1	5.17	97.06	12	High	High	High	1	Met-loss [N-Term]
FALSE	High	Master Protein	P29018	ATP-binding/permease protein CydD OS=Escherichia coli (strain K12) OX=83333 GN=cydD PE=1 SV=3	0	63.338	26	14	14	42	14	588	65	6.43	76.42	14	High	High	High	1
FALSE	High	Master Protein	P75818	Uncharacterized lipoprotein YbjP OS=Escherichia coli (strain K12) OX=83333 GN=ybjP PE=1 SV=1	0	63.336	51	6	6	54	6	171	19	6.54	143.74	6	High	High	High	1
FALSE	High	Master Protein	P0AFU8	Riboflavin synthase OS=Escherichia coli (strain K12) OX=83333 GN=ribC PE=1 SV=1	0	63.277	60	10	10	41	10	213	23.4	5.99	78.83	10	High	High	High	1
FALSE	High	Master Protein	P25397	Tellurite methyltransferase OS=Escherichia coli (strain K12) OX=83333 GN=tehB PE=1 SV=1	0	62.886	49	11	12	61	11	197	22.5	7.33	80.87	11	High	High	High	1
FALSE	High	Master Protein	P0AEE1	Inner membrane lipoprotein DcrB OS=Escherichia coli (strain K12) OX=83333 GN=dcrB PE=1 SV=1	0	62.865	65	9	11	52	9	185	19.8	5.33	128.24	9	High	High	High	1
FALSE	High	Master Protein	P0A7T3	30S ribosomal protein S16 OS=Escherichia coli (strain K12) OX=83333 GN=rpsP PE=1 SV=1	0	62.774	52	5	5	102	5	82	9.2	10.55	329.94	5	High	High	High	1
FALSE	High	Master Protein	P0ABS1	RNA polymerase-binding transcription factor DksA OS=Escherichia coli (strain K12) OX=83333 GN=dksA PE=1 SV=1	0	62.602	65	7	8	60	7	151	17.5	5.12	142.16	7	High	High	High	1
FALSE	High	Master Protein	P0AES9	Acid stress chaperone HdeA OS=Escherichia coli (strain K12) OX=83333 GN=hdeA PE=1 SV=1	0	62.599	65	4	5	56	4	110	11.9	5.25	271.61	4	High	High	High	1
FALSE	High	Master Protein	P06610	Thioredoxin/glutathione peroxidase BtuE OS=Escherichia coli (strain K12) OX=83333 GN=btuE PE=1 SV=1	0	62.48	64	8	8	49	8	183	20.5	4.91	113.69	8	High	High	High	1
FALSE	High	Master Protein	P69411	Outer membrane lipoprotein RcsF OS=Escherichia coli (strain K12) OX=83333 GN=rcsF PE=1 SV=1	0	62.392	65	5	5	40	5	134	14.2	9.13	119.63	5	High	High	High	1
FALSE	High	Master Protein	P0ACB2	Delta-aminolevulinic acid dehydratase OS=Escherichia coli (strain K12) OX=83333 GN=hemB PE=1 SV=2	0	62.337	47	12	14	62	12	324	35.6	5.39	117.09	12	High	High	High	1	Met-loss [N-Term]
FALSE	High	Master Protein	P0ADY3	50S ribosomal protein L14 OS=Escherichia coli (strain K12) OX=83333 GN=rplN PE=1 SV=1	0	62.004	58	7	9	90	7	123	13.5	10.42	220	7	High	High	High	1
FALSE	High	Master Protein	P0A8I3	Peroxide stress resistance protein YaaA OS=Escherichia coli (strain K12) OX=83333 GN=yaaA PE=1 SV=1	0	61.953	48	11	15	57	11	258	29.6	7.47	93.28	11	High	High	High	1
FALSE	High	Master Protein	P25539	Riboflavin biosynthesis protein RibD OS=Escherichia coli (strain K12) OX=83333 GN=ribD PE=1 SV=1	0	61.941	50	14	14	34	14	367	40.3	7.59	61.2	14	High	High	High	1
FALSE	High	Master Protein	P31057	3-methyl-2-oxobutanoate hydroxymethyltransferase OS=Escherichia coli (strain K12) OX=83333 GN=panB PE=1 SV=1	0	61.845	28	5	7	61	5	264	28.2	5.3	154.09	5	High	High	High	1
FALSE	High	Master Protein	P0AEV4	Formate hydrogenlyase regulatory protein HycA OS=Escherichia coli (strain K12) OX=83333 GN=hycA PE=1 SV=1	0	61.782	48	7	7	17	7	153	17.6	6.19	59.67	7	n/a	High	n/a	1	Met-loss [N-Term]
FALSE	High	Master Protein	P0A763	Nucleoside diphosphate kinase OS=Escherichia coli (strain K12) OX=83333 GN=ndk PE=1 SV=2	0	61.472	64	7	8	57	7	143	15.5	5.81	124.3	7	High	High	High	1
FALSE	High	Master Protein	P30863	2,5-diketo-D-gluconic acid reductase B OS=Escherichia coli (strain K12) OX=83333 GN=dkgB PE=1 SV=2	0	61.456	58	12	12	30	12	267	29.4	5.69	55.88	12	High	High	High	1	Met-loss [N-Term]
FALSE	High	Master Protein	P0AG82	Phosphate-binding protein PstS OS=Escherichia coli (strain K12) OX=83333 GN=pstS PE=1 SV=1	0	61.396	42	14	14	48	14	346	37	8.47	53.87	14	High	High	High	1
FALSE	High	Master Protein	P15038	DNA helicase IV OS=Escherichia coli (strain K12) OX=83333 GN=helD PE=1 SV=2	0	61.376	22	15	15	50	15	684	77.9	8.27	70.79	15	High	High	High	1
FALSE	High	None	P14407	Fumarate hydratase class I, anaerobic OS=Escherichia coli (strain K12) OX=83333 GN=fumB PE=1 SV=2	0	61.308	26	11	11	35	11	548	60.1	6.29	73.46	11	High	High	High	1
FALSE	High	Master Protein	P0A955	KHG/KDPG aldolase OS=Escherichia coli (strain K12) OX=83333 GN=eda PE=1 SV=1	0	61.278	58	10	11	93	10	213	22.3	5.67	188.42	10	High	High	High	1
FALSE	High	Master Protein	P0A894	RNase adapter protein RapZ OS=Escherichia coli (strain K12) OX=83333 GN=rapZ PE=1 SV=1	0	61.1	36	9	12	53	9	284	32.5	7.24	101.29	9	High	High	High	1	Met-loss [N-Term]
FALSE	High	Master Protein	P04968	L-threonine dehydratase biosynthetic IlvA OS=Escherichia coli (strain K12) OX=83333 GN=ilvA PE=1 SV=1	0	61.062	30	13	14	33	13	514	56.2	5.88	60.95	13	High	n/a	High	1
FALSE	High	Master Protein	P23908	Acetylornithine deacetylase OS=Escherichia coli (strain K12) OX=83333 GN=argE PE=1 SV=2	0	60.581	41	10	10	24	10	383	42.3	5.9	57.04	10	High	High	High	1
FALSE	High	Master Protein	P77667	Protein SufA OS=Escherichia coli (strain K12) OX=83333 GN=sufA PE=1 SV=1	0	60.482	64	5	7	23	5	122	13.3	5.02	69.26	5	High	High	High	1	Met-loss [N-Term]
FALSE	High	Master Protein	P0A9W9	Protein YrdA OS=Escherichia coli (strain K12) OX=83333 GN=yrdA PE=1 SV=1	0	60.446	61	10	11	38	10	184	20.2	5.55	43.65	10	High	High	High	1
FALSE	High	Master Protein	P76143	3-hydroxy-5-phosphonooxypentane-2,4-dione thiolase OS=Escherichia coli (strain K12) OX=83333 GN=lsrF PE=1 SV=1	0	60.321	42	10	10	31	10	291	31.9	6.54	52.23	10	High	High	High	1	Met-loss [N-Term]
FALSE	High	Master Protein	P0AEW6	Guanosine-inosine kinase OS=Escherichia coli (strain K12) OX=83333 GN=gsk PE=1 SV=1	0	60.283	27	9	9	21	9	434	48.4	5.78	40.02	9	High	High	High	1
FALSE	High	Master Protein	P61714	6,7-dimethyl-8-ribityllumazine synthase OS=Escherichia coli (strain K12) OX=83333 GN=ribE PE=1 SV=1	0	60.088	59	7	9	47	7	156	16.1	5.25	121.03	7	High	High	High	1
FALSE	High	Master Protein	P39451	Alcohol dehydrogenase, propanol-preferring OS=Escherichia coli (strain K12) OX=83333 GN=adhP PE=1 SV=1	0	59.755	37	9	9	17	9	336	35.4	6.38	37.43	9	n/a	High	n/a	1
FALSE	High	Master Protein	P0CB39	Phosphoethanolamine transferase EptC OS=Escherichia coli (strain K12) OX=83333 GN=eptC PE=1 SV=1	0	59.628	23	14	15	35	14	577	66.6	7.39	50.26	14	High	High	High	1
FALSE	High	Master Protein	P06720	Alpha-galactosidase OS=Escherichia coli (strain K12) OX=83333 GN=melA PE=1 SV=1	0	59.414	31	13	13	33	13	451	50.6	5.83	48.1	13	High	High	High	1
FALSE	High	Master Protein	P76002	Inhibitor of g-type lysozyme OS=Escherichia coli (strain K12) OX=83333 GN=pliG PE=1 SV=1	0	59.265	65	8	8	61	8	133	14.9	9.5	143.36	8	High	High	High	1
FALSE	High	Master Protein	P13482	Periplasmic trehalase OS=Escherichia coli (strain K12) OX=83333 GN=treA PE=1 SV=1	0	59.158	28	13	13	44	13	565	63.6	5.9	78.91	13	High	High	High	1
FALSE	High	Master Protein	P37647	2-dehydro-3-deoxygluconokinase OS=Escherichia coli (strain K12) OX=83333 GN=kdgK PE=1 SV=1	0	58.827	31	9	9	60	9	309	33.9	5.03	94.7	9	High	High	High	1
FALSE	High	Master Protein	P0AAV6	Uncharacterized protein YbgS OS=Escherichia coli (strain K12) OX=83333 GN=ybgS PE=3 SV=1	0	58.783	44	4	6	27	4	126	12.9	4.88	94.29	4	High	High	High	1
FALSE	High	Master Protein	P69811	Multiphosphoryl transfer protein OS=Escherichia coli (strain K12) OX=83333 GN=fruB PE=1 SV=1	0	58.755	30	8	8	28	8	376	39.6	4.94	61.91	8	High	High	High	1
FALSE	High	Master Protein	P37051	Formyltetrahydrofolate deformylase OS=Escherichia coli (strain K12) OX=83333 GN=purU PE=1 SV=1	0	58.532	51	11	11	58	11	280	31.9	7.01	89.26	11	High	High	High	1
FALSE	High	Master Protein	P0A9L8	Pyrroline-5-carboxylate reductase OS=Escherichia coli (strain K12) OX=83333 GN=proC PE=1 SV=1	0	58.394	36	7	8	33	7	269	28.1	5.9	81.33	7	High	High	High	1
FALSE	High	Master Protein	P0A905	Outer membrane lipoprotein SlyB OS=Escherichia coli (strain K12) OX=83333 GN=slyB PE=2 SV=1	0	58.321	70	6	7	39	6	155	15.6	9.31	139.83	6	High	High	High	1
FALSE	High	Master Protein	P60752	ATP-dependent lipid A-core flippase OS=Escherichia coli (strain K12) OX=83333 GN=msbA PE=1 SV=1	0	58.308	29	16	16	32	16	582	64.4	8.54	50.07	16	High	High	High	1
FALSE	High	Master Protein	P0AF24	Ribonucleotide monophosphatase NagD OS=Escherichia coli (strain K12) OX=83333 GN=nagD PE=1 SV=1	0	58.256	44	7	7	27	7	250	27.1	5.41	66.03	7	High	High	High	1
FALSE	High	Master Protein	P00887	Phospho-2-dehydro-3-deoxyheptonate aldolase, Trp-sensitive OS=Escherichia coli (strain K12) OX=83333 GN=aroH PE=1 SV=4	0	58.231	33	11	11	50	11	348	38.7	6.9	87.27	11	High	High	High	1
FALSE	High	Master Protein	P0A9V1	Lipopolysaccharide export system ATP-binding protein LptB OS=Escherichia coli (strain K12) OX=83333 GN=lptB PE=1 SV=2	0	58.217	56	10	11	31	9	241	26.8	5.99	60.93	10	High	High	High	1
FALSE	High	Master Protein	P27278	Trifunctional NAD biosynthesis/regulator protein NadR OS=Escherichia coli (strain K12) OX=83333 GN=nadR PE=1 SV=2	0	58.069	33	12	12	36	12	410	47.3	5.63	51.53	12	High	High	High	1
FALSE	High	Master Protein	P63389	Probable ATP-binding protein YheS OS=Escherichia coli (strain K12) OX=83333 GN=yheS PE=1 SV=1	0	57.999	26	14	14	26	14	637	71.8	5.73	37.87	14	High	High	High	1
FALSE	High	Master Protein	P42599	Uncharacterized oxidoreductase YgjR OS=Escherichia coli (strain K12) OX=83333 GN=ygjR PE=3 SV=3	0	57.924	30	10	10	43	9	328	36.2	6.06	92.27	10	High	High	High	1
FALSE	High	Master Protein	P0AEG4	Thiol:disulfide interchange protein DsbA OS=Escherichia coli (strain K12) OX=83333 GN=dsbA PE=1 SV=1	0	57.834	55	9	10	43	9	208	23.1	6.34	91.08	9	High	High	High	1
FALSE	High	Master Protein	P0AG16	Amidophosphoribosyltransferase OS=Escherichia coli (strain K12) OX=83333 GN=purF PE=1 SV=2	0	57.809	27	11	12	33	11	505	56.5	5.52	62.63	11	High	High	High	1	Met-loss [N-Term]
FALSE	High	Master Protein	P68066	Autonomous glycyl radical cofactor OS=Escherichia coli (strain K12) OX=83333 GN=grcA PE=1 SV=1	0	57.64	81	11	11	79	9	127	14.3	5.17	108.07	11	High	High	High	1
FALSE	High	Master Protein	P04036	4-hydroxy-tetrahydrodipicolinate reductase OS=Escherichia coli (strain K12) OX=83333 GN=dapB PE=1 SV=1	0	57.528	44	10	11	47	10	273	28.7	5.76	82.8	10	High	High	High	1
FALSE	High	Master Protein	P30126	3-isopropylmalate dehydratase small subunit OS=Escherichia coli (strain K12) OX=83333 GN=leuD PE=1 SV=3	0	57.368	70	9	9	28	9	201	22.5	5.39	59.32	9	High	n/a	High	1
FALSE	High	Master Protein	P00894	Acetolactate synthase isozyme 3 small subunit OS=Escherichia coli (strain K12) OX=83333 GN=ilvH PE=1 SV=3	0	57.363	70	12	12	50	12	163	18	8.43	85.98	12	High	High	High	1
FALSE	High	Master Protein	P62768	UPF0325 protein YaeH OS=Escherichia coli (strain K12) OX=83333 GN=yaeH PE=3 SV=1	0	57.326	73	13	13	89	13	128	15.1	7.18	171.07	13	High	High	High	1
FALSE	High	Master Protein	P04128	Type-1 fimbrial protein, A chain OS=Escherichia coli (strain K12) OX=83333 GN=fimA PE=1 SV=2	0	57.308	45	3	3	262	3	182	18.1	5.35	1370.98	3	High	High	High	1
FALSE	High	Master Protein	P0A731	Methylglyoxal synthase OS=Escherichia coli (strain K12) OX=83333 GN=mgsA PE=1 SV=1	0	57.238	32	5	7	38	5	152	16.9	6.64	100.39	5	High	High	High	1
FALSE	High	Master Protein	P0AF36	Cell division protein ZapB OS=Escherichia coli (strain K12) OX=83333 GN=zapB PE=1 SV=1	0	57.173	64	5	6	40	5	81	9.6	4.67	102.73	5	High	High	High	1
FALSE	High	Master Protein	P31142	3-mercaptopyruvate sulfurtransferase OS=Escherichia coli (strain K12) OX=83333 GN=sseA PE=1 SV=3	0	57.173	40	10	11	50	10	281	30.8	4.69	73.51	10	High	High	High	1
FALSE	High	Master Protein	P0ACG1	DNA-binding protein StpA OS=Escherichia coli (strain K12) OX=83333 GN=stpA PE=1 SV=1	0	57.172	61	7	9	68	6	134	15.3	8.4	198.16	7	High	High	High	1	Met-loss [N-Term]
FALSE	High	Master Protein	P39160	D-mannonate oxidoreductase OS=Escherichia coli (strain K12) OX=83333 GN=uxuB PE=3 SV=1	0	57.096	26	12	12	33	11	486	53.5	5.52	50.75	12	High	High	High	1
FALSE	High	Master Protein	P37749	Beta-1,6-galactofuranosyltransferase WbbI OS=Escherichia coli (strain K12) OX=83333 GN=wbbI PE=1 SV=1	0	57.094	28	8	8	22	8	330	37.7	6.25	54.92	8	High	High	High	1
FALSE	High	Master Protein	P0AG80	sn-glycerol-3-phosphate-binding periplasmic protein UgpB OS=Escherichia coli (strain K12) OX=83333 GN=ugpB PE=1 SV=1	0	57.089	40	16	16	30	16	438	48.4	6.73	26.3	16	High	High	High	1
FALSE	High	Master Protein	P45470	Protein/nucleic acid deglycase 2 OS=Escherichia coli (strain K12) OX=83333 GN=yhbO PE=1 SV=2	0	57.048	56	9	9	29	9	172	18.8	5.47	52.16	9	High	High	High	1
FALSE	High	Master Protein	P0ADK0	Uncharacterized protein YiaF OS=Escherichia coli (strain K12) OX=83333 GN=yiaF PE=4 SV=2	0	57.005	43	7	8	38	7	236	25.6	6.55	104.98	7	High	High	High	1
FALSE	High	Master Protein	P28248	dCTP deaminase OS=Escherichia coli (strain K12) OX=83333 GN=dcd PE=1 SV=1	0	56.989	38	5	7	47	5	193	21.2	5.91	96.26	5	High	High	High	1
FALSE	High	Master Protein	P63235	Glutamate/gamma-aminobutyrate antiporter OS=Escherichia coli (strain K12) OX=83333 GN=gadC PE=1 SV=1	0	56.95	14	8	10	113	8	511	55	8.65	220.39	8	High	High	High	1
FALSE	High	Master Protein	P02413	50S ribosomal protein L15 OS=Escherichia coli (strain K12) OX=83333 GN=rplO PE=1 SV=1	0	56.472	62	10	11	116	10	144	15	11.18	275.54	10	High	High	High	1
FALSE	High	Master Protein	P33920	Nucleoid-associated protein YejK OS=Escherichia coli (strain K12) OX=83333 GN=yejK PE=1 SV=3	0	56.461	46	10	10	19	10	335	37.8	4.97	43.16	10	High	High	High	1	Met-loss [N-Term]
FALSE	High	Master Protein	P76576	Ancillary SecYEG translocon subunit OS=Escherichia coli (strain K12) OX=83333 GN=yfgM PE=1 SV=1	0	56.446	65	9	9	30	9	206	22.2	5.16	90.26	9	High	High	High	1
FALSE	High	Master Protein	P0AG20	GTP pyrophosphokinase OS=Escherichia coli (strain K12) OX=83333 GN=relA PE=1 SV=1	0	56.096	22	14	14	19	14	744	83.8	6.77	25.83	14	High	High	High	1
FALSE	High	Master Protein	P24186	Bifunctional protein FolD OS=Escherichia coli (strain K12) OX=83333 GN=folD PE=1 SV=4	0	55.91	27	7	7	43	7	288	31	6.09	97.08	7	High	High	High	1
FALSE	High	Master Protein	P39286	Small ribosomal subunit biogenesis GTPase RsgA OS=Escherichia coli (strain K12) OX=83333 GN=rsgA PE=1 SV=2	0	55.836	44	11	11	24	11	350	39.2	5.92	35.39	11	High	High	High	1
FALSE	High	Master Protein	P0AET2	Acid stress chaperone HdeB OS=Escherichia coli (strain K12) OX=83333 GN=hdeB PE=1 SV=1	0	55.782	63	6	10	119	6	108	12	6.01	277.95	6	High	High	High	1
FALSE	High	Master Protein	P42641	GTPase ObgE/CgtA OS=Escherichia coli (strain K12) OX=83333 GN=obgE PE=1 SV=1	0	55.656	29	9	10	29	9	390	43.3	4.88	53.96	9	High	High	High	1
FALSE	High	Master Protein	P08194	Glycerol-3-phosphate transporter OS=Escherichia coli (strain K12) OX=83333 GN=glpT PE=1 SV=1	0	55.52	20	8	11	26	8	452	50.3	8.46	45.79	8	High	High	High	1
FALSE	High	Master Protein	P0AG86	Protein-export protein SecB OS=Escherichia coli (strain K12) OX=83333 GN=secB PE=1 SV=1	0	55.325	65	6	8	79	6	155	17.3	4.37	190.38	6	High	High	High	1	Met-loss+Acetyl [N-Term]
FALSE	High	Master Protein	P00935	Cystathionine gamma-synthase OS=Escherichia coli (strain K12) OX=83333 GN=metB PE=1 SV=1	0	55.255	29	9	9	33	9	386	41.5	6.47	71.06	9	High	High	High	1
FALSE	High	Master Protein	P0ACB0	Replicative DNA helicase OS=Escherichia coli (strain K12) OX=83333 GN=dnaB PE=1 SV=1	0	55.254	35	15	15	28	15	471	52.4	5.06	33.96	15	High	High	High	1
FALSE	High	Master Protein	P27828	UDP-N-acetylglucosamine 2-epimerase OS=Escherichia coli (strain K12) OX=83333 GN=wecB PE=1 SV=2	0	55.144	25	8	8	31	8	376	42.2	6.35	56.85	8	High	High	High	1
FALSE	High	Master Protein	P76243	Uncharacterized protein YeaO OS=Escherichia coli (strain K12) OX=83333 GN=yeaO PE=4 SV=2	0	55.117	71	8	8	37	8	115	13.4	6.79	79.1	8	High	High	High	1
FALSE	High	Master Protein	P75913	Glyoxylate/hydroxypyruvate reductase A OS=Escherichia coli (strain K12) OX=83333 GN=ghrA PE=1 SV=2	0	55.049	49	11	11	32	11	312	35.3	6.8	58.59	11	High	High	High	1
FALSE	High	Master Protein	P0AAB8	Universal stress protein D OS=Escherichia coli (strain K12) OX=83333 GN=uspD PE=2 SV=1	0	54.829	51	6	7	40	6	142	16.3	6.87	78.36	6	High	High	High	1
FALSE	High	Master Protein	P20605	Probable protein adenylyltransferase Fic OS=Escherichia coli (strain K12) OX=83333 GN=fic PE=1 SV=1	0	54.691	51	7	7	23	7	200	22.9	5.27	53.25	7	High	High	High	1
FALSE	High	Master Protein	P0A749	UDP-N-acetylglucosamine 1-carboxyvinyltransferase OS=Escherichia coli (strain K12) OX=83333 GN=murA PE=1 SV=1	0	54.472	36	15	15	44	15	419	44.8	6.16	48.11	15	High	High	High	1
FALSE	High	Master Protein	P30870	Bifunctional glutamine synthetase adenylyltransferase/adenylyl-removing enzyme OS=Escherichia coli (strain K12) OX=83333 GN=glnE PE=1 SV=2	0	54.432	14	12	12	30	12	946	108.4	5.2	49.46	12	High	High	High	1
FALSE	High	Master Protein	P0C0S1	Small-conductance mechanosensitive channel OS=Escherichia coli (strain K12) OX=83333 GN=mscS PE=1 SV=1	0	54.431	36	8	8	69	8	286	30.9	8.34	172.26	8	High	High	High	1
FALSE	High	Master Protein	P40120	Glucans biosynthesis protein D OS=Escherichia coli (strain K12) OX=83333 GN=mdoD PE=1 SV=3	0	54.333	30	14	14	22	14	551	62.7	6.32	27.51	14	High	High	High	1
FALSE	High	Master Protein	P77150	Pyridoxal kinase PdxY OS=Escherichia coli (strain K12) OX=83333 GN=pdxY PE=1 SV=3	0	54.281	39	7	7	16	7	287	31.3	6.52	39.31	7	High	High	High	1
FALSE	High	Master Protein	P27250	Aldehyde reductase Ahr OS=Escherichia coli (strain K12) OX=83333 GN=ahr PE=1 SV=2	0	54.234	32	8	9	24	8	339	36.5	6.28	49.51	8	High	High	High	1
FALSE	High	Master Protein	P77581	Succinylornithine transaminase OS=Escherichia coli (strain K12) OX=83333 GN=astC PE=1 SV=1	0	54.109	33	9	9	17	8	406	43.6	6.35	42.54	9	High	High	High	1
FALSE	High	Master Protein	P09158	Polyamine aminopropyltransferase OS=Escherichia coli (strain K12) OX=83333 GN=speE PE=1 SV=2	0	54.035	35	7	7	60	7	288	32.3	5.66	136.56	7	High	High	High	1
FALSE	High	Master Protein	P0A6L9	Co-chaperone protein HscB OS=Escherichia coli (strain K12) OX=83333 GN=hscB PE=1 SV=1	0	53.765	74	9	9	18	9	171	20.1	5.19	33.98	9	High	High	High	1
FALSE	High	Master Protein	P60664	Imidazole glycerol phosphate synthase subunit HisF OS=Escherichia coli (strain K12) OX=83333 GN=hisF PE=1 SV=1	0	53.689	51	10	10	33	10	258	28.4	5.2	53.75	10	High	High	High	1
FALSE	High	Master Protein	P0AAB4	3-octaprenyl-4-hydroxybenzoate carboxy-lyase OS=Escherichia coli (strain K12) OX=83333 GN=ubiD PE=1 SV=1	0	53.581	31	13	15	36	13	497	55.6	5.5	51.91	13	High	High	High	1
FALSE	High	Master Protein	Q46920	NADPH-dependent 7-cyano-7-deazaguanine reductase OS=Escherichia coli (strain K12) OX=83333 GN=queF PE=1 SV=1	0	53.355	41	11	11	36	11	282	32.6	6.13	60.29	11	High	High	High	1	Met-loss [N-Term]
FALSE	High	Master Protein	P16681	Protein YjdN OS=Escherichia coli (strain K12) OX=83333 GN=yjdN PE=4 SV=1	0	53.331	83	8	8	19	8	147	16.2	5.2	59.65	8	High	High	n/a	1	Met-loss [N-Term]
FALSE	High	Master Protein	P0AEU7	Chaperone protein Skp OS=Escherichia coli (strain K12) OX=83333 GN=skp PE=1 SV=1	0	53.143	52	7	9	226	7	161	17.7	9.7	786.2	7	High	High	High	1
FALSE	High	Master Protein	P36929	Ribosomal RNA small subunit methyltransferase B OS=Escherichia coli (strain K12) OX=83333 GN=rsmB PE=1 SV=2	0	53.098	35	9	9	19	9	429	48.3	7.52	47.8	9	High	High	High	1
FALSE	High	Master Protein	P0AA25	Thioredoxin 1 OS=Escherichia coli (strain K12) OX=83333 GN=trxA PE=1 SV=2	0	53.05	48	4	5	61	4	109	11.8	4.88	191.46	4	High	High	High	1
FALSE	High	Master Protein	P43672	ATP-binding protein Uup OS=Escherichia coli (strain K12) OX=83333 GN=uup PE=1 SV=2	0	53.011	21	11	11	28	11	635	72	5.5	92.32	11	High	High	High	1
FALSE	High	Master Protein	P26459	Cytochrome bd-II ubiquinol oxidase subunit 1 OS=Escherichia coli (strain K12) OX=83333 GN=appC PE=1 SV=1	0	52.938	26	9	9	13	9	514	57.9	7.34	33.52	9	n/a	High	n/a	1
FALSE	High	Master Protein	P0A9I3	Glycine cleavage system transcriptional repressor OS=Escherichia coli (strain K12) OX=83333 GN=gcvR PE=1 SV=2	0	52.925	44	4	4	32	4	190	20.8	5.68	104.71	4	High	High	High	1	Met-loss [N-Term]
FALSE	High	Master Protein	P0A8X2	Protein YceI OS=Escherichia coli (strain K12) OX=83333 GN=yceI PE=1 SV=1	0	52.734	44	8	8	38	8	191	20.9	5.91	90.68	8	High	High	High	1
FALSE	High	Master Protein	P0A917	Outer membrane protein X OS=Escherichia coli (strain K12) OX=83333 GN=ompX PE=1 SV=1	0	52.546	47	6	7	81	6	171	18.6	7.17	213.81	6	High	High	High	1
FALSE	High	Master Protein	P0ACY1	Putative NAD(P)H nitroreductase YdjA OS=Escherichia coli (strain K12) OX=83333 GN=ydjA PE=1 SV=1	0	52.533	63	9	9	53	9	183	20	6.79	139.52	9	High	High	High	1
FALSE	High	Master Protein	P0A7J7	50S ribosomal protein L11 OS=Escherichia coli (strain K12) OX=83333 GN=rplK PE=1 SV=2	0	52.501	43	6	9	104	6	142	14.9	9.63	226.96	6	High	High	High	1
FALSE	High	Master Protein	P0A8K1	Phosphatidylserine decarboxylase proenzyme OS=Escherichia coli (strain K12) OX=83333 GN=psd PE=1 SV=1	0	52.438	43	10	10	33	10	322	35.9	5.73	50.66	10	High	High	High	1
FALSE	High	Master Protein	P29217	UPF0502 protein YceH OS=Escherichia coli (strain K12) OX=83333 GN=yceH PE=1 SV=3	0	52.394	68	11	11	48	11	215	24.2	5.06	87.59	11	High	High	High	1
FALSE	High	Master Protein	P08390	USG-1 protein OS=Escherichia coli (strain K12) OX=83333 GN=usg PE=1 SV=1	0	52.355	33	10	10	20	10	337	36.3	4.48	44.77	10	High	High	High	1
FALSE	High	Master Protein	P46852	Quercetin 2,3-dioxygenase OS=Escherichia coli (strain K12) OX=83333 GN=yhhW PE=1 SV=1	0	52.281	40	9	9	37	9	231	26.3	5.43	74.7	9	High	High	High	1
FALSE	High	Master Protein	P0A832	SsrA-binding protein OS=Escherichia coli (strain K12) OX=83333 GN=smpB PE=1 SV=2	0	52.22	26	8	8	35	8	160	18.3	9.89	83.58	8	High	High	High	1
FALSE	High	Master Protein	P0AG07	Ribulose-phosphate 3-epimerase OS=Escherichia coli (strain K12) OX=83333 GN=rpe PE=1 SV=1	0	52.119	52	10	11	28	10	225	24.5	5.31	53.52	10	High	High	High	1
FALSE	High	Master Protein	P0A6C8	Acetylglutamate kinase OS=Escherichia coli (strain K12) OX=83333 GN=argB PE=1 SV=1	0	52.048	48	9	9	34	9	258	27.1	5.62	34.43	9	High	n/a	High	1
FALSE	High	Master Protein	P13039	Iron(III) enterobactin esterase OS=Escherichia coli (strain K12) OX=83333 GN=fes PE=1 SV=2	0	52.021	35	10	11	25	10	400	45.6	6.54	24.52	10	High	n/a	High	1
FALSE	High	Master Protein	P76402	UPF0339 protein YegP OS=Escherichia coli (strain K12) OX=83333 GN=yegP PE=1 SV=2	0	51.99	53	5	7	69	5	110	12	9.44	178.23	5	High	High	High	1	Met-loss [N-Term]
FALSE	High	Master Protein	P31130	Uncharacterized protein YdeI OS=Escherichia coli (strain K12) OX=83333 GN=ydeI PE=3 SV=1	0	51.964	39	5	6	30	5	130	14.1	6.95	67.73	5	High	High	High	1
FALSE	High	Master Protein	P04425	Glutathione synthetase OS=Escherichia coli (strain K12) OX=83333 GN=gshB PE=1 SV=1	0	51.961	33	8	8	32	8	316	35.5	5.22	71.48	8	High	High	High	1
FALSE	High	Master Protein	P0A6P7	Probable GTP-binding protein EngB OS=Escherichia coli (strain K12) OX=83333 GN=engB PE=1 SV=1	0	51.742	49	8	8	20	8	210	23.5	7.49	51.87	8	High	High	High	1
FALSE	High	Master Protein	P0AEC3	Aerobic respiration control sensor protein ArcB OS=Escherichia coli (strain K12) OX=83333 GN=arcB PE=1 SV=1	0	51.659	20	14	14	28	14	778	87.9	5.1	40.56	14	High	High	High	1
FALSE	High	Master Protein	P0A7K6	50S ribosomal protein L19 OS=Escherichia coli (strain K12) OX=83333 GN=rplS PE=1 SV=2	0	51.63	66	7	7	81	7	115	13.1	10.62	221.01	7	High	High	High	1
FALSE	High	Master Protein	P0ACB7	Protein HemY OS=Escherichia coli (strain K12) OX=83333 GN=hemY PE=1 SV=1	0	51.62	30	11	12	39	11	398	45.2	8.53	69.9	11	High	High	High	1
FALSE	High	Master Protein	P0C0L7	Proline/betaine transporter OS=Escherichia coli (strain K12) OX=83333 GN=proP PE=1 SV=1	0	51.547	15	7	7	38	7	500	54.8	7.24	91.34	7	High	High	High	1
FALSE	High	Master Protein	P0A8F4	Uridine kinase OS=Escherichia coli (strain K12) OX=83333 GN=udk PE=3 SV=1	0	51.501	58	10	10	27	10	213	24.3	6.87	34.07	10	High	High	High	1	Met-loss [N-Term]
FALSE	High	Master Protein	P0A6F9	Co-chaperonin GroES OS=Escherichia coli (strain K12) OX=83333 GN=groES PE=1 SV=1	0	51.391	62	5	8	175	5	97	10.4	5.24	463.56	5	High	High	High	1	Met-loss [N-Term]; Acetyl [N-Term]
FALSE	High	Master Protein	P07102	Phytase AppA OS=Escherichia coli (strain K12) OX=83333 GN=appA PE=1 SV=2	0	51.376	26	9	9	15	9	432	47	6.73	33.5	9	High	High	High	1
FALSE	High	Master Protein	P0AFM6	Phage shock protein A OS=Escherichia coli (strain K12) OX=83333 GN=pspA PE=1 SV=2	0	51.371	47	12	12	36	12	222	25.5	5.49	48.96	12	High	High	High	1
FALSE	High	Master Protein	Q46871	NADPH-dependent ferric-chelate reductase OS=Escherichia coli (strain K12) OX=83333 GN=yqjH PE=1 SV=1	0	51.25	35	8	8	39	8	254	28.9	5.83	71.98	8	High	High	High	1
FALSE	High	Master Protein	P76027	Oligopeptide transport ATP-binding protein OppD OS=Escherichia coli (strain K12) OX=83333 GN=oppD PE=1 SV=2	0	51.249	31	9	10	27	8	337	37.2	6.1	37.65	9	High	High	High	1	Met-loss+Acetyl [N-Term]
FALSE	High	Master Protein	P75728	3-demethoxyubiquinol 3-hydroxylase OS=Escherichia coli (strain K12) OX=83333 GN=ubiF PE=1 SV=1	0	51.183	28	8	8	24	8	391	42.9	7.15	43.07	8	High	High	High	1
FALSE	High	Master Protein	P0AE14	Protein AmpE OS=Escherichia coli (strain K12) OX=83333 GN=ampE PE=1 SV=1	0	51.033	29	6	6	29	6	284	32.1	9.7	59.72	6	High	High	High	1
FALSE	High	Master Protein	P77717	Uncharacterized lipoprotein YbaY OS=Escherichia coli (strain K12) OX=83333 GN=ybaY PE=1 SV=1	0	51.021	63	5	5	41	5	190	19.4	8.15	132.93	5	High	High	High	1
FALSE	High	Master Protein	P23827	Ecotin OS=Escherichia coli (strain K12) OX=83333 GN=eco PE=1 SV=1	0	50.976	57	9	12	31	9	162	18.2	7.12	76.67	9	High	High	High	1
FALSE	High	Master Protein	P0AFQ7	Uncharacterized metal-dependent hydrolase YcfH OS=Escherichia coli (strain K12) OX=83333 GN=ycfH PE=1 SV=1	0	50.929	43	10	11	21	10	265	29.8	5.41	28.59	10	High	High	High	1
FALSE	High	Master Protein	P0A7N1	50S ribosomal protein L31 type B OS=Escherichia coli (strain K12) OX=83333 GN=ykgM PE=1 SV=1	0	50.75	70	5	6	55	5	87	9.9	9.31	140.39	5	High	n/a	High	1
FALSE	High	Master Protein	P0AC13	Dihydropteroate synthase OS=Escherichia coli (strain K12) OX=83333 GN=folP PE=1 SV=1	0	50.738	31	8	8	27	8	282	30.6	6.02	57.43	8	High	High	High	1
FALSE	High	Master Protein	P0A8W5	UPF0301 protein YqgE OS=Escherichia coli (strain K12) OX=83333 GN=yqgE PE=1 SV=1	0	50.603	39	5	7	32	5	187	20.7	5.57	70.75	5	High	High	High	1
FALSE	High	Master Protein	P08331	2',3'-cyclic-nucleotide 2'-phosphodiesterase/3'-nucleotidase OS=Escherichia coli (strain K12) OX=83333 GN=cpdB PE=1 SV=2	0	50.602	24	14	14	28	14	647	70.8	5.73	38.28	14	High	High	High	1
FALSE	High	Master Protein	P77737	Oligopeptide transport ATP-binding protein OppF OS=Escherichia coli (strain K12) OX=83333 GN=oppF PE=3 SV=1	0	50.443	50	14	14	25	14	334	37.2	7.75	34.99	14	High	High	High	1
FALSE	High	Master Protein	P0AC69	Glutaredoxin 4 OS=Escherichia coli (strain K12) OX=83333 GN=grxD PE=1 SV=1	0	50.417	63	7	8	28	7	115	12.9	4.75	62.15	7	High	High	High	1	Met-loss [N-Term]
FALSE	High	Master Protein	P76014	PEP-dependent dihydroxyacetone kinase, ADP-binding subunit DhaL OS=Escherichia coli (strain K12) OX=83333 GN=dhaL PE=1 SV=3	0	50.404	43	8	9	20	8	210	22.6	5.41	34.93	8	High	High	High	1
FALSE	High	Master Protein	P0A7M6	50S ribosomal protein L29 OS=Escherichia coli (strain K12) OX=83333 GN=rpmC PE=1 SV=1	0	50.39	68	5	6	50	5	63	7.3	9.99	145.67	5	High	High	High	1
FALSE	High	Master Protein	P0AFI2	DNA topoisomerase 4 subunit A OS=Escherichia coli (strain K12) OX=83333 GN=parC PE=1 SV=1	0	50.313	19	12	12	19	12	752	83.8	6.68	38.43	12	High	High	High	1
FALSE	High	Master Protein	P0A9K7	Phosphate-specific transport system accessory protein PhoU OS=Escherichia coli (strain K12) OX=83333 GN=phoU PE=1 SV=1	0	50.053	40	9	9	46	9	241	27.4	5.31	78.22	9	High	High	High	1
FALSE	High	Master Protein	P0ACQ4	Hydrogen peroxide-inducible genes activator OS=Escherichia coli (strain K12) OX=83333 GN=oxyR PE=1 SV=1	0	50.041	34	8	8	45	8	305	34.3	6.4	79.06	8	High	High	High	1
FALSE	High	Master Protein	P0AA43	Ribosomal small subunit pseudouridine synthase A OS=Escherichia coli (strain K12) OX=83333 GN=rsuA PE=1 SV=1	0	50.034	34	6	6	34	6	231	25.8	6.18	89.11	6	High	High	High	1
FALSE	High	Master Protein	P09053	Valine--pyruvate aminotransferase OS=Escherichia coli (strain K12) OX=83333 GN=avtA PE=1 SV=3	0	49.985	26	10	10	31	10	417	46.7	5.96	49.88	10	High	High	High	1	Met-loss [N-Term]
FALSE	High	Master Protein	P33643	Ribosomal large subunit pseudouridine synthase D OS=Escherichia coli (strain K12) OX=83333 GN=rluD PE=1 SV=4	0	49.91	28	8	8	29	8	326	37.1	6.81	59.29	8	High	High	High	1
FALSE	High	Master Protein	P0ADA3	Murein hydrolase activator NlpD OS=Escherichia coli (strain K12) OX=83333 GN=nlpD PE=1 SV=1	0	49.858	28	10	11	42	10	379	40.1	9.51	52.28	10	High	High	High	1
FALSE	High	Master Protein	P0AGG2	Acyl-CoA thioesterase 2 OS=Escherichia coli (strain K12) OX=83333 GN=tesB PE=1 SV=2	0	49.85	29	8	8	31	8	286	31.9	6.67	57.89	8	High	High	High	1
FALSE	High	Master Protein	P0ACJ0	Leucine-responsive regulatory protein OS=Escherichia coli (strain K12) OX=83333 GN=lrp PE=1 SV=2	0	49.841	59	10	11	82	10	164	18.9	8.78	146.62	10	High	High	High	1
FALSE	High	Master Protein	P29680	Uroporphyrinogen decarboxylase OS=Escherichia coli (strain K12) OX=83333 GN=hemE PE=3 SV=3	0	49.816	36	11	11	34	11	354	39.2	6.3	53.63	11	High	High	High	1
FALSE	High	Master Protein	P0A9U3	Probable ATP-binding protein YbiT OS=Escherichia coli (strain K12) OX=83333 GN=ybiT PE=1 SV=1	0	49.805	28	14	14	31	14	530	59.8	5.08	49.24	14	High	High	High	1
FALSE	High	Master Protein	P75791	Uncharacterized protein YbiU OS=Escherichia coli (strain K12) OX=83333 GN=ybiU PE=1 SV=1	0	49.787	31	9	9	17	9	421	47.3	5.9	33.24	9	High	High	High	1	Met-loss [N-Term]
FALSE	High	Master Protein	P0A8B5	Nucleoid-associated protein YbaB OS=Escherichia coli (strain K12) OX=83333 GN=ybaB PE=1 SV=1	0	49.776	49	4	7	48	4	109	12	5.07	121.94	4	High	High	High	1
FALSE	High	Master Protein	P11446	N-acetyl-gamma-glutamyl-phosphate reductase OS=Escherichia coli (strain K12) OX=83333 GN=argC PE=1 SV=1	0	49.746	31	7	7	16	7	334	35.9	5.97	40.73	7	High	n/a	High	1
FALSE	High	Master Protein	P68187	Maltose/maltodextrin import ATP-binding protein MalK OS=Escherichia coli (strain K12) OX=83333 GN=malK PE=1 SV=1	0	49.695	29	9	10	31	9	371	41	6.7	47.48	9	High	High	High	1	Met-loss [N-Term]
FALSE	High	Master Protein	P0A847	Queuine tRNA-ribosyltransferase OS=Escherichia coli (strain K12) OX=83333 GN=tgt PE=1 SV=1	0	49.643	34	12	12	22	12	375	42.6	6.4	21.54	12	High	High	High	1
FALSE	High	Master Protein	P76316	D-cysteine desulfhydrase OS=Escherichia coli (strain K12) OX=83333 GN=dcyD PE=1 SV=4	0	49.602	37	11	11	26	11	328	35.1	5.05	40.98	11	High	High	High	1	Met-loss [N-Term]
FALSE	High	Master Protein	P08956	Type I restriction enzyme EcoKI endonuclease subunit OS=Escherichia coli (strain K12) OX=83333 GN=hsdR PE=1 SV=3	0	49.469	13	16	16	24	16	1170	134	5.94	24.86	16	High	High	High	1
FALSE	High	Master Protein	P25906	Pyridoxine 4-dehydrogenase OS=Escherichia coli (strain K12) OX=83333 GN=pdxI PE=1 SV=1	0	49.385	38	7	7	27	7	286	30.7	5.55	59.26	7	High	High	High	1	Met-loss [N-Term]
FALSE	High	Master Protein	P0A6I0	Cytidylate kinase OS=Escherichia coli (strain K12) OX=83333 GN=cmk PE=1 SV=1	0	49.292	63	10	10	39	10	227	24.7	5.85	84.23	10	High	High	High	1	Met-loss [N-Term]
FALSE	High	Master Protein	P11880	UDP-N-acetylmuramoyl-tripeptide--D-alanyl-D-alanine ligase OS=Escherichia coli (strain K12) OX=83333 GN=murF PE=1 SV=2	0	49.288	21	8	8	23	8	452	47.4	5.44	49.47	8	High	High	High	1
FALSE	High	Master Protein	P39315	Quinone oxidoreductase 2 OS=Escherichia coli (strain K12) OX=83333 GN=qorB PE=1 SV=1	0	49.286	41	8	9	19	8	286	29.7	5.58	50.28	8	High	High	High	1
FALSE	High	Master Protein	P37146	Ribonucleoside-diphosphate reductase 2 subunit beta OS=Escherichia coli (strain K12) OX=83333 GN=nrdF PE=1 SV=2	0	49.282	36	10	10	22	10	319	36.4	4.79	53.71	10	High	n/a	High	1
FALSE	High	Master Protein	P77674	Gamma-aminobutyraldehyde dehydrogenase OS=Escherichia coli (strain K12) OX=83333 GN=patD PE=1 SV=1	0	49.239	30	9	9	15	9	474	50.8	6	47.31	9	High	High	High	1
FALSE	High	Master Protein	P0AG24	Bifunctional (p)ppGpp synthase/hydrolase SpoT OS=Escherichia coli (strain K12) OX=83333 GN=spoT PE=1 SV=1	0	49.211	20	11	11	21	11	702	79.3	8.73	31.22	11	High	High	High	1
FALSE	High	Master Protein	P0A6D7	Shikimate kinase 1 OS=Escherichia coli (strain K12) OX=83333 GN=aroK PE=1 SV=2	0	49.157	65	10	10	46	10	173	19.5	5.34	88.97	10	High	High	High	1
FALSE	High	Master Protein	P0A7R5	30S ribosomal protein S10 OS=Escherichia coli (strain K12) OX=83333 GN=rpsJ PE=1 SV=1	0	49.033	58	8	9	152	8	103	11.7	9.69	302.52	8	High	High	High	1
FALSE	High	Master Protein	P09546	Bifunctional protein PutA OS=Escherichia coli (strain K12) OX=83333 GN=putA PE=1 SV=3	0	48.952	11	13	14	24	13	1320	143.7	5.99	32.19	13	High	High	High	1
FALSE	High	Master Protein	P08395	Protease 4 OS=Escherichia coli (strain K12) OX=83333 GN=sppA PE=1 SV=2	0	48.909	26	12	12	21	12	618	67.2	6.04	29.83	12	High	High	High	1
FALSE	High	Master Protein	P0A901	Outer membrane lipoprotein Blc OS=Escherichia coli (strain K12) OX=83333 GN=blc PE=1 SV=1	0	48.891	71	13	13	43	13	177	19.8	8.76	57.86	13	High	High	High	1
FALSE	High	Master Protein	P0A6K3	Peptide deformylase OS=Escherichia coli (strain K12) OX=83333 GN=def PE=1 SV=2	0	48.612	45	7	7	21	7	169	19.3	5.35	48.16	7	High	High	High	1	Met-loss [N-Term]
FALSE	High	Master Protein	P0AE01	tRNA (cytidine/uridine-2'-O-)-methyltransferase TrmJ OS=Escherichia coli (strain K12) OX=83333 GN=trmJ PE=1 SV=1	0	48.609	40	8	9	22	8	246	27	6	48.51	8	High	High	High	1
FALSE	High	Master Protein	P0AFX9	Sigma-E factor regulatory protein RseB OS=Escherichia coli (strain K12) OX=83333 GN=rseB PE=1 SV=1	0	48.529	34	9	9	25	9	318	35.7	8.57	40.27	9	High	High	High	1
FALSE	High	Master Protein	P07862	D-alanine--D-alanine ligase B OS=Escherichia coli (strain K12) OX=83333 GN=ddlB PE=1 SV=3	0	48.375	37	9	9	38	9	306	32.8	4.84	73.36	9	High	High	High	1
FALSE	High	Master Protein	P0A729	7-methyl-GTP pyrophosphatase OS=Escherichia coli (strain K12) OX=83333 GN=yceF PE=1 SV=1	0	48.326	42	6	6	24	6	194	21.7	6.29	58.51	6	High	High	High	1
FALSE	High	Master Protein	P69739	Hydrogenase-1 small chain OS=Escherichia coli (strain K12) OX=83333 GN=hyaA PE=1 SV=1	0	48.188	21	7	7	11	7	372	40.7	7.14	26.5	7	n/a	High	n/a	1
FALSE	High	Master Protein	P0ADU5	Protein YgiW OS=Escherichia coli (strain K12) OX=83333 GN=ygiW PE=1 SV=1	0	48.136	33	6	6	111	6	130	14	5.26	246.85	6	High	High	High	1
FALSE	High	Master Protein	P68919	50S ribosomal protein L25 OS=Escherichia coli (strain K12) OX=83333 GN=rplY PE=1 SV=1	0	48.133	68	7	8	121	7	94	10.7	9.6	243.44	7	High	High	High	1
FALSE	High	Master Protein	P42632	PFL-like enzyme TdcE OS=Escherichia coli (strain K12) OX=83333 GN=tdcE PE=1 SV=2	0	48.116	7	6	8	93	1	764	85.9	5.77	198.53	6	n/a	High	n/a	1
FALSE	High	Master Protein	P0A9R4	2Fe-2S ferredoxin OS=Escherichia coli (strain K12) OX=83333 GN=fdx PE=1 SV=2	0	48.116	90	7	7	21	7	111	12.3	4.59	54.96	7	High	High	High	1
FALSE	High	Master Protein	P60757	ATP phosphoribosyltransferase OS=Escherichia coli (strain K12) OX=83333 GN=hisG PE=1 SV=1	0	48.081	36	10	11	44	10	299	33.3	5.63	81.2	10	High	High	High	1
FALSE	High	Master Protein	P23909	DNA mismatch repair protein MutS OS=Escherichia coli (strain K12) OX=83333 GN=mutS PE=1 SV=1	0	48.026	15	10	11	20	10	853	95.2	5.55	42.63	10	High	High	High	1
FALSE	High	Master Protein	P0AFC7	NADH-quinone oxidoreductase subunit B OS=Escherichia coli (strain K12) OX=83333 GN=nuoB PE=1 SV=1	0	47.888	40	9	11	40	9	220	25	5.74	69.15	9	High	High	High	1
FALSE	High	Master Protein	P0AGE6	Quinone reductase OS=Escherichia coli (strain K12) OX=83333 GN=chrR PE=1 SV=1	0	47.731	70	8	9	32	8	188	20.4	5.15	96.9	8	High	High	High	1
FALSE	High	Master Protein	P31808	Uncharacterized oxidoreductase YciK OS=Escherichia coli (strain K12) OX=83333 GN=yciK PE=1 SV=3	0	47.701	45	11	11	28	11	252	27.9	7.8	41.37	11	High	High	High	1
FALSE	High	Master Protein	P76108	Bifunctional polyhydroxybutyrate synthase / ABC transporter periplasmic binding protein OS=Escherichia coli (strain K12) OX=83333 GN=ydcS PE=1 SV=1	0	47.46	40	12	12	25	12	381	42.3	7.42	31.77	12	High	High	High	1
FALSE	High	Master Protein	P0AAK1	Formate hydrogenlyase subunit 2 OS=Escherichia coli (strain K12) OX=83333 GN=hycB PE=3 SV=1	0	47.422	53	7	7	11	7	203	21.9	6.98	36.51	7	n/a	High	n/a	1
FALSE	High	Master Protein	P75914	Probable phosphatase YcdX OS=Escherichia coli (strain K12) OX=83333 GN=ycdX PE=1 SV=1	0	47.401	50	10	10	25	10	245	26.9	5.92	46.84	10	High	High	High	1
FALSE	High	Master Protein	P23886	ATP-binding/permease protein CydC OS=Escherichia coli (strain K12) OX=83333 GN=cydC PE=3 SV=2	0	47.274	24	12	12	30	12	573	62.9	8.66	36.74	12	High	High	High	1
FALSE	High	Master Protein	P31473	ATPase RavA OS=Escherichia coli (strain K12) OX=83333 GN=ravA PE=1 SV=2	0	47.243	17	8	8	17	8	498	56.4	6.48	46.99	8	High	High	High	1
FALSE	High	Master Protein	P0ADX1	Protein YhfA OS=Escherichia coli (strain K12) OX=83333 GN=yhfA PE=1 SV=1	0	47.229	61	7	7	20	7	134	14.5	5.81	46.27	7	High	High	High	1
FALSE	High	Master Protein	P61316	Outer-membrane lipoprotein carrier protein OS=Escherichia coli (strain K12) OX=83333 GN=lolA PE=1 SV=1	0	47.084	51	7	7	34	7	203	22.5	6.8	88.81	7	High	High	High	1
FALSE	High	Master Protein	P0AGE4	Serine/threonine transporter SstT OS=Escherichia coli (strain K12) OX=83333 GN=sstT PE=1 SV=1	0	46.93	16	6	7	33	6	414	43.4	8.47	87.97	6	High	n/a	High	1
FALSE	High	Master Protein	P0A8D6	O-acetyl-ADP-ribose deacetylase OS=Escherichia coli (strain K12) OX=83333 GN=ymdB PE=1 SV=1	0	46.929	54	7	7	25	7	177	18.9	5.72	45.73	7	High	High	High	1
FALSE	High	Master Protein	P76594	Peptidyl-lysine N-acetyltransferase PatZ OS=Escherichia coli (strain K12) OX=83333 GN=patZ PE=1 SV=1	0	46.866	9	7	7	8	6	886	97.9	6.42	24.88	7	n/a	High	n/a	1
FALSE	High	Master Protein	P0A9R7	Cell division ATP-binding protein FtsE OS=Escherichia coli (strain K12) OX=83333 GN=ftsE PE=1 SV=1	0	46.828	56	8	8	14	8	222	24.4	9.33	31.28	8	High	High	High	1
FALSE	High	Master Protein	P31133	Putrescine-binding periplasmic protein PotF OS=Escherichia coli (strain K12) OX=83333 GN=potF PE=1 SV=3	0	46.784	46	10	10	26	10	370	40.8	6.2	53.43	10	High	n/a	High	1
FALSE	High	Master Protein	P0AE78	Magnesium and cobalt efflux protein CorC OS=Escherichia coli (strain K12) OX=83333 GN=corC PE=1 SV=1	0	46.78	39	12	12	32	12	292	33.3	4.7	31.11	12	High	High	High	1	Met-loss+Acetyl [N-Term]
FALSE	High	Master Protein	P0A725	UDP-3-O-acyl-N-acetylglucosamine deacetylase OS=Escherichia coli (strain K12) OX=83333 GN=lpxC PE=1 SV=1	0	46.64	35	10	10	34	10	305	33.9	5.86	38.92	10	High	High	High	1
FALSE	High	Master Protein	P29012	Alanine racemase, catabolic OS=Escherichia coli (strain K12) OX=83333 GN=dadX PE=2 SV=2	0	46.612	41	10	10	20	10	356	38.8	7.05	31.07	10	High	High	High	1	Met-loss [N-Term]
FALSE	High	Master Protein	P61320	Outer-membrane lipoprotein LolB OS=Escherichia coli (strain K12) OX=83333 GN=lolB PE=1 SV=1	0	46.547	54	11	11	53	11	207	23.5	8.84	81.58	11	High	High	High	1
FALSE	High	Master Protein	P0A9S3	Galactitol 1-phosphate 5-dehydrogenase OS=Escherichia coli (strain K12) OX=83333 GN=gatD PE=1 SV=1	0	46.359	27	10	10	45	10	346	37.4	6.38	86.09	10	High	High	High	1
FALSE	High	Master Protein	P0ADV5	Luciferase-like monooxygenase OS=Escherichia coli (strain K12) OX=83333 GN=yhbW PE=4 SV=1	0	46.351	33	9	9	27	9	335	37.1	6.47	28.45	9	High	High	High	1
FALSE	High	Master Protein	P0ACE0	Hydrogenase-2 large chain OS=Escherichia coli (strain K12) OX=83333 GN=hybC PE=1 SV=2	0	46.336	25	9	9	11	9	567	62.5	6.28	28.69	9	High	High	n/a	1
FALSE	High	Master Protein	P12295	Uracil-DNA glycosylase OS=Escherichia coli (strain K12) OX=83333 GN=ung PE=1 SV=2	0	46.283	51	8	9	25	8	229	25.7	7.2	44.96	8	High	High	High	1	Met-loss [N-Term]
FALSE	High	Master Protein	P0ABF1	Poly(A) polymerase I OS=Escherichia coli (strain K12) OX=83333 GN=pcnB PE=1 SV=2	0	46.19	28	12	12	24	12	465	53.8	9.64	38.91	12	High	High	High	1
FALSE	High	Master Protein	P16869	FhuE receptor OS=Escherichia coli (strain K12) OX=83333 GN=fhuE PE=1 SV=2	0	46.143	21	13	13	23	13	729	81.2	4.93	29.86	13	High	n/a	High	1
FALSE	High	Master Protein	P14900	UDP-N-acetylmuramoylalanine--D-glutamate ligase OS=Escherichia coli (strain K12) OX=83333 GN=murD PE=1 SV=3	0	46.14	26	10	11	40	10	438	46.9	5.31	65.65	10	High	High	High	1
FALSE	High	Master Protein	P0A8S1	HTH-type transcriptional regulator ArgP OS=Escherichia coli (strain K12) OX=83333 GN=argP PE=1 SV=1	0	46.119	36	10	10	30	10	297	33.5	6.87	39.33	10	High	High	High	1
FALSE	High	Master Protein	P22564	Non-specific ribonucleoside hydrolase RihC OS=Escherichia coli (strain K12) OX=83333 GN=rihC PE=1 SV=1	0	46.118	29	6	6	24	6	304	32.5	5.44	64.78	6	High	High	High	1
FALSE	High	Master Protein	P03018	DNA helicase II OS=Escherichia coli (strain K12) OX=83333 GN=uvrD PE=1 SV=1	0	46.093	14	9	9	22	9	720	81.9	6.24	35.43	9	High	High	High	1
FALSE	High	Master Protein	P20966	PTS system fructose-specific EIIB'BC component OS=Escherichia coli (strain K12) OX=83333 GN=fruA PE=1 SV=1	0	46.08	18	8	9	30	8	563	57.5	8.75	68.87	8	High	High	High	1
FALSE	High	Master Protein	P77775	Epimerase family protein YfcH OS=Escherichia coli (strain K12) OX=83333 GN=yfcH PE=3 SV=1	0	45.722	34	10	10	33	10	297	32.7	7.25	52.9	10	High	High	High	1
FALSE	High	Master Protein	P75876	Ribosomal RNA large subunit methyltransferase I OS=Escherichia coli (strain K12) OX=83333 GN=rlmI PE=1 SV=2	0	45.645	26	10	10	30	10	396	44.3	7.72	44.57	10	High	High	High	1
FALSE	High	Master Protein	P77552	Uncharacterized protein YdhQ OS=Escherichia coli (strain K12) OX=83333 GN=ydhQ PE=4 SV=1	0	45.542	23	9	9	29	9	418	42.9	4.54	50.64	9	High	High	High	1
FALSE	High	Master Protein	P29013	Uncharacterized protein YcgB OS=Escherichia coli (strain K12) OX=83333 GN=ycgB PE=4 SV=2	0	45.489	17	10	10	20	10	510	60.8	6	22.73	10	High	High	High	1	Met-loss [N-Term]
FALSE	High	Master Protein	P21169	Constitutive ornithine decarboxylase OS=Escherichia coli (strain K12) OX=83333 GN=speC PE=1 SV=2	0	45.292	17	9	9	17	9	711	79.4	6.05	32.52	9	High	High	High	1
FALSE	High	Master Protein	P04846	Lipoprotein 28 OS=Escherichia coli (strain K12) OX=83333 GN=nlpA PE=1 SV=1	0	45.222	34	7	7	32	7	272	29.4	6.16	78.42	7	High	High	High	1
FALSE	High	Master Protein	P56262	Putative carboxymethylenebutenolidase OS=Escherichia coli (strain K12) OX=83333 GN=ysgA PE=3 SV=3	0	45.133	28	6	7	31	6	271	29.4	5.96	70.67	6	High	High	High	1
FALSE	High	Master Protein	P25745	tRNA-specific 2-thiouridylase MnmA OS=Escherichia coli (strain K12) OX=83333 GN=mnmA PE=1 SV=4	0	45.125	33	9	9	23	9	368	40.9	5.06	34.45	9	High	High	High	1
FALSE	High	Master Protein	P0ACU7	HTH-type transcriptional regulator YjdC OS=Escherichia coli (strain K12) OX=83333 GN=yjdC PE=4 SV=1	0	45.02	72	11	11	36	11	191	21.9	5.08	62.73	11	High	High	High	1
FALSE	High	Master Protein	P77529	L-cystine transporter TcyP OS=Escherichia coli (strain K12) OX=83333 GN=tcyP PE=1 SV=1	0	44.983	19	8	8	29	8	463	48.6	9.03	75.34	8	High	High	High	1
FALSE	High	Master Protein	P31550	Thiamine-binding periplasmic protein OS=Escherichia coli (strain K12) OX=83333 GN=thiB PE=1 SV=2	0	44.948	35	9	9	27	9	327	36.1	7.2	57.63	9	High	High	High	1
FALSE	High	Master Protein	P25738	Acidic protein MsyB OS=Escherichia coli (strain K12) OX=83333 GN=msyB PE=4 SV=1	0	44.896	39	3	5	34	3	124	14.3	3.71	100.18	3	High	High	High	1	Met-loss [N-Term]
FALSE	High	Master Protein	P0A959	Glutamate-pyruvate aminotransferase AlaA OS=Escherichia coli (strain K12) OX=83333 GN=alaA PE=1 SV=1	0	44.862	25	9	9	22	9	405	45.5	6.25	31.57	9	High	High	High	1
FALSE	High	Master Protein	P33362	Glycine betaine-binding protein YehZ OS=Escherichia coli (strain K12) OX=83333 GN=yehZ PE=1 SV=1	0	44.808	38	10	10	33	10	305	32.6	6.1	47.8	10	High	High	High	1
FALSE	High	Master Protein	P0A7G2	30S ribosome-binding factor OS=Escherichia coli (strain K12) OX=83333 GN=rbfA PE=1 SV=2	0	44.696	56	6	7	29	6	133	15.1	6.2	60.42	6	High	High	High	1
FALSE	High	Master Protein	P67080	Pyridoxal phosphate homeostasis protein OS=Escherichia coli (strain K12) OX=83333 GN=yggS PE=1 SV=1	0	44.686	45	9	9	23	9	234	25.8	6.55	32.75	9	High	High	High	1
FALSE	High	Master Protein	P62623	4-hydroxy-3-methylbut-2-enyl diphosphate reductase OS=Escherichia coli (strain K12) OX=83333 GN=ispH PE=1 SV=1	0	44.686	32	10	10	16	10	316	34.8	5.3	31.55	10	High	High	High	1
FALSE	High	Master Protein	P39176	Probable L,D-transpeptidase ErfK/SrfK OS=Escherichia coli (strain K12) OX=83333 GN=erfK PE=1 SV=2	0	44.628	30	8	8	32	7	310	34.4	8.72	55.71	8	High	High	High	1
FALSE	High	Master Protein	P0C018	50S ribosomal protein L18 OS=Escherichia coli (strain K12) OX=83333 GN=rplR PE=1 SV=1	0	44.586	53	7	7	72	7	117	12.8	10.42	144.53	7	High	High	High	1
FALSE	High	Master Protein	P0AG18	N5-carboxyaminoimidazole ribonucleotide mutase OS=Escherichia coli (strain K12) OX=83333 GN=purE PE=1 SV=2	0	44.556	47	5	6	19	5	169	17.8	6.52	58.01	5	High	High	High	1
FALSE	High	Master Protein	P0A7X3	30S ribosomal protein S9 OS=Escherichia coli (strain K12) OX=83333 GN=rpsI PE=1 SV=2	0	44.549	51	7	10	114	7	130	14.8	10.95	228.35	7	High	High	High	1	Met-loss [N-Term]
FALSE	High	Master Protein	P0A8C4	UPF0149 protein YgfB OS=Escherichia coli (strain K12) OX=83333 GN=ygfB PE=3 SV=1	0	44.538	31	3	3	20	3	192	21.2	4.35	89.44	3	High	High	High	1
FALSE	High	Master Protein	P0AB26	Uncharacterized lipoprotein YceB OS=Escherichia coli (strain K12) OX=83333 GN=yceB PE=1 SV=1	0	44.443	53	7	9	26	7	186	20.5	6.57	68.39	7	High	High	High	1
FALSE	High	Master Protein	P0A9L3	FKBP-type 22 kDa peptidyl-prolyl cis-trans isomerase OS=Escherichia coli (strain K12) OX=83333 GN=fklB PE=1 SV=2	0	44.357	39	8	8	52	8	206	22.2	4.89	131.87	8	High	High	High	1
FALSE	High	Master Protein	P0A8A0	Probable transcriptional regulatory protein YebC OS=Escherichia coli (strain K12) OX=83333 GN=yebC PE=1 SV=1	0	44.239	34	8	10	46	8	246	26.4	4.88	89.86	8	High	High	High	1
FALSE	High	Master Protein	P0AGI8	Trk system potassium uptake protein TrkA OS=Escherichia coli (strain K12) OX=83333 GN=trkA PE=1 SV=1	0	44.132	26	11	12	26	11	458	50.3	5.95	34.08	11	High	High	High	1
FALSE	High	Master Protein	P76008	Murein tetrapeptide carboxypeptidase OS=Escherichia coli (strain K12) OX=83333 GN=ldcA PE=1 SV=1	0	44.012	26	6	6	35	6	304	33.5	6.58	83.79	6	High	High	High	1	Met-loss [N-Term]
FALSE	High	Master Protein	P77252	Uncharacterized protein YkgE OS=Escherichia coli (strain K12) OX=83333 GN=ykgE PE=3 SV=1	0	43.963	56	11	11	16	11	239	26	7.56	30.88	11	n/a	High	n/a	1
FALSE	High	Master Protein	P03004	Chromosomal replication initiator protein DnaA OS=Escherichia coli (strain K12) OX=83333 GN=dnaA PE=1 SV=2	0	43.9	29	12	12	14	12	467	52.5	8.66	18.55	12	High	High	High	1
FALSE	High	Master Protein	P0AAH0	Phosphate import ATP-binding protein PstB OS=Escherichia coli (strain K12) OX=83333 GN=pstB PE=1 SV=2	0	43.804	46	10	10	19	10	257	29	6.55	18.52	10	High	High	High	1	Met-loss [N-Term]
FALSE	High	Master Protein	P0AGE0	Single-stranded DNA-binding protein OS=Escherichia coli (strain K12) OX=83333 GN=ssb PE=1 SV=2	0	43.74	30	7	7	37	7	178	19	5.58	79.61	7	High	High	High	1
FALSE	High	Master Protein	P17443	UDP-N-acetylglucosamine--N-acetylmuramyl-(pentapeptide) pyrophosphoryl-undecaprenol N-acetylglucosamine transferase OS=Escherichia coli (strain K12) OX=83333 GN=murG PE=1 SV=3	0	43.719	33	8	11	23	8	355	37.8	9.73	38.44	8	High	High	High	1
FALSE	High	Master Protein	P0A738	Cyclic pyranopterin monophosphate synthase OS=Escherichia coli (strain K12) OX=83333 GN=moaC PE=1 SV=2	0	43.708	56	8	8	30	8	161	17.5	7.11	37.11	8	High	High	High	1	Met-loss [N-Term]
FALSE	High	Master Protein	P06960	Ornithine carbamoyltransferase subunit F OS=Escherichia coli (strain K12) OX=83333 GN=argF PE=1 SV=4	0	43.625	29	7	9	26	1	334	36.8	5.95	36.77	7	n/a	n/a	High	1
FALSE	High	Master Protein	P75779	PKHD-type hydroxylase YbiX OS=Escherichia coli (strain K12) OX=83333 GN=ybiX PE=3 SV=2	0	43.53	50	8	10	30	8	225	25.5	6.42	74.05	8	High	n/a	High	1
FALSE	High	Master Protein	P37760	dTDP-4-dehydrorhamnose reductase OS=Escherichia coli (strain K12) OX=83333 GN=rfbD PE=3 SV=2	0	43.526	29	8	8	27	8	299	32.7	5.82	48.48	8	High	High	High	1
FALSE	High	Master Protein	P36680	Cell division protein ZapD OS=Escherichia coli (strain K12) OX=83333 GN=zapD PE=1 SV=2	0	43.477	50	10	10	17	10	247	28.3	6.79	33.2	10	High	High	High	1
FALSE	High	Master Protein	P0ABU7	Biopolymer transport protein ExbB OS=Escherichia coli (strain K12) OX=83333 GN=exbB PE=1 SV=1	0	43.348	25	5	5	29	5	244	26.3	8.16	73.81	5	High	High	High	1
FALSE	High	Master Protein	P38104	Starvation-sensing protein RspA OS=Escherichia coli (strain K12) OX=83333 GN=rspA PE=2 SV=1	0	43.347	26	11	11	21	11	404	45.9	6.06	29.29	11	High	n/a	High	1
FALSE	High	Master Protein	P76046	Uncharacterized protein YcjX OS=Escherichia coli (strain K12) OX=83333 GN=ycjX PE=1 SV=1	0	43.341	18	8	9	18	8	465	52.6	8.16	42.51	8	High	High	High	1
FALSE	High	Master Protein	P67095	Phosphodiesterase YfcE OS=Escherichia coli (strain K12) OX=83333 GN=yfcE PE=1 SV=1	0	43.332	42	4	4	22	4	184	20.1	6.05	66.34	4	High	High	High	1
FALSE	High	Master Protein	P20083	DNA topoisomerase 4 subunit B OS=Escherichia coli (strain K12) OX=83333 GN=parE PE=1 SV=3	0	43.292	20	11	11	26	11	630	70.2	5.66	37.61	11	High	High	High	1
FALSE	High	Master Protein	P0A6Y5	33 kDa chaperonin OS=Escherichia coli (strain K12) OX=83333 GN=hslO PE=1 SV=1	0	43.265	36	8	8	33	8	292	32.5	4.49	70.88	8	High	High	High	1
FALSE	High	Master Protein	P32695	tRNA-dihydrouridine(20/20a) synthase OS=Escherichia coli (strain K12) OX=83333 GN=dusA PE=1 SV=4	0	43.233	33	8	8	16	8	345	38.4	6.58	34.4	8	High	High	High	1
FALSE	High	Master Protein	P13033	Anaerobic glycerol-3-phosphate dehydrogenase subunit B OS=Escherichia coli (strain K12) OX=83333 GN=glpB PE=1 SV=1	0	43.115	26	7	7	15	7	419	45.3	6.13	32.79	7	High	High	High	1
FALSE	High	Master Protein	P0AFB8	DNA-binding transcriptional regulator NtrC OS=Escherichia coli (strain K12) OX=83333 GN=glnG PE=1 SV=1	0	43.081	19	9	9	22	9	469	52.2	6.49	19.1	9	High	High	High	1
FALSE	High	Master Protein	P24255	RNA polymerase sigma-54 factor OS=Escherichia coli (strain K12) OX=83333 GN=rpoN PE=1 SV=2	0	43.032	23	9	9	17	9	477	54	4.75	24.73	9	High	High	High	1
FALSE	High	Master Protein	P77748	Uncharacterized protein YdiJ OS=Escherichia coli (strain K12) OX=83333 GN=ydiJ PE=4 SV=1	0	42.838	13	12	12	27	12	1018	113.2	7.11	18.79	12	High	High	High	1
FALSE	High	Master Protein	P25894	Metalloprotease LoiP OS=Escherichia coli (strain K12) OX=83333 GN=loiP PE=1 SV=2	0	42.819	44	8	8	22	8	252	26.8	6.13	40.06	8	High	High	High	1
FALSE	High	Master Protein	P16703	Cysteine synthase B OS=Escherichia coli (strain K12) OX=83333 GN=cysM PE=1 SV=1	0	42.819	33	7	8	27	7	303	32.6	5.55	43.61	7	High	High	High	1	Met-loss [N-Term]
FALSE	High	Master Protein	P23917	Fructokinase OS=Escherichia coli (strain K12) OX=83333 GN=mak PE=1 SV=2	0	42.807	33	7	7	12	7	302	32.5	5.69	32.69	7	High	High	High	1
FALSE	High	Master Protein	P16676	Sulfate/thiosulfate import ATP-binding protein CysA OS=Escherichia coli (strain K12) OX=83333 GN=cysA PE=1 SV=2	0	42.659	26	9	9	19	9	365	41	7.5	23.01	9	High	n/a	High	1	Met-loss [N-Term]
FALSE	High	Master Protein	P75864	Ribosomal RNA large subunit methyltransferase K/L OS=Escherichia coli (strain K12) OX=83333 GN=rlmL PE=1 SV=1	0	42.642	17	13	14	26	13	702	78.8	8.82	26.18	13	High	High	High	1
FALSE	High	Master Protein	P04983	Ribose import ATP-binding protein RbsA OS=Escherichia coli (strain K12) OX=83333 GN=rbsA PE=1 SV=1	0	42.57	23	10	10	18	9	501	55	6.14	20.28	10	High	High	High	1
FALSE	High	Master Protein	P22333	Adenosine deaminase OS=Escherichia coli (strain K12) OX=83333 GN=add PE=1 SV=2	0	42.547	26	9	9	22	9	333	36.4	5.6	34.62	9	High	High	High	1
FALSE	High	Master Protein	P16095	L-serine dehydratase 1 OS=Escherichia coli (strain K12) OX=83333 GN=sdaA PE=1 SV=3	0	42.426	18	8	10	23	7	454	48.9	5.34	45.95	8	High	High	n/a	1
FALSE	High	Master Protein	P0A8W0	HTH-type transcriptional repressor NanR OS=Escherichia coli (strain K12) OX=83333 GN=nanR PE=1 SV=1	0	42.404	37	7	7	17	7	263	29.5	6.47	20.29	7	High	High	High	1
FALSE	High	Master Protein	P77247	Hexitol phosphatase B OS=Escherichia coli (strain K12) OX=83333 GN=hxpB PE=1 SV=1	0	42.362	50	11	11	29	11	222	24.3	4.96	39.74	11	High	High	High	1
FALSE	High	Master Protein	P0A6Q6	3-hydroxyacyl-[acyl-carrier-protein] dehydratase FabZ OS=Escherichia coli (strain K12) OX=83333 GN=fabZ PE=1 SV=1	0	42.257	45	6	8	22	6	151	17	7.39	41.75	6	High	High	High	1
FALSE	High	Master Protein	P60595	Imidazole glycerol phosphate synthase subunit HisH OS=Escherichia coli (strain K12) OX=83333 GN=hisH PE=1 SV=1	0	42.225	44	7	7	26	7	196	21.6	5.57	37.45	7	High	High	High	1
FALSE	High	Master Protein	P0AFD6	NADH-quinone oxidoreductase subunit I OS=Escherichia coli (strain K12) OX=83333 GN=nuoI PE=1 SV=1	0	42.196	45	9	10	28	9	180	20.5	5.48	51.32	9	High	High	High	1
FALSE	High	Master Protein	P0AG59	30S ribosomal protein S14 OS=Escherichia coli (strain K12) OX=83333 GN=rpsN PE=1 SV=2	0	42.151	49	8	8	96	8	101	11.6	11.17	185.52	8	High	High	High	1
FALSE	High	Master Protein	P0AB14	Uncharacterized protein YccJ OS=Escherichia coli (strain K12) OX=83333 GN=yccJ PE=1 SV=1	0	42.136	76	4	4	38	4	75	8.5	4.74	94.9	4	High	High	High	1
FALSE	High	Master Protein	P28903	Anaerobic ribonucleoside-triphosphate reductase OS=Escherichia coli (strain K12) OX=83333 GN=nrdD PE=1 SV=2	0	41.848	12	6	6	15	6	712	80	6.83	52.88	6	n/a	High	High	1
FALSE	High	Master Protein	P18956	Glutathione hydrolase proenzyme OS=Escherichia coli (strain K12) OX=83333 GN=ggt PE=1 SV=1	0	41.792	24	11	11	15	11	580	61.7	5.6	23.49	11	High	High	High	1
FALSE	High	Master Protein	P31060	ABC transporter ATP-binding protein ModF OS=Escherichia coli (strain K12) OX=83333 GN=modF PE=2 SV=2	0	41.781	28	11	11	23	11	490	54.5	5.71	24.01	11	High	High	High	1	Met-loss [N-Term]
FALSE	High	Master Protein	P0AGG8	Metalloprotease TldD OS=Escherichia coli (strain K12) OX=83333 GN=tldD PE=1 SV=1	0	41.697	24	8	8	16	8	481	51.3	5.06	34.3	8	High	High	High	1
FALSE	High	Master Protein	P69228	Transcriptional regulatory protein BaeR OS=Escherichia coli (strain K12) OX=83333 GN=baeR PE=1 SV=1	0	41.676	50	11	11	21	11	240	27.6	5.76	28.25	11	High	High	High	1
FALSE	High	Master Protein	P08244	Orotidine 5'-phosphate decarboxylase OS=Escherichia coli (strain K12) OX=83333 GN=pyrF PE=1 SV=1	0	41.654	38	8	8	43	8	245	26.3	6.21	69.47	8	High	High	High	1
FALSE	High	Master Protein	P31678	Trehalose-6-phosphate phosphatase OS=Escherichia coli (strain K12) OX=83333 GN=otsB PE=1 SV=2	0	41.65	40	8	8	17	8	266	29.2	5.62	26.32	8	High	High	High	1
FALSE	High	Master Protein	P0A6Q3	3-hydroxydecanoyl-[acyl-carrier-protein] dehydratase OS=Escherichia coli (strain K12) OX=83333 GN=fabA PE=1 SV=2	0	41.526	53	9	11	57	9	172	19	6.57	63.65	9	High	High	High	1
FALSE	High	Master Protein	Q47622	Probable ABC transporter periplasmic-binding protein SapA OS=Escherichia coli (strain K12) OX=83333 GN=sapA PE=3 SV=1	0	41.464	16	7	8	27	7	547	61.5	7.33	61.71	7	High	High	High	1
FALSE	High	Master Protein	P24251	Sigma factor-binding protein Crl OS=Escherichia coli (strain K12) OX=83333 GN=crl PE=1 SV=5	0	41.449	63	10	10	36	10	133	15.6	6.79	73.35	10	High	High	High	1
FALSE	High	Master Protein	P0A6S7	Glycerol-3-phosphate dehydrogenase [NAD(P)+] OS=Escherichia coli (strain K12) OX=83333 GN=gpsA PE=3 SV=1	0	41.406	38	10	10	31	10	339	36.3	6.54	47.42	10	High	High	High	1
FALSE	High	Master Protein	P25746	High frequency lysogenization protein HflD OS=Escherichia coli (strain K12) OX=83333 GN=hflD PE=1 SV=1	0	41.298	37	7	7	29	7	213	22.9	9.25	50.55	7	High	High	High	1
FALSE	High	Master Protein	P10902	L-aspartate oxidase OS=Escherichia coli (strain K12) OX=83333 GN=nadB PE=1 SV=4	0	41.209	21	9	9	22	9	540	60.3	6.34	19.2	9	High	High	High	1
FALSE	High	Master Protein	Q47147	Putative glutamine amidotransferase YafJ OS=Escherichia coli (strain K12) OX=83333 GN=yafJ PE=1 SV=1	0	41.207	36	8	8	22	8	255	28.6	7.96	15.28	8	High	High	High	1
FALSE	High	Master Protein	P37634	Ribosomal RNA large subunit methyltransferase J OS=Escherichia coli (strain K12) OX=83333 GN=rlmJ PE=1 SV=1	0	41.135	35	8	8	19	8	280	31.9	8.66	31.27	8	High	High	High	1
FALSE	High	Master Protein	P0AA04	Phosphocarrier protein HPr OS=Escherichia coli (strain K12) OX=83333 GN=ptsH PE=1 SV=1	0	41.135	79	4	4	83	4	85	9.1	5.83	267.3	4	High	High	High	1
FALSE	High	Master Protein	P0AG44	50S ribosomal protein L17 OS=Escherichia coli (strain K12) OX=83333 GN=rplQ PE=1 SV=1	0	41.123	46	7	9	71	7	127	14.4	11.05	110.37	7	High	High	High	1
FALSE	High	Master Protein	P26612	Cytoplasmic alpha-amylase OS=Escherichia coli (strain K12) OX=83333 GN=amyA PE=1 SV=3	0	41.123	25	11	11	31	11	495	56.6	4.65	38.88	11	High	High	High	1
FALSE	High	Master Protein	P0A7A2	Probable phosphoglycerate mutase GpmB OS=Escherichia coli (strain K12) OX=83333 GN=gpmB PE=3 SV=1	0	41.082	34	7	9	29	7	215	24.1	5.66	47.6	7	High	High	High	1
FALSE	High	Master Protein	P76621	Glutarate 2-hydroxylase OS=Escherichia coli (strain K12) OX=83333 GN=glaH PE=1 SV=2	0	41.075	26	8	8	23	8	325	37.3	6.19	32.42	8	High	High	High	1
FALSE	High	Master Protein	P31433	AsmA family protein YicH OS=Escherichia coli (strain K12) OX=83333 GN=yicH PE=3 SV=2	0	40.991	20	9	9	19	9	569	62.2	6.02	35.97	9	High	High	High	1
FALSE	High	Master Protein	P32157	Protein YiiM OS=Escherichia coli (strain K12) OX=83333 GN=yiiM PE=1 SV=2	0	40.969	30	6	6	22	6	224	25.3	6.06	40.53	6	High	High	High	1
FALSE	High	Master Protein	P23857	Thiosulfate sulfurtransferase PspE OS=Escherichia coli (strain K12) OX=83333 GN=pspE PE=1 SV=1	0	40.966	48	3	3	12	3	104	11.5	8.15	36.66	3	High	High	High	1
FALSE	High	Master Protein	P0AD57	Octaprenyl diphosphate synthase OS=Escherichia coli (strain K12) OX=83333 GN=ispB PE=1 SV=1	0	40.893	37	7	7	31	7	323	35.2	4.81	60.5	7	High	High	High	1
FALSE	High	Master Protein	P0A6U3	tRNA uridine 5-carboxymethylaminomethyl modification enzyme MnmG OS=Escherichia coli (strain K12) OX=83333 GN=mnmG PE=1 SV=1	0	40.892	22	11	11	22	11	629	69.5	6.64	29.08	11	High	High	High	1
FALSE	High	Master Protein	P0A9T4	Protein tas OS=Escherichia coli (strain K12) OX=83333 GN=tas PE=1 SV=1	0	40.702	32	9	9	41	9	346	38.5	6.76	56.2	9	High	High	High	1
FALSE	High	Master Protein	P0A821	L-seryl-tRNA(Sec) selenium transferase OS=Escherichia coli (strain K12) OX=83333 GN=selA PE=1 SV=1	0	40.663	30	12	12	23	12	463	50.6	6.48	32.6	12	High	High	High	1
FALSE	High	Master Protein	P69874	Spermidine/putrescine import ATP-binding protein PotA OS=Escherichia coli (strain K12) OX=83333 GN=potA PE=1 SV=1	0	40.618	30	9	9	21	9	378	43	5.3	38.4	9	High	High	High	1
FALSE	High	Master Protein	P0ACE7	Purine nucleoside phosphoramidase OS=Escherichia coli (strain K12) OX=83333 GN=hinT PE=1 SV=1	0	40.501	66	6	8	40	6	119	13.2	6.18	69.62	6	High	High	High	1	Met-loss [N-Term]
FALSE	High	Master Protein	P21362	Protein YciF OS=Escherichia coli (strain K12) OX=83333 GN=yciF PE=1 SV=1	0	40.472	44	5	5	26	5	166	18.6	5.63	54.95	5	High	High	High	1
FALSE	High	Master Protein	P77808	NMN amidohydrolase-like protein YfaY OS=Escherichia coli (strain K12) OX=83333 GN=yfaY PE=3 SV=1	0	40.337	18	6	6	24	6	400	44.2	5.68	47.98	6	High	High	High	1
FALSE	High	Master Protein	P27830	dTDP-glucose 4,6-dehydratase 2 OS=Escherichia coli (strain K12) OX=83333 GN=rffG PE=1 SV=3	0	40.314	21	6	7	12	5	355	39.7	6	28.45	6	High	High	High	1
FALSE	High	Master Protein	P77338	Mechanosensitive channel MscK OS=Escherichia coli (strain K12) OX=83333 GN=mscK PE=1 SV=1	0	40.292	12	10	10	15	10	1120	127.1	8.03	22.66	10	High	High	High	1
FALSE	High	Master Protein	P77433	Uncharacterized protein YkgG OS=Escherichia coli (strain K12) OX=83333 GN=ykgG PE=3 SV=2	0	40.285	40	8	8	12	8	231	25.2	5.02	35.93	8	n/a	High	n/a	1
FALSE	High	Master Protein	P0ADR6	Ribosomal RNA large subunit methyltransferase M OS=Escherichia coli (strain K12) OX=83333 GN=rlmM PE=1 SV=1	0	40.263	35	10	11	18	10	366	41.9	7.37	21.38	10	High	High	High	1
FALSE	High	Master Protein	P0A7M9	50S ribosomal protein L31 OS=Escherichia coli (strain K12) OX=83333 GN=rpmE PE=1 SV=1	0	40.233	63	4	5	52	4	70	7.9	9.32	145.85	4	High	High	High	1
FALSE	High	Master Protein	P39356	Uncharacterized transcriptional regulator YjhU OS=Escherichia coli (strain K12) OX=83333 GN=yjhU PE=3 SV=2	0	40.224	36	11	11	27	11	328	36.1	6.8	44.64	11	High	High	High	1
FALSE	High	Master Protein	P22524	Chromosome partition protein MukE OS=Escherichia coli (strain K12) OX=83333 GN=mukE PE=1 SV=5	0	40.187	38	9	9	25	9	234	27	5	43.81	9	High	High	High	1	Met-loss [N-Term]
FALSE	High	Master Protein	P76290	Carboxy-S-adenosyl-L-methionine synthase OS=Escherichia coli (strain K12) OX=83333 GN=cmoA PE=1 SV=1	0	40.147	44	8	9	18	8	247	27.8	5.6	35.11	8	High	High	High	1
FALSE	High	Master Protein	P0A9D4	Serine acetyltransferase OS=Escherichia coli (strain K12) OX=83333 GN=cysE PE=1 SV=1	0	40.132	44	8	8	19	8	273	29.3	6.52	28.84	8	High	High	High	1
FALSE	High	Master Protein	Q57261	tRNA pseudouridine synthase D OS=Escherichia coli (strain K12) OX=83333 GN=truD PE=1 SV=1	0	40.113	29	9	9	27	9	349	39.1	6.57	40.67	9	High	High	High	1
FALSE	High	Master Protein	P0A9M5	Xanthine-guanine phosphoribosyltransferase OS=Escherichia coli (strain K12) OX=83333 GN=gpt PE=1 SV=1	0	40.005	36	5	5	31	5	152	17	5.85	70.94	5	High	High	High	1
FALSE	High	Master Protein	P39199	50S ribosomal protein L3 glutamine methyltransferase OS=Escherichia coli (strain K12) OX=83333 GN=prmB PE=1 SV=3	0	39.932	24	7	7	32	7	310	35	4.77	57.38	7	High	High	High	1
FALSE	High	Master Protein	P0A7N4	50S ribosomal protein L32 OS=Escherichia coli (strain K12) OX=83333 GN=rpmF PE=1 SV=2	0	39.901	46	3	3	50	3	57	6.4	11.03	163.93	3	High	High	High	1
FALSE	High	Master Protein	P0A9Y6	Cold shock-like protein CspC OS=Escherichia coli (strain K12) OX=83333 GN=cspC PE=1 SV=2	0	39.885	87	5	5	212	4	69	7.4	7.24	682.04	5	High	High	High	1
FALSE	High	Master Protein	P0A9Z1	Nitrogen regulatory protein P-II 1 OS=Escherichia coli (strain K12) OX=83333 GN=glnB PE=1 SV=1	0	39.624	49	6	6	32	6	112	12.4	5.34	69.83	6	High	High	High	1
FALSE	High	Master Protein	P36767	Recombination-associated protein RdgC OS=Escherichia coli (strain K12) OX=83333 GN=rdgC PE=1 SV=1	0	39.596	36	10	10	28	10	303	34	5.4	31.33	10	High	High	High	1
FALSE	High	Master Protein	P0AF93	2-iminobutanoate/2-iminopropanoate deaminase OS=Escherichia coli (strain K12) OX=83333 GN=ridA PE=1 SV=2	0	39.546	83	7	7	54	7	128	13.6	5.5	148.81	7	High	High	High	1
FALSE	High	Master Protein	P0AA39	Ribosomal large subunit pseudouridine synthase C OS=Escherichia coli (strain K12) OX=83333 GN=rluC PE=1 SV=1	0	39.537	28	11	11	23	11	319	36	9.85	35.81	11	High	High	High	1
FALSE	High	Master Protein	P0A9S5	Glycerol dehydrogenase OS=Escherichia coli (strain K12) OX=83333 GN=gldA PE=1 SV=1	0	39.487	24	7	7	15	7	367	38.7	4.88	25	7	High	High	High	1
FALSE	High	Master Protein	P0AFX4	Regulator of sigma D OS=Escherichia coli (strain K12) OX=83333 GN=rsd PE=1 SV=1	0	39.484	34	6	6	27	6	158	18.2	6.02	65.92	6	High	High	High	1
FALSE	High	Master Protein	P45568	1-deoxy-D-xylulose 5-phosphate reductoisomerase OS=Escherichia coli (strain K12) OX=83333 GN=dxr PE=1 SV=2	0	39.385	30	11	11	17	11	398	43.4	6.01	19.34	11	High	High	High	1
FALSE	High	Master Protein	P25535	2-octaprenylphenol hydroxylase OS=Escherichia coli (strain K12) OX=83333 GN=ubiI PE=1 SV=2	0	39.35	31	10	10	14	10	400	44.2	7.27	24.91	10	High	High	High	1
FALSE	High	Master Protein	P62615	4-diphosphocytidyl-2-C-methyl-D-erythritol kinase OS=Escherichia coli (strain K12) OX=83333 GN=ispE PE=1 SV=1	0	39.318	36	8	8	13	8	283	30.9	5.26	24.93	8	High	High	High	1
FALSE	High	Master Protein	P0A7I0	Peptide chain release factor RF1 OS=Escherichia coli (strain K12) OX=83333 GN=prfA PE=1 SV=1	0	39.228	30	10	10	24	10	360	40.5	5.26	42.08	10	High	High	High	1
FALSE	High	Master Protein	P0AEN1	NAD(P)H-flavin reductase OS=Escherichia coli (strain K12) OX=83333 GN=fre PE=1 SV=2	0	39.174	42	8	8	23	8	233	26.2	5.49	41.51	8	High	High	High	1
FALSE	High	Master Protein	P27848	Pyridoxal phosphate phosphatase YigL OS=Escherichia coli (strain K12) OX=83333 GN=yigL PE=1 SV=4	0	39.118	36	7	7	23	7	266	29.7	5.48	42.17	7	High	High	High	1
FALSE	High	Master Protein	P29131	Cell division protein FtsN OS=Escherichia coli (strain K12) OX=83333 GN=ftsN PE=1 SV=3	0	38.874	29	9	9	27	9	319	35.8	10.17	53.56	9	High	High	High	1
FALSE	High	Master Protein	P77212	Probable pyridine nucleotide-disulfide oxidoreductase RclA OS=Escherichia coli (strain K12) OX=83333 GN=rclA PE=1 SV=2	0	38.726	22	8	8	22	8	441	48.2	6.54	35.62	8	High	High	High	1
FALSE	High	Master Protein	P17445	Betaine aldehyde dehydrogenase OS=Escherichia coli (strain K12) OX=83333 GN=betB PE=1 SV=3	0	38.724	23	9	9	25	9	490	52.9	5.31	33.79	9	High	High	High	1
FALSE	High	Master Protein	P08373	UDP-N-acetylenolpyruvoylglucosamine reductase OS=Escherichia coli (strain K12) OX=83333 GN=murB PE=1 SV=1	0	38.722	26	7	7	20	7	342	37.8	6.18	37.36	7	High	High	High	1
FALSE	High	Master Protein	P0AAA1	Inner membrane protein YagU OS=Escherichia coli (strain K12) OX=83333 GN=yagU PE=1 SV=1	0	38.564	31	6	7	30	6	204	23	7.02	71.52	6	High	High	High	1
FALSE	High	Master Protein	P0ADF6	Phosphogluconate dehydratase OS=Escherichia coli (strain K12) OX=83333 GN=edd PE=1 SV=1	0	38.562	15	7	8	16	7	603	64.6	6.38	29.9	7	High	High	High	1
FALSE	High	Master Protein	P0A7C2	LexA repressor OS=Escherichia coli (strain K12) OX=83333 GN=lexA PE=1 SV=1	0	38.511	39	7	7	15	7	202	22.3	6.71	21.62	7	High	High	High	1
FALSE	High	Master Protein	P0AG78	Sulfate-binding protein OS=Escherichia coli (strain K12) OX=83333 GN=sbp PE=1 SV=1	0	38.258	23	7	7	23	7	329	36.6	7.15	26.86	7	High	High	High	1
FALSE	High	Master Protein	P33644	Purine nucleoside phosphorylase YfiH OS=Escherichia coli (strain K12) OX=83333 GN=yfiH PE=1 SV=1	0	38.254	32	6	6	18	6	243	26.3	6.67	44.57	6	High	High	High	1
FALSE	High	Master Protein	P0A784	Oligoribonuclease OS=Escherichia coli (strain K12) OX=83333 GN=orn PE=1 SV=2	0	38.091	44	8	8	33	8	181	20.8	5.08	40.68	8	High	High	High	1
FALSE	High	Master Protein	P0A6X3	RNA-binding protein Hfq OS=Escherichia coli (strain K12) OX=83333 GN=hfq PE=1 SV=2	0	37.992	80	5	6	48	5	102	11.2	7.65	89.93	5	High	High	High	1
FALSE	High	Master Protein	P75825	Hydroxylamine reductase OS=Escherichia coli (strain K12) OX=83333 GN=hcp PE=1 SV=2	0	37.974	21	8	8	11	8	550	60	5.38	25.11	8	n/a	High	n/a	1
FALSE	High	Master Protein	P0AF20	N-acetylglucosamine repressor OS=Escherichia coli (strain K12) OX=83333 GN=nagC PE=2 SV=1	0	37.956	29	11	11	23	11	406	44.5	7.36	22.92	11	High	High	High	1
FALSE	High	Master Protein	P68679	30S ribosomal protein S21 OS=Escherichia coli (strain K12) OX=83333 GN=rpsU PE=1 SV=2	0	37.931	44	5	5	64	5	71	8.5	11.15	127.63	5	High	High	High	1
FALSE	High	Master Protein	P0A927	Nucleoside-specific channel-forming protein Tsx OS=Escherichia coli (strain K12) OX=83333 GN=tsx PE=1 SV=1	0	37.912	30	6	6	29	6	294	33.6	5.33	66.49	6	High	High	High	1
FALSE	High	Master Protein	P76194	Cysteine desulfuration protein SufE OS=Escherichia coli (strain K12) OX=83333 GN=sufE PE=1 SV=1	0	37.698	48	6	6	21	6	138	15.8	6.13	49.85	6	High	High	High	1	Met-loss [N-Term]
FALSE	High	Master Protein	P0A7X6	Ribosome maturation factor RimM OS=Escherichia coli (strain K12) OX=83333 GN=rimM PE=1 SV=1	0	37.679	46	8	8	17	8	182	20.6	4.81	35.31	8	High	High	High	1
FALSE	High	Master Protein	P22731	High-affinity branched-chain amino acid transport ATP-binding protein LivF OS=Escherichia coli (strain K12) OX=83333 GN=livF PE=1 SV=2	0	37.654	50	9	9	21	9	237	26.3	5.87	35.45	9	High	n/a	High	1
FALSE	High	Master Protein	P0AD05	Uncharacterized protein YecA OS=Escherichia coli (strain K12) OX=83333 GN=yecA PE=4 SV=1	0	37.597	21	3	4	14	3	221	25	4.59	36.45	3	High	High	High	1
FALSE	High	Master Protein	P00803	Signal peptidase I OS=Escherichia coli (strain K12) OX=83333 GN=lepB PE=1 SV=2	0	37.528	27	10	10	24	10	324	35.9	7.33	27.57	10	High	High	High	1
FALSE	High	Master Protein	P76142	Autoinducer 2-binding protein LsrB OS=Escherichia coli (strain K12) OX=83333 GN=lsrB PE=1 SV=1	0	37.361	27	6	6	11	6	340	36.7	7.87	19.88	6	High	High	n/a	1
FALSE	High	Master Protein	P75694	Uncharacterized protein YahO OS=Escherichia coli (strain K12) OX=83333 GN=yahO PE=3 SV=1	0	37.344	49	4	6	29	4	91	9.9	6.07	82.77	4	High	High	High	1
FALSE	High	Master Protein	P0A7L3	50S ribosomal protein L20 OS=Escherichia coli (strain K12) OX=83333 GN=rplT PE=1 SV=2	0	37.324	53	10	10	80	10	118	13.5	11.47	134.33	10	High	High	High	1
FALSE	High	Master Protein	Q47679	Omega-amidase YafV OS=Escherichia coli (strain K12) OX=83333 GN=yafV PE=3 SV=1	0	37.241	31	6	6	18	6	256	28.9	6.54	30.53	6	High	High	High	1
FALSE	High	Master Protein	P10384	Long-chain fatty acid transport protein OS=Escherichia coli (strain K12) OX=83333 GN=fadL PE=1 SV=5	0	37.186	22	8	8	19	8	446	48.5	5.3	29.59	8	High	High	High	1
FALSE	High	Master Protein	P77213	Putative glutamate--cysteine ligase 2 OS=Escherichia coli (strain K12) OX=83333 GN=ybdK PE=1 SV=1	0	37.098	22	5	5	11	5	372	41.7	6.16	29.07	5	High	High	High	1
FALSE	High	Master Protein	P0C0R7	Ribosomal RNA large subunit methyltransferase E OS=Escherichia coli (strain K12) OX=83333 GN=rlmE PE=1 SV=1	0	36.801	38	6	7	19	6	209	23.3	9.41	39.83	6	High	High	High	1
FALSE	High	Master Protein	P06961	Multifunctional CCA protein OS=Escherichia coli (strain K12) OX=83333 GN=cca PE=1 SV=1	0	36.679	25	11	11	24	11	412	46.4	6.65	21.37	11	High	High	High	1
FALSE	High	Master Protein	P0A9C9	Fructose-1,6-bisphosphatase 1 class 2 OS=Escherichia coli (strain K12) OX=83333 GN=glpX PE=1 SV=1	0	36.67	36	11	11	15	11	336	35.8	5.5	25.54	11	High	High	High	1
FALSE	High	Master Protein	P0AAF6	Arginine transport ATP-binding protein ArtP OS=Escherichia coli (strain K12) OX=83333 GN=artP PE=1 SV=1	0	36.669	37	6	6	21	6	242	27	6.64	19.19	6	High	High	High	1
FALSE	High	Master Protein	P0ADF8	Acetolactate synthase isozyme 1 small subunit OS=Escherichia coli (strain K12) OX=83333 GN=ilvN PE=1 SV=1	0	36.648	55	4	5	22	4	96	11.1	6.13	41.48	4	High	High	High	1
FALSE	High	Master Protein	P0A8W2	Transcriptional regulator SlyA OS=Escherichia coli (strain K12) OX=83333 GN=slyA PE=3 SV=1	0	36.639	60	6	6	39	6	144	16.3	7.14	79.42	6	High	High	High	1
FALSE	High	Master Protein	P75957	Lipoprotein-releasing system ATP-binding protein LolD OS=Escherichia coli (strain K12) OX=83333 GN=lolD PE=1 SV=2	0	36.605	35	7	7	18	7	233	25.4	8.05	44.21	7	High	High	High	1
FALSE	High	Master Protein	P0AF70	Uncharacterized protein YjeI OS=Escherichia coli (strain K12) OX=83333 GN=yjeI PE=3 SV=1	0	36.521	63	3	3	28	3	117	12	5.78	86.2	3	High	High	High	1
FALSE	High	Master Protein	P40191	Pyridoxine/pyridoxal/pyridoxamine kinase OS=Escherichia coli (strain K12) OX=83333 GN=pdxK PE=1 SV=2	0	36.398	35	9	9	19	9	283	30.8	5.34	34.96	9	High	High	High	1	Met-loss [N-Term]
FALSE	High	Master Protein	P31455	Uncharacterized protein YidR OS=Escherichia coli (strain K12) OX=83333 GN=yidR PE=4 SV=4	0	36.334	25	7	7	12	7	415	46.2	6.28	19.22	7	High	High	High	1
FALSE	High	Master Protein	P0A9P6	ATP-dependent RNA helicase DeaD OS=Escherichia coli (strain K12) OX=83333 GN=deaD PE=1 SV=2	0	36.296	17	8	9	12	8	629	70.5	8.72	30.46	8	n/a	High	High	1
FALSE	High	Master Protein	P30011	Nicotinate-nucleotide pyrophosphorylase [carboxylating] OS=Escherichia coli (strain K12) OX=83333 GN=nadC PE=1 SV=7	0	36.283	28	8	8	25	8	297	32.7	5.2	30.07	8	High	High	High	1
FALSE	High	Master Protein	P0AGG0	Thiamine-monophosphate kinase OS=Escherichia coli (strain K12) OX=83333 GN=thiL PE=1 SV=1	0	36.242	20	6	8	20	6	325	35	4.72	37.78	6	High	High	High	1	Met-loss [N-Term]
FALSE	High	Master Protein	P38105	Starvation-sensing protein RspB OS=Escherichia coli (strain K12) OX=83333 GN=rspB PE=2 SV=1	0	36.137	28	7	7	12	7	339	36.5	6.38	15.82	7	High	n/a	n/a	1
FALSE	High	Master Protein	P77318	Uncharacterized sulfatase YdeN OS=Escherichia coli (strain K12) OX=83333 GN=ydeN PE=3 SV=2	0	36.093	24	11	11	11	11	560	62.8	6.05	12.03	11	n/a	High	n/a	1
FALSE	High	Master Protein	P00861	Diaminopimelate decarboxylase OS=Escherichia coli (strain K12) OX=83333 GN=lysA PE=1 SV=1	0	36.023	22	7	7	19	7	420	46.1	6.04	40.2	7	High	High	High	1	Met-loss [N-Term]
FALSE	High	Master Protein	P0AB65	Acylphosphatase OS=Escherichia coli (strain K12) OX=83333 GN=yccX PE=1 SV=1	0	35.989	71	6	6	13	6	92	10.3	8.5	14.4	6	High	High	High	1
FALSE	High	Master Protein	P0AFM4	Phosphate starvation-inducible protein PsiF OS=Escherichia coli (strain K12) OX=83333 GN=psiF PE=1 SV=1	0	35.96	55	7	8	21	7	106	11.7	9.73	39.94	7	High	High	High	1
FALSE	High	Master Protein	P0A962	L-asparaginase 1 OS=Escherichia coli (strain K12) OX=83333 GN=ansA PE=1 SV=1	0	35.911	26	7	7	22	7	338	37.1	5.86	50.57	7	High	High	High	1
FALSE	High	Master Protein	P75949	Beta-hexosaminidase OS=Escherichia coli (strain K12) OX=83333 GN=nagZ PE=1 SV=1	0	35.894	25	7	7	14	7	341	37.6	6.29	23.03	7	High	High	High	1
FALSE	High	Master Protein	P0A7D1	Peptidyl-tRNA hydrolase OS=Escherichia coli (strain K12) OX=83333 GN=pth PE=1 SV=1	0	35.795	40	7	7	27	7	194	21.1	9	47.39	7	High	High	High	1
FALSE	High	Master Protein	P05458	Protease 3 OS=Escherichia coli (strain K12) OX=83333 GN=ptrA PE=1 SV=1	0	35.789	9	9	9	22	9	962	107.6	6.09	49.12	9	High	High	High	1
FALSE	High	Master Protein	P0AAT9	Uncharacterized protein YbeL OS=Escherichia coli (strain K12) OX=83333 GN=ybeL PE=4 SV=1	0	35.773	49	7	7	36	7	160	18.8	5.2	52.79	7	High	High	High	1
FALSE	High	Master Protein	P0AG63	30S ribosomal protein S17 OS=Escherichia coli (strain K12) OX=83333 GN=rpsQ PE=1 SV=2	0	35.768	48	4	4	74	4	84	9.7	9.6	224.23	4	High	High	High	1
FALSE	High	Master Protein	P0AFR4	Uncharacterized protein YciO OS=Escherichia coli (strain K12) OX=83333 GN=yciO PE=1 SV=1	0	35.741	38	7	7	26	7	206	23.2	6.35	68.73	7	High	High	High	1	Met-loss [N-Term]
FALSE	High	Master Protein	P0AC62	Glutaredoxin 3 OS=Escherichia coli (strain K12) OX=83333 GN=grxC PE=1 SV=2	0	35.735	78	5	7	43	5	83	9.1	7.24	66.78	5	High	High	High	1	Met-loss [N-Term]
FALSE	High	Master Protein	P64604	Intermembrane phospholipid transport system binding protein MlaD OS=Escherichia coli (strain K12) OX=83333 GN=mlaD PE=1 SV=1	0	35.558	45	6	6	25	6	183	19.6	4.93	48.96	6	High	High	High	1
FALSE	High	Master Protein	P76407	Lipid kinase YegS OS=Escherichia coli (strain K12) OX=83333 GN=yegS PE=1 SV=1	0	35.392	23	6	7	21	6	299	32	4.81	45.85	6	High	High	High	1
FALSE	High	Master Protein	P0A8H6	Der GTPase-activating protein YihI OS=Escherichia coli (strain K12) OX=83333 GN=yihI PE=1 SV=1	0	35.302	35	7	7	28	7	169	19	6.83	52.84	7	High	High	High	1
FALSE	High	Master Protein	P0A734	Cell division topological specificity factor OS=Escherichia coli (strain K12) OX=83333 GN=minE PE=1 SV=1	0	35.291	45	6	7	35	6	88	10.2	5.24	58.2	6	High	High	High	1	Met-loss [N-Term]
FALSE	High	Master Protein	P0AB52	Protein YchN OS=Escherichia coli (strain K12) OX=83333 GN=ychN PE=1 SV=1	0	35.222	57	4	4	16	4	117	12.7	5.11	34.13	4	High	High	High	1
FALSE	High	Master Protein	P68206	UPF0337 protein YjbJ OS=Escherichia coli (strain K12) OX=83333 GN=yjbJ PE=1 SV=1	0	35.179	57	6	7	62	6	69	8.3	5.55	126.06	6	High	High	High	1
FALSE	High	Master Protein	P32131	Oxygen-independent coproporphyrinogen III oxidase OS=Escherichia coli (strain K12) OX=83333 GN=hemN PE=1 SV=4	0	35.176	14	6	6	19	6	457	52.7	6.06	43.97	6	High	High	High	1
FALSE	High	Master Protein	P33232	L-lactate dehydrogenase OS=Escherichia coli (strain K12) OX=83333 GN=lldD PE=1 SV=1	0	35.154	35	10	11	23	10	396	42.7	6.81	25.01	10	High	High	High	1
FALSE	High	Master Protein	P66948	Beta-barrel assembly-enhancing protease OS=Escherichia coli (strain K12) OX=83333 GN=bepA PE=1 SV=1	0	35.114	22	9	9	17	9	487	53.9	7.68	15.82	9	High	High	High	1
FALSE	High	Master Protein	P77695	Protein GnsB OS=Escherichia coli (strain K12) OX=83333 GN=gnsB PE=3 SV=2	0	35.07	70	5	6	60	4	57	6.5	9	122.58	5	High	High	High	1
FALSE	High	Master Protein	P15770	Shikimate dehydrogenase (NADP(+)) OS=Escherichia coli (strain K12) OX=83333 GN=aroE PE=1 SV=1	0	35.025	22	5	5	24	5	272	29.4	5.58	42.68	5	High	High	High	1
FALSE	High	Master Protein	P0AAG0	Dipeptide transport ATP-binding protein DppD OS=Escherichia coli (strain K12) OX=83333 GN=dppD PE=1 SV=1	0	34.957	20	6	7	17	6	327	35.8	6.62	21.99	6	High	High	High	1	Met-loss [N-Term]
FALSE	High	Master Protein	P64488	Uncharacterized protein YeaR OS=Escherichia coli (strain K12) OX=83333 GN=yeaR PE=1 SV=1	0	34.946	39	5	7	23	5	119	13.6	6.52	44.01	5	n/a	High	n/a	1
FALSE	High	Master Protein	P76423	Hydroxyethylthiazole kinase OS=Escherichia coli (strain K12) OX=83333 GN=thiM PE=1 SV=1	0	34.928	46	6	7	21	6	262	27.3	5.99	63.23	6	High	n/a	High	1
FALSE	High	Master Protein	P75777	UPF0194 membrane protein YbhG OS=Escherichia coli (strain K12) OX=83333 GN=ybhG PE=2 SV=1	0	34.817	28	9	9	28	9	332	36.4	5.6	36.91	9	High	High	High	1
FALSE	High	Master Protein	P60390	Ribosomal RNA small subunit methyltransferase H OS=Escherichia coli (strain K12) OX=83333 GN=rsmH PE=1 SV=1	0	34.799	32	8	8	24	8	313	34.9	6.46	37.81	8	High	High	High	1
FALSE	High	Master Protein	P0ACU0	HTH-type transcriptional dual regulator CecR OS=Escherichia coli (strain K12) OX=83333 GN=cecR PE=1 SV=1	0	34.798	41	5	5	9	5	223	25	6.52	18.77	5	High	High	n/a	1
FALSE	High	Master Protein	P37177	Phosphoenolpyruvate-dependent phosphotransferase system OS=Escherichia coli (strain K12) OX=83333 GN=ptsP PE=1 SV=2	0	34.712	16	12	12	32	12	748	83.7	5.78	18.22	12	High	High	High	1
FALSE	High	Master Protein	P0AG00	ECA polysaccharide chain length modulation protein OS=Escherichia coli (strain K12) OX=83333 GN=wzzE PE=1 SV=2	0	34.712	24	7	7	16	7	348	39.5	6.65	18.51	7	High	High	High	1
FALSE	High	Master Protein	P09029	N5-carboxyaminoimidazole ribonucleotide synthase OS=Escherichia coli (strain K12) OX=83333 GN=purK PE=1 SV=2	0	34.652	26	9	9	28	9	355	39.4	5.92	26.02	9	High	High	High	1
FALSE	High	Master Protein	P27303	Multidrug export protein EmrA OS=Escherichia coli (strain K12) OX=83333 GN=emrA PE=1 SV=2	0	34.6	26	10	10	15	10	390	42.7	9.33	22.04	10	High	High	High	1	Met-loss [N-Term]
FALSE	High	Master Protein	P0A8J4	UPF0250 protein YbeD OS=Escherichia coli (strain K12) OX=83333 GN=ybeD PE=1 SV=1	0	34.583	55	3	4	19	3	87	9.8	5.76	47.75	3	High	High	High	1
FALSE	High	Master Protein	P30749	Molybdopterin synthase catalytic subunit OS=Escherichia coli (strain K12) OX=83333 GN=moaE PE=1 SV=3	0	34.581	39	4	4	10	4	150	17	5.38	24.68	4	High	High	High	1
FALSE	High	Master Protein	P0AC30	Cell division protein FtsX OS=Escherichia coli (strain K12) OX=83333 GN=ftsX PE=1 SV=1	0	34.553	27	9	9	17	9	352	38.5	8.97	21.59	9	High	High	High	1
FALSE	High	Master Protein	P0A6X7	Integration host factor subunit alpha OS=Escherichia coli (strain K12) OX=83333 GN=ihfA PE=1 SV=1	0	34.499	55	7	8	61	7	99	11.3	9.35	112.11	7	High	High	High	1
FALSE	High	Master Protein	P12008	Chorismate synthase OS=Escherichia coli (strain K12) OX=83333 GN=aroC PE=1 SV=4	0	34.328	27	7	7	15	7	361	39.1	6.2	34.26	7	High	High	High	1	Met-loss [N-Term]
FALSE	High	Master Protein	P0ACB4	Protoporphyrinogen IX dehydrogenase [quinone] OS=Escherichia coli (strain K12) OX=83333 GN=hemG PE=1 SV=1	0	34.284	46	8	8	36	8	181	21.2	9.67	55.78	8	High	High	High	1
FALSE	High	Master Protein	P07604	HTH-type transcriptional regulatory protein TyrR OS=Escherichia coli (strain K12) OX=83333 GN=tyrR PE=1 SV=2	0	34.228	22	12	12	23	11	513	57.6	5.78	25.77	12	High	High	High	1
FALSE	High	Master Protein	P0ADV1	Lipopolysaccharide export system protein LptA OS=Escherichia coli (strain K12) OX=83333 GN=lptA PE=1 SV=1	0	34.204	31	6	6	19	6	185	20.1	8.98	37.74	6	High	High	High	1
FALSE	High	Master Protein	P02918	Penicillin-binding protein 1A OS=Escherichia coli (strain K12) OX=83333 GN=mrcA PE=1 SV=1	0	34.099	13	9	9	12	9	850	93.6	6.58	10.09	9	High	High	High	1
FALSE	High	Master Protein	P13445	RNA polymerase sigma factor RpoS OS=Escherichia coli (strain K12) OX=83333 GN=rpoS PE=1 SV=3	0	34.084	36	8	8	19	7	330	37.9	4.94	33.37	8	High	High	n/a	1
FALSE	High	Master Protein	P0A8K5	UPF0253 protein YaeP OS=Escherichia coli (strain K12) OX=83333 GN=yaeP PE=3 SV=1	0	34.079	65	3	4	16	3	66	7.2	4.56	53.24	3	n/a	High	High	1
FALSE	High	Master Protein	P0AED7	Succinyl-diaminopimelate desuccinylase OS=Escherichia coli (strain K12) OX=83333 GN=dapE PE=1 SV=1	0	33.978	33	8	8	13	8	375	41.2	5.52	18.22	8	High	High	High	1
FALSE	High	Master Protein	P77434	Glutamate-pyruvate aminotransferase AlaC OS=Escherichia coli (strain K12) OX=83333 GN=alaC PE=1 SV=1	0	33.946	22	8	8	21	8	412	46.2	7.87	19.74	8	High	High	High	1
FALSE	High	Master Protein	P0ACS7	HTH-type transcriptional regulator RpiR OS=Escherichia coli (strain K12) OX=83333 GN=rpiR PE=1 SV=1	0	33.929	18	6	6	22	5	296	32.3	6.54	35.1	6	High	High	High	1
FALSE	High	Master Protein	P25552	Guanosine-5'-triphosphate,3'-diphosphate pyrophosphatase OS=Escherichia coli (strain K12) OX=83333 GN=gppA PE=1 SV=3	0	33.896	22	8	8	23	8	494	54.8	6.37	44.55	8	High	High	High	1
FALSE	High	Master Protein	P0AB28	Large ribosomal RNA subunit accumulation protein YceD OS=Escherichia coli (strain K12) OX=83333 GN=yceD PE=2 SV=1	0	33.822	36	7	7	21	7	173	19.3	4.55	40.6	7	High	High	High	1
FALSE	High	Master Protein	P21338	Ribonuclease I OS=Escherichia coli (strain K12) OX=83333 GN=rna PE=1 SV=1	0	33.776	42	9	9	18	9	268	29.6	8.57	22.83	9	High	High	High	1
FALSE	High	Master Protein	P06983	Porphobilinogen deaminase OS=Escherichia coli (strain K12) OX=83333 GN=hemC PE=1 SV=2	0	33.728	32	8	9	28	8	313	33.8	5.47	32.14	8	High	High	High	1
FALSE	High	Master Protein	P27431	50S ribosomal protein L16 3-hydroxylase OS=Escherichia coli (strain K12) OX=83333 GN=roxA PE=1 SV=2	0	33.726	23	6	6	17	6	373	42.6	4.83	33.68	6	High	High	High	1
FALSE	High	Master Protein	P0A6A8	Acyl carrier protein OS=Escherichia coli (strain K12) OX=83333 GN=acpP PE=1 SV=2	0	33.71	42	4	6	76	4	78	8.6	4.06	142.66	4	High	High	High	1
FALSE	High	Master Protein	P22939	Farnesyl diphosphate synthase OS=Escherichia coli (strain K12) OX=83333 GN=ispA PE=1 SV=1	0	33.702	30	8	8	14	8	299	32.1	5.54	20.74	8	n/a	High	High	1
FALSE	High	Master Protein	P0AFZ1	Protein SseB OS=Escherichia coli (strain K12) OX=83333 GN=sseB PE=4 SV=1	0	33.697	20	5	5	17	5	258	28.6	4.51	52.25	5	High	High	High	1
FALSE	High	Master Protein	P0AFJ7	Low-affinity inorganic phosphate transporter PitA OS=Escherichia coli (strain K12) OX=83333 GN=pitA PE=1 SV=1	0	33.519	21	8	8	14	8	499	53.4	9.51	25.99	8	High	High	High	1
FALSE	High	Master Protein	P0AFY8	Negative modulator of initiation of replication OS=Escherichia coli (strain K12) OX=83333 GN=seqA PE=1 SV=1	0	33.411	36	5	5	29	5	181	20.3	8.7	53.15	5	High	High	High	1
FALSE	High	Master Protein	P24178	Protein YffB OS=Escherichia coli (strain K12) OX=83333 GN=yffB PE=1 SV=1	0	33.343	54	4	4	11	4	118	13.6	6.55	23.53	4	High	High	High	1
FALSE	High	Master Protein	P0AAS7	Uncharacterized protein YbcJ OS=Escherichia coli (strain K12) OX=83333 GN=ybcJ PE=1 SV=1	0	33.27	94	6	7	21	6	70	7.4	8.03	25.74	6	High	High	High	1	Met-loss [N-Term]
FALSE	High	Master Protein	P0A6C5	Amino-acid acetyltransferase OS=Escherichia coli (strain K12) OX=83333 GN=argA PE=1 SV=1	0	33.237	16	10	10	27	10	443	49.2	6.54	28.3	10	High	High	High	1
FALSE	High	Master Protein	P45469	Putative NAD(P)-binding protein YraR OS=Escherichia coli (strain K12) OX=83333 GN=yraR PE=4 SV=2	0	33.22	33	5	5	9	5	211	23.2	8.51	18.55	5	n/a	High	High	1	Met-loss [N-Term]
FALSE	High	Master Protein	P0A7S3	30S ribosomal protein S12 OS=Escherichia coli (strain K12) OX=83333 GN=rpsL PE=1 SV=2	0	33.219	37	6	7	69	6	124	13.7	10.87	141.13	6	High	High	High	1	Met-loss [N-Term]
FALSE	High	Master Protein	P41052	Membrane-bound lytic murein transglycosylase B OS=Escherichia coli (strain K12) OX=83333 GN=mltB PE=1 SV=1	0	33.099	24	5	5	13	5	361	40.2	9.04	33.64	5	High	High	High	1
FALSE	High	Master Protein	P0A7F6	S-adenosylmethionine decarboxylase proenzyme OS=Escherichia coli (strain K12) OX=83333 GN=speD PE=1 SV=1	0	33.068	30	7	7	19	7	264	30.4	5.39	17.98	7	High	High	High	1
FALSE	High	Master Protein	P41409	Pyrimidine-specific ribonucleoside hydrolase RihA OS=Escherichia coli (strain K12) OX=83333 GN=rihA PE=1 SV=2	0	33.041	27	6	6	12	6	311	33.8	4.97	23.89	6	n/a	High	High	1
FALSE	High	Master Protein	P31806	Bifunctional NAD(P)H-hydrate repair enzyme Nnr OS=Escherichia coli (strain K12) OX=83333 GN=nnr PE=1 SV=2	0	33.017	16	7	7	15	7	515	54.6	6.46	23.24	7	High	High	High	1
FALSE	High	Master Protein	P0AFD1	NADH-quinone oxidoreductase subunit E OS=Escherichia coli (strain K12) OX=83333 GN=nuoE PE=1 SV=1	0	33.006	37	5	5	19	5	166	18.6	5.68	31.3	5	High	High	High	1
FALSE	High	Master Protein	P64429	Uncharacterized protein YpfJ OS=Escherichia coli (strain K12) OX=83333 GN=ypfJ PE=4 SV=1	0	32.994	26	6	6	13	6	287	31.4	5.9	31.94	6	n/a	High	High	1
FALSE	High	Master Protein	P05042	Fumarate hydratase class II OS=Escherichia coli (strain K12) OX=83333 GN=fumC PE=1 SV=1	0	32.894	19	9	9	22	9	467	50.5	6.58	26.36	9	High	High	High	1
FALSE	High	Master Protein	P15067	Glycogen debranching enzyme OS=Escherichia coli (strain K12) OX=83333 GN=glgX PE=1 SV=3	0	32.88	15	9	9	16	9	657	73.5	6.06	30.01	9	High	High	High	1
FALSE	High	Master Protein	P0AG40	Bifunctional riboflavin kinase/FMN adenylyltransferase OS=Escherichia coli (strain K12) OX=83333 GN=ribF PE=1 SV=1	0	32.813	28	7	7	17	7	313	34.7	9.23	29.01	7	High	High	High	1
FALSE	High	Master Protein	P39406	Ribosomal RNA small subunit methyltransferase C OS=Escherichia coli (strain K12) OX=83333 GN=rsmC PE=1 SV=3	0	32.78	27	7	7	13	7	343	37.6	6.46	25.02	7	High	High	High	1
FALSE	High	Master Protein	P65292	Uncharacterized lipoprotein YgdI OS=Escherichia coli (strain K12) OX=83333 GN=ygdI PE=3 SV=1	0	32.762	27	1	2	27	1	75	8.2	5.97	80.01	1	High	High	High	1
FALSE	High	Master Protein	P0AEB7	RutC family protein YoaB OS=Escherichia coli (strain K12) OX=83333 GN=yoaB PE=3 SV=1	0	32.76	46	5	6	30	5	114	12.5	5.16	60.92	5	High	High	High	1
FALSE	High	Master Protein	P0A6I3	Pantothenate kinase OS=Escherichia coli (strain K12) OX=83333 GN=coaA PE=1 SV=1	0	32.72	30	9	9	19	9	316	36.3	6.81	27.55	9	High	High	High	1
FALSE	High	Master Protein	P0A7U7	30S ribosomal protein S20 OS=Escherichia coli (strain K12) OX=83333 GN=rpsT PE=1 SV=2	0	32.718	38	5	6	97	5	87	9.7	11.18	201.5	5	High	High	High	1
FALSE	High	Master Protein	P0A7I7	GTP cyclohydrolase-2 OS=Escherichia coli (strain K12) OX=83333 GN=ribA PE=1 SV=1	0	32.533	37	6	6	17	6	196	21.8	5.95	30.36	6	High	High	High	1
FALSE	High	Master Protein	P0AEI4	Ribosomal protein S12 methylthiotransferase RimO OS=Escherichia coli (strain K12) OX=83333 GN=rimO PE=1 SV=1	0	32.506	20	8	9	16	7	441	49.6	5.48	20.33	8	High	High	High	1
FALSE	High	Master Protein	P0A6N4	Elongation factor P OS=Escherichia coli (strain K12) OX=83333 GN=efp PE=1 SV=2	0	32.432	26	4	4	32	4	188	20.6	5.02	75.39	4	High	High	High	1	Met-loss [N-Term]
FALSE	High	Master Protein	P68739	Endonuclease V OS=Escherichia coli (strain K12) OX=83333 GN=nfi PE=1 SV=1	0	32.424	28	6	7	17	6	223	24.7	8.28	31.56	6	High	High	High	1
FALSE	High	Master Protein	P63204	Transcriptional regulator GadE OS=Escherichia coli (strain K12) OX=83333 GN=gadE PE=1 SV=1	0	32.349	34	6	6	16	6	175	20.6	9.73	31.72	6	High	High	n/a	1
FALSE	High	Master Protein	P0ABI8	Cytochrome bo(3) ubiquinol oxidase subunit 1 OS=Escherichia coli (strain K12) OX=83333 GN=cyoB PE=1 SV=1	0	32.341	7	5	6	32	5	663	74.3	7.2	54.46	5	High	High	High	1
FALSE	High	Master Protein	P18196	Septum site-determining protein MinC OS=Escherichia coli (strain K12) OX=83333 GN=minC PE=1 SV=1	0	32.151	22	5	5	21	5	231	24.8	6.87	42.64	5	High	High	High	1
FALSE	High	Master Protein	P0A884	Thymidylate synthase OS=Escherichia coli (strain K12) OX=83333 GN=thyA PE=1 SV=1	0	32.109	25	6	6	14	6	264	30.5	6.02	16.86	6	High	High	High	1
FALSE	High	Master Protein	P77376	Uncharacterized oxidoreductase YdgJ OS=Escherichia coli (strain K12) OX=83333 GN=ydgJ PE=1 SV=2	0	32.091	21	6	6	15	6	346	38.2	5.78	27.95	6	High	High	High	1
FALSE	High	Master Protein	P0A8U6	Met repressor OS=Escherichia coli (strain K12) OX=83333 GN=metJ PE=1 SV=2	0	31.827	67	7	7	30	7	105	12.1	5.54	40.12	7	High	High	High	1	Met-loss [N-Term]
FALSE	High	Master Protein	P10908	Glycerophosphodiester phosphodiesterase, cytoplasmic OS=Escherichia coli (strain K12) OX=83333 GN=ugpQ PE=1 SV=1	0	31.758	29	5	5	25	5	247	27.4	6.54	43.63	5	High	High	High	1
FALSE	High	Master Protein	P19319	Respiratory nitrate reductase 2 alpha chain OS=Escherichia coli (strain K12) OX=83333 GN=narZ PE=1 SV=5	0	31.754	6	7	7	10	4	1246	140.1	6.67	22.2	7	n/a	High	n/a	1
FALSE	High	Master Protein	P75822	Putative NAD(P)-binding protein YbjT OS=Escherichia coli (strain K12) OX=83333 GN=ybjT PE=3 SV=2	0	31.738	9	3	3	11	3	476	53.7	8.82	38.05	3	High	High	High	1
FALSE	High	Master Protein	P37195	HTH-type transcriptional regulator DctR OS=Escherichia coli (strain K12) OX=83333 GN=dctR PE=1 SV=1	0	31.712	18	4	5	16	4	176	20.4	8.72	28.73	4	High	n/a	High	1
FALSE	High	Master Protein	P23331	Thymidine kinase OS=Escherichia coli (strain K12) OX=83333 GN=tdk PE=3 SV=1	0	31.691	41	6	7	16	6	205	23.4	6.39	31.64	6	High	High	High	1	Met-loss [N-Term]
FALSE	High	Master Protein	P28249	Protein AsmA OS=Escherichia coli (strain K12) OX=83333 GN=asmA PE=3 SV=2	0	31.673	12	7	7	12	7	617	68.9	5.47	16.91	7	High	High	High	1
FALSE	High	Master Protein	P0A9X1	Zinc import ATP-binding protein ZnuC OS=Escherichia coli (strain K12) OX=83333 GN=znuC PE=1 SV=1	0	31.648	43	7	7	10	7	251	27.9	9.33	15.51	7	High	n/a	High	1
FALSE	High	Master Protein	P37440	Oxidoreductase UcpA OS=Escherichia coli (strain K12) OX=83333 GN=ucpA PE=1 SV=3	0	31.593	34	9	9	19	9	263	27.8	5.27	32.87	9	High	High	High	1
FALSE	High	Master Protein	P31063	Uncharacterized lipoprotein YedD OS=Escherichia coli (strain K12) OX=83333 GN=yedD PE=3 SV=1	0	31.474	46	5	5	20	5	137	15	4.98	48.66	5	High	High	High	1
FALSE	High	Master Protein	P69776	Major outer membrane lipoprotein Lpp OS=Escherichia coli (strain K12) OX=83333 GN=lpp PE=1 SV=1	0	31.387	45	4	5	30	4	78	8.3	9.25	84.91	4	High	High	High	1
FALSE	High	Master Protein	P0ACF0	DNA-binding protein HU-alpha OS=Escherichia coli (strain K12) OX=83333 GN=hupA PE=1 SV=1	0	31.33	58	4	4	66	4	90	9.5	9.58	196.4	4	High	High	High	1
FALSE	High	Master Protein	P0ACF4	DNA-binding protein HU-beta OS=Escherichia coli (strain K12) OX=83333 GN=hupB PE=1 SV=1	0	31.32	69	6	6	32	6	90	9.2	9.7	68.27	6	High	High	High	1
FALSE	High	Master Protein	P19624	4-hydroxythreonine-4-phosphate dehydrogenase OS=Escherichia coli (strain K12) OX=83333 GN=pdxA PE=1 SV=1	0	31.295	27	5	5	11	5	329	35.1	6.32	26.62	5	High	High	High	1
FALSE	High	Master Protein	Q47146	Acyl-coenzyme A dehydrogenase OS=Escherichia coli (strain K12) OX=83333 GN=fadE PE=2 SV=2	0	31.276	12	11	11	24	11	814	89.2	8.09	16.51	11	High	High	High	1
FALSE	High	Master Protein	P0A761	Putative N-acetylmannosamine-6-phosphate 2-epimerase OS=Escherichia coli (strain K12) OX=83333 GN=nanE PE=1 SV=1	0	31.245	40	7	7	12	7	229	24.1	5.05	33.47	7	n/a	High	n/a	1	Met-loss [N-Term]
FALSE	High	Master Protein	P69451	Long-chain-fatty-acid--CoA ligase OS=Escherichia coli (strain K12) OX=83333 GN=fadD PE=1 SV=1	0	31.236	18	7	7	11	7	561	62.3	6.68	20.26	7	High	High	High	1
FALSE	High	Master Protein	P10100	Endolytic peptidoglycan transglycosylase RlpA OS=Escherichia coli (strain K12) OX=83333 GN=rlpA PE=1 SV=1	0	31.162	23	7	7	17	7	362	37.5	5.73	30.07	7	High	High	High	1
FALSE	High	Master Protein	P0ADQ2	Probable acyltransferase FabY OS=Escherichia coli (strain K12) OX=83333 GN=fabY PE=2 SV=1	0	31.099	24	7	7	20	7	329	37.1	6.35	30.58	7	High	High	High	1
FALSE	High	Master Protein	P03023	Lactose operon repressor OS=Escherichia coli (strain K12) OX=83333 GN=lacI PE=1 SV=3	0	31.031	31	8	8	17	8	360	38.6	6.89	17.65	8	High	High	High	1
FALSE	High	Master Protein	P64483	Uncharacterized protein YeaK OS=Escherichia coli (strain K12) OX=83333 GN=yeaK PE=4 SV=1	0	31.021	47	6	6	27	6	167	17.8	7.02	64.75	6	High	High	High	1
FALSE	High	Master Protein	P0AAN5	Uncharacterized protein YaiA OS=Escherichia coli (strain K12) OX=83333 GN=yaiA PE=1 SV=1	0	30.985	71	3	4	15	3	63	7.3	6.54	37.78	3	High	High	High	1
FALSE	High	Master Protein	P64596	Outer membrane lipoprotein DolP OS=Escherichia coli (strain K12) OX=83333 GN=dolP PE=1 SV=1	0	30.915	35	7	7	31	7	191	20	8.98	56.71	7	High	High	High	1
FALSE	High	Master Protein	P23003	tRNA/tmRNA (uracil-C(5))-methyltransferase OS=Escherichia coli (strain K12) OX=83333 GN=trmA PE=1 SV=1	0	30.866	24	7	7	17	7	366	41.9	6.07	25.84	7	High	High	High	1
FALSE	High	Master Protein	P0A7B8	ATP-dependent protease subunit HslV OS=Escherichia coli (strain K12) OX=83333 GN=hslV PE=1 SV=2	0	30.854	32	6	7	23	5	176	19.1	6.39	42.38	6	High	High	High	1	Met-loss [N-Term]
FALSE	High	Master Protein	P31119	Bifunctional protein Aas OS=Escherichia coli (strain K12) OX=83333 GN=aas PE=1 SV=2	0	30.757	11	6	6	13	6	719	80.6	9.28	26.01	6	High	High	High	1
FALSE	High	Master Protein	P0A9K9	FKBP-type peptidyl-prolyl cis-trans isomerase SlyD OS=Escherichia coli (strain K12) OX=83333 GN=slyD PE=1 SV=1	0	30.746	31	5	5	33	5	196	20.8	5.05	80.96	5	High	High	High	1
FALSE	High	Master Protein	P24193	Carbamoyl dehydratase HypE OS=Escherichia coli (strain K12) OX=83333 GN=hypE PE=1 SV=2	0	30.673	24	7	7	10	7	336	35.1	5.17	20.16	7	n/a	High	n/a	1
FALSE	High	Master Protein	P0ADT2	UPF0441 protein YgiB OS=Escherichia coli (strain K12) OX=83333 GN=ygiB PE=3 SV=2	0	30.624	35	6	6	24	6	223	23.5	9.35	45.41	6	High	High	High	1
FALSE	High	Master Protein	P0AC47	Fumarate reductase iron-sulfur subunit OS=Escherichia coli (strain K12) OX=83333 GN=frdB PE=1 SV=2	0	30.576	27	5	5	8	5	244	27.1	6.52	21.98	5	n/a	High	n/a	1
FALSE	High	Master Protein	P10346	Glutamine transport ATP-binding protein GlnQ OS=Escherichia coli (strain K12) OX=83333 GN=glnQ PE=1 SV=1	0	30.496	24	5	5	22	5	240	26.7	6.54	32.45	5	High	High	High	1
FALSE	High	Master Protein	P38051	Isochorismate synthase MenF OS=Escherichia coli (strain K12) OX=83333 GN=menF PE=1 SV=4	0	30.458	24	7	7	8	7	431	48.7	7.09	8.41	7	High	High	High	1
FALSE	High	Master Protein	P07117	Sodium/proline symporter OS=Escherichia coli (strain K12) OX=83333 GN=putP PE=1 SV=1	0	30.457	13	5	5	13	5	502	54.3	8.51	19.88	5	High	High	High	1
FALSE	High	Master Protein	P0A6G3	Nicotinamide-nucleotide amidohydrolase PncC OS=Escherichia coli (strain K12) OX=83333 GN=pncC PE=1 SV=1	0	30.452	50	6	6	11	6	165	17.6	5.12	20.13	6	High	High	High	1
FALSE	High	Master Protein	Q46868	Ubiquinone biosynthesis accessory factor UbiK OS=Escherichia coli (strain K12) OX=83333 GN=ubiK PE=1 SV=2	0	30.451	68	9	9	41	9	96	11.3	6.15	51.4	9	High	High	High	1
FALSE	High	Master Protein	P0A8V0	Ribonuclease BN OS=Escherichia coli (strain K12) OX=83333 GN=rbn PE=1 SV=1	0	30.406	18	4	4	9	4	305	32.9	6.13	20.82	4	High	High	High	1
FALSE	High	Master Protein	P0ABV2	Biopolymer transport protein ExbD OS=Escherichia coli (strain K12) OX=83333 GN=exbD PE=1 SV=1	0	30.395	44	6	6	14	6	141	15.5	4.88	8.16	6	High	n/a	High	1
FALSE	High	Master Protein	P39310	Cell division protein YtfB OS=Escherichia coli (strain K12) OX=83333 GN=ytfB PE=3 SV=2	0	30.218	25	5	5	15	5	212	23.5	5.22	15.62	5	High	High	High	1
FALSE	High	Master Protein	P69503	Adenine phosphoribosyltransferase OS=Escherichia coli (strain K12) OX=83333 GN=apt PE=1 SV=1	0	30.213	30	4	5	33	4	183	19.8	5.41	68.05	4	High	High	High	1	Met-loss [N-Term]
FALSE	High	Master Protein	P0ACL9	Pyruvate dehydrogenase complex repressor OS=Escherichia coli (strain K12) OX=83333 GN=pdhR PE=1 SV=1	0	30.197	19	4	4	9	4	254	29.4	6.47	25.55	4	High	High	High	1
FALSE	High	Master Protein	P0ACV8	Uncharacterized protein YmjA OS=Escherichia coli (strain K12) OX=83333 GN=ymjA PE=4 SV=1	0	30.156	57	3	3	32	3	81	9.3	4.22	82.9	3	High	High	High	1
FALSE	High	Master Protein	P07649	tRNA pseudouridine synthase A OS=Escherichia coli (strain K12) OX=83333 GN=truA PE=1 SV=1	0	30.141	31	7	7	11	7	270	30.4	8.53	15.71	7	High	High	High	1	Met-loss [N-Term]
FALSE	High	Master Protein	P25889	NAD-dependent dihydropyrimidine dehydrogenase subunit PreA OS=Escherichia coli (strain K12) OX=83333 GN=preA PE=1 SV=3	0	30.126	22	9	9	12	9	411	45	5.49	21.85	9	n/a	High	n/a	1
FALSE	High	Master Protein	P0AEL6	Ferric enterobactin-binding periplasmic protein FepB OS=Escherichia coli (strain K12) OX=83333 GN=fepB PE=1 SV=1	0	30.126	21	6	6	18	6	318	34.3	6.14	22.43	6	High	High	High	1
FALSE	High	Master Protein	P0DMC7	Transcriptional regulatory protein RcsB OS=Escherichia coli (strain K12) OX=83333 GN=rcsB PE=1 SV=1	0	30.085	34	9	9	25	9	216	23.7	7.47	24.91	9	High	High	High	1
FALSE	High	Master Protein	P0ACR4	Uncharacterized HTH-type transcriptional regulator YeiE OS=Escherichia coli (strain K12) OX=83333 GN=yeiE PE=3 SV=1	0	30.019	20	5	5	8	5	293	32.7	6.54	17.47	5	High	High	High	1
FALSE	High	Master Protein	P27829	UDP-N-acetyl-D-mannosamine dehydrogenase OS=Escherichia coli (strain K12) OX=83333 GN=wecC PE=1 SV=4	0	30.001	22	7	7	9	7	420	45.8	5.39	17.06	7	High	High	High	1
FALSE	High	Master Protein	P0A9G8	DNA-binding transcriptional dual regulator ModE OS=Escherichia coli (strain K12) OX=83333 GN=modE PE=1 SV=1	0	29.988	17	4	4	10	4	262	28.3	5.44	20.76	4	High	High	High	1
FALSE	High	Master Protein	P20099	Biotin sulfoxide reductase OS=Escherichia coli (strain K12) OX=83333 GN=bisC PE=1 SV=3	0	29.977	9	7	7	15	7	777	85.8	5.92	6.33	7	High	High	High	1
FALSE	High	Master Protein	P0ABK2	Cytochrome bd-I ubiquinol oxidase subunit 2 OS=Escherichia coli (strain K12) OX=83333 GN=cydB PE=1 SV=1	0	29.975	6	2	3	37	2	379	42.4	7.4	72.25	2	High	High	High	1
FALSE	High	Master Protein	P0ACX3	Putative monooxygenase YdhR OS=Escherichia coli (strain K12) OX=83333 GN=ydhR PE=1 SV=1	0	29.934	53	5	5	38	5	101	11.3	5.15	77.31	5	High	High	High	1
FALSE	High	Master Protein	P76270	Free methionine-R-sulfoxide reductase OS=Escherichia coli (strain K12) OX=83333 GN=msrC PE=1 SV=2	0	29.927	37	7	7	37	7	165	18.1	4.83	61.32	7	High	High	High	1
FALSE	High	Master Protein	P06710	DNA polymerase III subunit tau OS=Escherichia coli (strain K12) OX=83333 GN=dnaX PE=1 SV=1	0	29.9	16	9	9	23	9	643	71.1	6.84	22.77	9	High	High	High	1
FALSE	High	Master Protein	P0A8V6	Fatty acid metabolism regulator protein OS=Escherichia coli (strain K12) OX=83333 GN=fadR PE=1 SV=2	0	29.878	27	5	5	16	5	239	27	7.02	30.43	5	High	High	High	1
FALSE	High	Master Protein	P36879	Uncharacterized ABC transporter ATP-binding protein YadG OS=Escherichia coli (strain K12) OX=83333 GN=yadG PE=1 SV=1	0	29.862	34	9	9	11	9	308	34.6	8.44	10.94	9	High	High	High	1	Met-loss [N-Term]
FALSE	High	Master Protein	P0ADT5	Putative acid--amine ligase YgiC OS=Escherichia coli (strain K12) OX=83333 GN=ygiC PE=1 SV=1	0	29.817	21	8	8	23	8	386	45	4.77	23.21	8	High	High	High	1
FALSE	High	Master Protein	P0AC19	Dihydroneopterin triphosphate 2'-epimerase OS=Escherichia coli (strain K12) OX=83333 GN=folX PE=1 SV=2	0	29.795	50	6	6	37	6	120	14.1	7.06	81.47	6	High	High	High	1	Met-loss [N-Term]
FALSE	High	Master Protein	P04994	Exodeoxyribonuclease 7 large subunit OS=Escherichia coli (strain K12) OX=83333 GN=xseA PE=1 SV=2	0	29.775	16	7	7	14	7	456	51.8	9.98	20.84	7	High	High	High	1
FALSE	High	Master Protein	P15993	Aromatic amino acid transport protein AroP OS=Escherichia coli (strain K12) OX=83333 GN=aroP PE=1 SV=3	0	29.696	9	5	5	12	5	457	49.7	8.57	30.84	5	High	n/a	High	1	Met-loss [N-Term]
FALSE	High	Master Protein	P64624	Uncharacterized protein YheO OS=Escherichia coli (strain K12) OX=83333 GN=yheO PE=4 SV=1	0	29.576	24	6	7	29	6	240	26.8	5.66	36.17	6	High	High	High	1
FALSE	High	Master Protein	P37645	AsmA family protein YhjG OS=Escherichia coli (strain K12) OX=83333 GN=yhjG PE=3 SV=3	0	29.519	14	9	9	13	9	686	74.4	8.6	14.05	9	High	High	High	1
FALSE	High	Master Protein	P63386	Intermembrane phospholipid transport system ATP-binding protein MlaF OS=Escherichia coli (strain K12) OX=83333 GN=mlaF PE=1 SV=1	0	29.442	38	7	7	17	7	269	29.1	6.64	32.01	7	High	High	High	1
FALSE	High	Master Protein	P08179	Phosphoribosylglycinamide formyltransferase OS=Escherichia coli (strain K12) OX=83333 GN=purN PE=1 SV=1	0	29.438	36	6	6	19	6	212	23.2	5.87	28.68	6	High	High	High	1
FALSE	High	Master Protein	P0A9L5	Peptidyl-prolyl cis-trans isomerase C OS=Escherichia coli (strain K12) OX=83333 GN=ppiC PE=1 SV=2	0	29.433	57	5	5	30	5	93	10.2	9.14	77.18	5	High	High	High	1
FALSE	High	Master Protein	P77202	Thiol:disulfide interchange protein DsbG OS=Escherichia coli (strain K12) OX=83333 GN=dsbG PE=1 SV=2	0	29.417	29	6	6	7	6	248	27.5	8.27	16.65	6	High	High	High	1
FALSE	High	Master Protein	P0AEJ6	Ethanolamine ammonia-lyase large subunit OS=Escherichia coli (strain K12) OX=83333 GN=eutB PE=1 SV=1	0	29.358	24	8	8	10	8	453	49.4	4.93	15.19	8	High	High	High	1
FALSE	High	Master Protein	P0ADS9	Uncharacterized protein YggN OS=Escherichia coli (strain K12) OX=83333 GN=yggN PE=4 SV=1	0	29.332	34	7	7	18	7	239	26.4	8.88	26.43	7	High	High	High	1
FALSE	High	Master Protein	P67826	PF03932 family protein CutC OS=Escherichia coli (strain K12) OX=83333 GN=cutC PE=3 SV=1	0	29.318	24	5	5	18	5	248	26.7	5.96	44.01	5	High	High	High	1
FALSE	High	Master Protein	P0AF12	5'-methylthioadenosine/S-adenosylhomocysteine nucleosidase OS=Escherichia coli (strain K12) OX=83333 GN=mtnN PE=1 SV=1	0	29.296	41	5	5	20	5	232	24.3	5.25	52.88	5	High	High	High	1
FALSE	High	Master Protein	P30137	Thiamine-phosphate synthase OS=Escherichia coli (strain K12) OX=83333 GN=thiE PE=1 SV=1	0	29.286	24	4	4	22	4	211	23	5.83	22.55	4	High	High	High	1
FALSE	High	Master Protein	P0AB38	Penicillin-binding protein activator LpoB OS=Escherichia coli (strain K12) OX=83333 GN=lpoB PE=1 SV=1	0	29.282	30	4	5	16	4	213	22.5	6.93	51.99	4	High	High	High	1
FALSE	High	Master Protein	P52108	Transcriptional regulatory protein RstA OS=Escherichia coli (strain K12) OX=83333 GN=rstA PE=1 SV=2	0	29.161	34	8	8	25	8	239	26.7	5.66	35.67	8	High	High	High	1
FALSE	High	Master Protein	P0A8A2	Probable transcriptional regulatory protein YeeN OS=Escherichia coli (strain K12) OX=83333 GN=yeeN PE=1 SV=1	0	29.072	35	6	6	15	6	238	25.9	4.82	31.8	6	High	High	High	1
FALSE	High	Master Protein	P0A7M2	50S ribosomal protein L28 OS=Escherichia coli (strain K12) OX=83333 GN=rpmB PE=1 SV=2	0	29.052	36	5	5	49	5	78	9	11.41	50.85	5	High	High	High	1
FALSE	High	Master Protein	P67660	Probable HTH-type transcriptional regulator YhaJ OS=Escherichia coli (strain K12) OX=83333 GN=yhaJ PE=3 SV=1	0	29.032	27	8	8	14	8	298	33.2	6.44	10.48	8	High	High	High	1
FALSE	High	Master Protein	P10371	1-(5-phosphoribosyl)-5-[(5-phosphoribosylamino)methylideneamino] imidazole-4-carboxamide isomerase OS=Escherichia coli (strain K12) OX=83333 GN=hisA PE=3 SV=2	0	29	33	6	6	19	6	245	26	5.11	32.79	6	High	High	High	1
FALSE	High	Master Protein	P0ACR9	Transcriptional repressor MprA OS=Escherichia coli (strain K12) OX=83333 GN=mprA PE=2 SV=1	0	28.971	26	5	5	20	5	176	20.6	6.21	52.39	5	High	High	High	1
FALSE	High	Master Protein	P37774	L-cystine transport system ATP-binding protein TcyN OS=Escherichia coli (strain K12) OX=83333 GN=tcyN PE=1 SV=2	0	28.889	19	4	4	27	4	250	27.7	8.94	65.48	4	High	High	High	1
FALSE	High	Master Protein	P75849	Hydroxyacylglutathione hydrolase GloC OS=Escherichia coli (strain K12) OX=83333 GN=gloC PE=1 SV=1	0	28.872	38	6	6	15	6	215	23.8	5.15	22.99	6	High	High	High	1
FALSE	High	Master Protein	P16926	Cell shape-determining protein MreC OS=Escherichia coli (strain K12) OX=83333 GN=mreC PE=1 SV=1	0	28.825	27	8	8	13	8	367	39.5	8.41	19.32	8	High	High	High	1
FALSE	High	Master Protein	P0AFF2	Nucleoside permease NupC OS=Escherichia coli (strain K12) OX=83333 GN=nupC PE=1 SV=1	0	28.771	13	4	4	11	4	400	43.4	8.48	28.17	4	High	High	High	1
FALSE	High	Master Protein	P42588	Putrescine aminotransferase OS=Escherichia coli (strain K12) OX=83333 GN=patA PE=1 SV=2	0	28.77	11	5	5	11	5	459	49.6	6.47	19.02	5	High	High	High	1
FALSE	High	Master Protein	P06971	Ferrichrome outer membrane transporter/phage receptor OS=Escherichia coli (strain K12) OX=83333 GN=fhuA PE=1 SV=2	0	28.734	12	7	7	17	7	747	82.1	5.69	14.93	7	High	n/a	High	1
FALSE	High	Master Protein	P07109	Histidine transport ATP-binding protein HisP OS=Escherichia coli (strain K12) OX=83333 GN=hisP PE=1 SV=2	0	28.668	26	5	5	12	5	257	28.6	8.16	26.69	5	High	n/a	High	1
FALSE	High	Master Protein	P0AEH5	Protein ElaB OS=Escherichia coli (strain K12) OX=83333 GN=elaB PE=1 SV=1	0	28.559	37	3	5	58	3	101	11.3	5.57	139.08	3	High	High	High	1	Met-loss [N-Term]; Met-loss+Acetyl [N-Term]
FALSE	High	Master Protein	P0A8Y3	Alpha-D-glucose 1-phosphate phosphatase YihX OS=Escherichia coli (strain K12) OX=83333 GN=yihX PE=1 SV=1	0	28.47	39	7	7	18	7	199	22.7	5.39	23.87	7	High	High	High	1
FALSE	High	Master Protein	P77756	7-cyano-7-deazaguanine synthase OS=Escherichia coli (strain K12) OX=83333 GN=queC PE=1 SV=1	0	28.381	30	5	5	10	5	231	25.5	6.06	15.83	5	High	High	High	1
FALSE	High	Master Protein	P02929	Protein TonB OS=Escherichia coli (strain K12) OX=83333 GN=tonB PE=1 SV=2	0	28.366	23	4	4	12	4	239	26.1	9.61	16.18	4	High	n/a	High	1
FALSE	High	Master Protein	P0A6N8	Elongation factor P-like protein OS=Escherichia coli (strain K12) OX=83333 GN=yeiP PE=1 SV=1	0	28.268	38	6	6	25	6	190	21.5	5.02	34.73	6	High	High	High	1
FALSE	High	Master Protein	P66817	DnaA initiator-associating protein DiaA OS=Escherichia coli (strain K12) OX=83333 GN=diaA PE=1 SV=1	0	28.228	28	4	4	9	4	196	21.1	5.53	24.03	4	High	High	High	1
FALSE	High	Master Protein	P27833	dTDP-4-amino-4,6-dideoxygalactose transaminase OS=Escherichia coli (strain K12) OX=83333 GN=wecE PE=1 SV=2	0	28.225	19	6	6	10	6	376	41.9	6.14	17.81	6	High	High	High	1
FALSE	High	Master Protein	P0A8D0	Transcriptional repressor NrdR OS=Escherichia coli (strain K12) OX=83333 GN=nrdR PE=1 SV=1	0	28.203	48	7	8	16	7	149	17.2	7.8	15.62	7	High	High	High	1
FALSE	High	Master Protein	P0A742	Large-conductance mechanosensitive channel OS=Escherichia coli (strain K12) OX=83333 GN=mscL PE=1 SV=1	0	28.189	21	6	6	31	6	136	14.9	7.25	52.44	6	High	High	High	1
FALSE	High	Master Protein	P0AG51	50S ribosomal protein L30 OS=Escherichia coli (strain K12) OX=83333 GN=rpmD PE=1 SV=2	0	28.126	58	4	7	76	4	59	6.5	10.96	136.16	4	High	High	High	1
FALSE	High	Master Protein	P03841	Maltose operon periplasmic protein OS=Escherichia coli (strain K12) OX=83333 GN=malM PE=3 SV=1	0	28.102	28	8	8	17	8	306	31.9	8.02	26.66	8	High	High	High	1
FALSE	High	Master Protein	P0A722	Acyl-[acyl-carrier-protein]--UDP-N-acetylglucosamine O-acyltransferase OS=Escherichia coli (strain K12) OX=83333 GN=lpxA PE=1 SV=1	0	28.067	38	8	8	14	8	262	28.1	7.12	24.59	8	High	High	High	1
FALSE	High	Master Protein	P75863	Uncharacterized protein YcbX OS=Escherichia coli (strain K12) OX=83333 GN=ycbX PE=1 SV=1	0	28.024	25	8	8	19	8	369	40.6	7.65	24.47	8	High	High	High	1
FALSE	High	Master Protein	P0A935	Membrane-bound lytic murein transglycosylase A OS=Escherichia coli (strain K12) OX=83333 GN=mltA PE=1 SV=1	0	27.984	19	5	5	10	5	365	40.4	9.03	18.88	5	High	High	High	1
FALSE	High	Master Protein	P06616	GTPase Era OS=Escherichia coli (strain K12) OX=83333 GN=era PE=1 SV=2	0	27.804	17	5	5	23	5	301	33.8	7.25	39.54	5	High	High	High	1
FALSE	High	Master Protein	P0A9B6	D-erythrose-4-phosphate dehydrogenase OS=Escherichia coli (strain K12) OX=83333 GN=epd PE=1 SV=2	0	27.767	25	8	8	16	8	339	37.3	6.76	24.07	8	High	High	High	1
FALSE	High	Master Protein	Q47710	Uncharacterized protein YqjK OS=Escherichia coli (strain K12) OX=83333 GN=yqjK PE=4 SV=1	0	27.758	56	8	8	25	8	99	11.8	11.94	42	8	High	High	High	1
FALSE	High	Master Protein	P77148	Uncharacterized protein YdhS OS=Escherichia coli (strain K12) OX=83333 GN=ydhS PE=4 SV=1	0	27.719	19	9	9	22	9	534	60.7	5.26	33.63	9	High	High	High	1
FALSE	High	Master Protein	P77173	Cell division protein ZipA OS=Escherichia coli (strain K12) OX=83333 GN=zipA PE=1 SV=3	0	27.718	25	4	4	11	4	328	36.5	5.99	30.36	4	High	High	High	1
FALSE	High	Master Protein	P76004	Uncharacterized protein YcgM OS=Escherichia coli (strain K12) OX=83333 GN=ycgM PE=1 SV=1	0	27.623	33	5	5	26	5	219	23.7	6.33	30.26	5	High	High	High	1
FALSE	High	Master Protein	P0AE82	Sensor histidine kinase CpxA OS=Escherichia coli (strain K12) OX=83333 GN=cpxA PE=1 SV=1	0	27.609	17	8	8	20	8	457	51.6	5.83	39.49	8	High	High	High	1
FALSE	High	Master Protein	P65556	Uncharacterized Nudix hydrolase YfcD OS=Escherichia coli (strain K12) OX=83333 GN=yfcD PE=1 SV=1	0	27.552	37	4	5	16	4	180	20.4	4.72	32.07	4	High	High	High	1
FALSE	High	Master Protein	P0ABU9	Tol-Pal system protein TolQ OS=Escherichia coli (strain K12) OX=83333 GN=tolQ PE=1 SV=1	0	27.506	25	6	6	17	6	230	25.6	7.06	30.34	6	High	High	High	1
FALSE	High	Master Protein	P22634	Glutamate racemase OS=Escherichia coli (strain K12) OX=83333 GN=murI PE=1 SV=2	0	27.49	37	9	9	10	9	285	31	5.36	15.05	9	High	High	n/a	1
FALSE	High	Master Protein	P0ACN4	HTH-type transcriptional repressor AllR OS=Escherichia coli (strain K12) OX=83333 GN=allR PE=1 SV=1	0	27.453	21	6	6	20	6	271	29.3	6.14	32.7	6	High	High	High	1
FALSE	High	Master Protein	P60546	Guanylate kinase OS=Escherichia coli (strain K12) OX=83333 GN=gmk PE=1 SV=1	0	27.436	25	4	4	23	4	207	23.6	6.54	58.76	4	High	High	High	1	Met-loss [N-Term]
FALSE	High	Master Protein	P54901	Stationary phase-inducible protein CsiE OS=Escherichia coli (strain K12) OX=83333 GN=csiE PE=4 SV=3	0	27.421	15	5	5	11	5	426	49	7.75	25.23	5	High	High	High	1
FALSE	High	Master Protein	P0ADK8	Uncharacterized protein YibL OS=Escherichia coli (strain K12) OX=83333 GN=yibL PE=1 SV=1	0	27.345	45	5	5	18	5	120	13.7	9.5	36.08	5	High	High	High	1
FALSE	High	Master Protein	P13000	ATP-dependent dethiobiotin synthetase BioD 1 OS=Escherichia coli (strain K12) OX=83333 GN=bioD1 PE=1 SV=3	0	27.317	40	6	6	16	6	225	24.1	5.83	14.63	6	High	n/a	High	1
FALSE	High	Master Protein	P0ADZ4	30S ribosomal protein S15 OS=Escherichia coli (strain K12) OX=83333 GN=rpsO PE=1 SV=2	0	27.249	69	6	6	53	5	89	10.3	10.4	82.5	6	High	High	High	1	Met-loss [N-Term]
FALSE	High	Master Protein	P0A972	Cold shock-like protein CspE OS=Escherichia coli (strain K12) OX=83333 GN=cspE PE=1 SV=2	0	27.208	77	5	5	51	4	69	7.5	8.54	84.99	5	High	High	High	1
FALSE	High	Master Protein	P76097	Uncharacterized protein YdcJ OS=Escherichia coli (strain K12) OX=83333 GN=ydcJ PE=4 SV=1	0	27.117	19	7	7	11	7	447	51	5.53	10.49	7	High	High	High	1	Met-loss [N-Term]
FALSE	High	Master Protein	P37765	Ribosomal large subunit pseudouridine synthase B OS=Escherichia coli (strain K12) OX=83333 GN=rluB PE=1 SV=2	0	27.096	26	8	8	23	8	291	32.7	10.02	34.53	8	High	High	High	1
FALSE	High	Master Protein	P0AB61	Protein YciN OS=Escherichia coli (strain K12) OX=83333 GN=yciN PE=1 SV=1	0	27.086	51	4	4	20	4	83	9.4	5.73	53.82	4	High	High	High	1
FALSE	High	Master Protein	P37671	DNA-binding transcriptional repressor YiaJ OS=Escherichia coli (strain K12) OX=83333 GN=yiaJ PE=1 SV=1	0	26.936	25	6	6	14	6	282	31	6.9	13.6	6	High	High	High	1
FALSE	High	Master Protein	P75915	Chaperone protein YcdY OS=Escherichia coli (strain K12) OX=83333 GN=ycdY PE=1 SV=1	0	26.931	33	6	6	24	6	184	20.7	4.27	29.65	6	High	High	High	1
FALSE	High	Master Protein	P32099	Lipoate-protein ligase A OS=Escherichia coli (strain K12) OX=83333 GN=lplA PE=1 SV=3	0	26.923	26	7	7	22	7	338	37.9	6.02	22.61	7	High	High	High	1
FALSE	High	Master Protein	P52061	dITP/XTP pyrophosphatase OS=Escherichia coli (strain K12) OX=83333 GN=rdgB PE=1 SV=1	0	26.889	39	7	7	25	7	197	21	5.41	29.39	7	High	High	High	1
FALSE	High	Master Protein	P0AF90	Regulator of ribonuclease activity B OS=Escherichia coli (strain K12) OX=83333 GN=rraB PE=1 SV=1	0	26.879	16	3	6	34	3	138	15.6	3.8	35.08	3	High	High	High	1	Met-loss [N-Term]
FALSE	High	Master Protein	P31697	Chaperone protein FimC OS=Escherichia coli (strain K12) OX=83333 GN=fimC PE=1 SV=3	0	26.871	32	7	7	14	7	241	26.7	9.33	17.95	7	High	High	High	1
FALSE	High	Master Protein	P42616	Protein YqjC OS=Escherichia coli (strain K12) OX=83333 GN=yqjC PE=1 SV=3	0	26.857	27	7	7	11	7	122	13.9	8.7	18.72	7	High	High	High	1
FALSE	High	Master Protein	P75745	5-oxoprolinase subunit C OS=Escherichia coli (strain K12) OX=83333 GN=pxpC PE=1 SV=1	0	26.857	26	8	8	14	8	310	34.4	8.35	8.13	8	High	High	High	1
FALSE	High	Master Protein	P45748	Threonylcarbamoyl-AMP synthase OS=Escherichia coli (strain K12) OX=83333 GN=tsaC PE=1 SV=2	0	26.85	41	7	7	12	7	190	20.8	5.07	22.84	7	High	High	High	1
FALSE	High	Master Protein	P69488	Divalent-cation tolerance protein CutA OS=Escherichia coli (strain K12) OX=83333 GN=cutA PE=1 SV=1	0	26.844	53	3	3	13	3	112	12.3	4.96	25.74	3	High	High	High	1
FALSE	High	Master Protein	P0A951	Spermidine N(1)-acetyltransferase OS=Escherichia coli (strain K12) OX=83333 GN=speG PE=1 SV=2	0	26.803	39	6	6	14	6	186	21.9	6.68	18.03	6	High	High	High	1
FALSE	High	Master Protein	P17854	Phosphoadenosine 5'-phosphosulfate reductase OS=Escherichia coli (strain K12) OX=83333 GN=cysH PE=1 SV=3	0	26.757	28	7	7	18	7	244	28	5.71	18.59	7	High	n/a	High	1
FALSE	High	Master Protein	P21363	Protein YciE OS=Escherichia coli (strain K12) OX=83333 GN=yciE PE=1 SV=1	0	26.66	45	6	6	12	6	168	18.9	5.03	19.1	6	High	High	High	1
FALSE	High	Master Protein	P77475	Fructose-1-phosphate phosphatase YqaB OS=Escherichia coli (strain K12) OX=83333 GN=yqaB PE=1 SV=1	0	26.657	20	2	2	3	2	188	20.8	5.88	16.9	2	n/a	High	n/a	1
FALSE	High	Master Protein	P77544	Glutathione S-transferase YfcF OS=Escherichia coli (strain K12) OX=83333 GN=yfcF PE=1 SV=1	0	26.506	37	8	8	18	8	214	24.3	5.44	20.47	8	High	High	High	1
FALSE	High	Master Protein	P33018	S-formylglutathione hydrolase YeiG OS=Escherichia coli (strain K12) OX=83333 GN=yeiG PE=1 SV=1	0	26.457	29	7	8	24	7	278	31.2	5.43	9.99	7	High	High	High	1
FALSE	High	Master Protein	P36979	Dual-specificity RNA methyltransferase RlmN OS=Escherichia coli (strain K12) OX=83333 GN=rlmN PE=1 SV=1	0	26.432	15	5	5	21	5	384	43.1	6.99	36.06	5	High	High	High	1
FALSE	High	Master Protein	P0AAK4	Electron transport protein HydN OS=Escherichia coli (strain K12) OX=83333 GN=hydN PE=3 SV=1	0	26.368	41	6	6	8	6	175	19	7.91	14.29	6	n/a	High	n/a	1
FALSE	High	Master Protein	P64581	Uncharacterized protein YqjD OS=Escherichia coli (strain K12) OX=83333 GN=yqjD PE=1 SV=1	0	26.306	51	5	5	25	5	101	11	9.09	69.34	5	High	High	High	1	Met-loss [N-Term]
FALSE	High	Master Protein	P0AEN8	L-fucose mutarotase OS=Escherichia coli (strain K12) OX=83333 GN=fucU PE=1 SV=1	0	26.281	51	5	5	21	5	140	15.5	5.86	32.44	5	High	High	High	1
FALSE	High	Master Protein	P33218	Inner membrane protein YebE OS=Escherichia coli (strain K12) OX=83333 GN=yebE PE=1 SV=2	0	26.273	34	4	4	11	4	219	23.7	5.48	29.74	4	High	High	High	1	Met-loss [N-Term]
FALSE	High	Master Protein	P37595	Isoaspartyl peptidase OS=Escherichia coli (strain K12) OX=83333 GN=iaaA PE=1 SV=2	0	26.263	26	7	7	18	7	321	33.4	4.92	19.1	7	High	High	High	1
FALSE	High	Master Protein	P0A8X0	UPF0307 protein YjgA OS=Escherichia coli (strain K12) OX=83333 GN=yjgA PE=1 SV=1	0	26.226	30	7	7	28	7	183	21.3	5.45	32.08	7	High	High	High	1
FALSE	High	Master Protein	P77754	Periplasmic chaperone Spy OS=Escherichia coli (strain K12) OX=83333 GN=spy PE=1 SV=1	0	26.198	33	6	6	8	6	161	18.2	9.66	15.36	6	High	High	n/a	1
FALSE	High	Master Protein	P21645	UDP-3-O-(3-hydroxymyristoyl)glucosamine N-acyltransferase OS=Escherichia coli (strain K12) OX=83333 GN=lpxD PE=1 SV=2	0	26.176	23	5	6	18	5	341	36	6.54	25.42	5	High	High	High	1
FALSE	High	Master Protein	P0AEW9	1-phosphofructokinase OS=Escherichia coli (strain K12) OX=83333 GN=fruK PE=1 SV=1	0	26.171	21	6	6	12	6	312	33.7	5.54	15.58	6	High	High	High	1
FALSE	High	Master Protein	P0AG93	Protein translocase subunit SecF OS=Escherichia coli (strain K12) OX=83333 GN=secF PE=1 SV=1	0	26.106	14	3	3	16	3	323	35.4	5.85	25.47	3	High	High	High	1	Met-loss [N-Term]
FALSE	High	Master Protein	P14175	Glycine betaine/proline betaine transport system ATP-binding protein ProV OS=Escherichia coli (strain K12) OX=83333 GN=proV PE=1 SV=1	0	26.1	19	9	9	14	9	400	44.1	5.57	13.29	9	High	High	High	1
FALSE	High	Master Protein	P0ADP9	Protein YihD OS=Escherichia coli (strain K12) OX=83333 GN=yihD PE=1 SV=1	0	26.062	71	5	5	25	5	89	10.3	5.26	41.07	5	High	High	High	1
FALSE	High	Master Protein	P37642	Inner membrane protein YhjD OS=Escherichia coli (strain K12) OX=83333 GN=yhjD PE=1 SV=1	0	25.927	12	3	3	13	3	337	37.9	9.73	32.6	3	High	High	High	1
FALSE	High	Master Protein	P0AFP4	Uncharacterized oxidoreductase YbbO OS=Escherichia coli (strain K12) OX=83333 GN=ybbO PE=3 SV=1	0	25.925	31	6	6	9	6	269	29.4	8.82	15.02	6	High	High	High	1
FALSE	High	Master Protein	P25534	2-octaprenyl-6-methoxyphenol hydroxylase OS=Escherichia coli (strain K12) OX=83333 GN=ubiH PE=1 SV=2	0	25.764	22	7	7	20	7	392	42.3	7.28	31.22	7	High	High	High	1
FALSE	High	Master Protein	P0A7L8	50S ribosomal protein L27 OS=Escherichia coli (strain K12) OX=83333 GN=rpmA PE=1 SV=2	0	25.709	45	4	4	61	4	85	9.1	10.58	165.79	4	High	High	High	1
FALSE	High	Master Protein	P41407	FMN-dependent NADH:quinone oxidoreductase OS=Escherichia coli (strain K12) OX=83333 GN=azoR PE=1 SV=3	0	25.698	33	6	6	27	6	201	21.6	5.22	42.89	6	High	High	High	1
FALSE	High	Master Protein	P0A780	Transcription antitermination protein NusB OS=Escherichia coli (strain K12) OX=83333 GN=nusB PE=1 SV=1	0	25.601	43	5	5	29	5	139	15.7	7.18	75.34	5	High	High	High	1
FALSE	High	Master Protein	P09391	Rhomboid protease GlpG OS=Escherichia coli (strain K12) OX=83333 GN=glpG PE=1 SV=5	0	25.449	11	2	3	12	2	276	31.3	9.2	33.04	2	n/a	High	High	1
FALSE	High	Master Protein	P0AFX7	Anti-sigma-E factor RseA OS=Escherichia coli (strain K12) OX=83333 GN=rseA PE=1 SV=1	0	25.43	42	5	5	6	5	216	24.3	5.2	13.19	5	n/a	High	High	1
FALSE	High	Master Protein	P0A8A4	Phosphoenolpyruvate synthase regulatory protein OS=Escherichia coli (strain K12) OX=83333 GN=ppsR PE=1 SV=1	0	25.389	24	6	6	16	6	277	31.2	6.43	22.38	6	High	High	High	1
FALSE	High	Master Protein	P0ADP0	5-amino-6-(5-phospho-D-ribitylamino)uracil phosphatase YigB OS=Escherichia coli (strain K12) OX=83333 GN=yigB PE=1 SV=1	0	25.315	29	5	5	12	5	238	27.1	6.44	21.27	5	High	High	High	1
FALSE	High	Master Protein	P14176	Glycine betaine/proline betaine transport system permease protein ProW OS=Escherichia coli (strain K12) OX=83333 GN=proW PE=1 SV=1	0	25.307	12	4	4	8	4	354	37.6	9.29	18.89	4	High	High	n/a	1
FALSE	High	Master Protein	P24230	ATP-dependent DNA helicase RecG OS=Escherichia coli (strain K12) OX=83333 GN=recG PE=1 SV=1	0	25.285	12	6	6	9	6	693	76.4	7.25	7.62	6	High	High	High	1
FALSE	High	Master Protein	P0A9X9	Cold shock protein CspA OS=Escherichia coli (strain K12) OX=83333 GN=cspA PE=1 SV=2	0	25.263	76	5	5	33	3	70	7.4	5.95	58.61	5	High	High	High	1
FALSE	High	Master Protein	P32162	UPF0381 protein YiiS OS=Escherichia coli (strain K12) OX=83333 GN=yiiS PE=1 SV=1	0	25.217	47	4	5	20	4	99	10.8	4.68	58.94	4	High	High	High	1
FALSE	High	Master Protein	P0AF03	Molybdopterin adenylyltransferase OS=Escherichia coli (strain K12) OX=83333 GN=mog PE=1 SV=1	0	25.187	24	5	5	17	5	195	21.2	5.02	43.8	5	High	High	High	1
FALSE	High	Master Protein	P64612	Cell division protein ZapE OS=Escherichia coli (strain K12) OX=83333 GN=zapE PE=1 SV=1	0	25.101	17	6	6	17	6	375	43	6.86	20.03	6	High	High	High	1
FALSE	High	Master Protein	P0A948	[Ribosomal protein S5]-alanine N-acetyltransferase OS=Escherichia coli (strain K12) OX=83333 GN=rimJ PE=1 SV=1	0	25.059	29	5	5	16	5	194	22.7	9.14	24.77	5	High	High	High	1
FALSE	High	Master Protein	P69829	Nitrogen regulatory protein OS=Escherichia coli (strain K12) OX=83333 GN=ptsN PE=1 SV=1	0	24.877	28	4	4	17	4	163	17.9	5.86	40.05	4	High	High	High	1
FALSE	High	Master Protein	P0AFH2	Oligopeptide transport system permease protein OppB OS=Escherichia coli (strain K12) OX=83333 GN=oppB PE=1 SV=1	0	24.851	27	6	6	7	6	306	33.4	9.77	18.76	6	n/a	High	High	1
FALSE	High	Master Protein	P0ADA1	Thioesterase 1/protease 1/lysophospholipase L1 OS=Escherichia coli (strain K12) OX=83333 GN=tesA PE=1 SV=1	0	24.85	38	7	7	13	7	208	23.6	7.58	17.14	7	High	High	High	1
FALSE	High	Master Protein	P31828	Probable zinc protease PqqL OS=Escherichia coli (strain K12) OX=83333 GN=pqqL PE=1 SV=2	0	24.834	8	8	8	11	8	931	104.6	6.33	4.02	8	High	n/a	High	1
FALSE	High	Master Protein	P24228	D-alanyl-D-alanine carboxypeptidase DacB OS=Escherichia coli (strain K12) OX=83333 GN=dacB PE=1 SV=2	0	24.776	11	4	4	5	4	477	51.8	8.78	19.09	4	n/a	High	n/a	1
FALSE	High	Master Protein	P0ADU2	Probable quinol monooxygenase YgiN OS=Escherichia coli (strain K12) OX=83333 GN=ygiN PE=1 SV=1	0	24.771	33	4	7	33	4	104	11.5	6.24	43.16	4	High	High	High	1	Acetyl [N-Term]
FALSE	High	Master Protein	P0AB55	Protein YciI OS=Escherichia coli (strain K12) OX=83333 GN=yciI PE=1 SV=1	0	24.726	30	3	4	49	3	98	10.6	5.39	74.32	3	High	High	High	1
FALSE	High	Master Protein	P64606	Intermembrane phospholipid transport system permease protein MlaE OS=Escherichia coli (strain K12) OX=83333 GN=mlaE PE=1 SV=1	0	24.691	18	4	4	11	4	260	27.8	9.98	21.83	4	High	High	High	1
FALSE	High	Master Protein	P0AAT4	Miniconductance mechanosensitive channel YbdG OS=Escherichia coli (strain K12) OX=83333 GN=ybdG PE=1 SV=1	0	24.645	12	5	5	12	5	415	46.6	8.15	22	5	n/a	High	High	1
FALSE	High	Master Protein	P17115	Arabinose 5-phosphate isomerase GutQ OS=Escherichia coli (strain K12) OX=83333 GN=gutQ PE=1 SV=3	0	24.618	26	8	8	15	8	321	34	6.35	18.98	8	High	High	High	1	Met-loss [N-Term]
FALSE	High	Master Protein	P64503	Uncharacterized protein YebV OS=Escherichia coli (strain K12) OX=83333 GN=yebV PE=1 SV=1	0	24.603	47	3	3	21	3	78	8.7	4.67	48.64	3	High	High	High	1
FALSE	High	Master Protein	P32680	Uncharacterized protein YjaG OS=Escherichia coli (strain K12) OX=83333 GN=yjaG PE=4 SV=1	0	24.418	23	5	5	13	5	196	22.6	4.53	16.13	5	High	High	High	1
FALSE	High	Master Protein	P63417	Uncharacterized N-acetyltransferase YhbS OS=Escherichia coli (strain K12) OX=83333 GN=yhbS PE=3 SV=1	0	24.398	45	6	6	18	6	167	18.5	4.73	25.09	6	High	High	High	1
FALSE	High	Master Protein	P67087	Ribosomal RNA small subunit methyltransferase I OS=Escherichia coli (strain K12) OX=83333 GN=rsmI PE=1 SV=1	0	24.392	28	6	6	13	6	286	31.3	6.24	22.25	6	High	High	High	1
FALSE	High	Master Protein	P30744	L-serine dehydratase 2 OS=Escherichia coli (strain K12) OX=83333 GN=sdaB PE=2 SV=2	0	24.387	15	6	6	8	5	455	48.7	5.8	12.91	6	n/a	High	n/a	1
FALSE	High	Master Protein	P26647	1-acyl-sn-glycerol-3-phosphate acyltransferase OS=Escherichia coli (strain K12) OX=83333 GN=plsC PE=1 SV=1	0	24.36	29	5	5	10	5	245	27.4	9.61	15.54	5	High	High	High	1
FALSE	High	Master Protein	Q2EEQ2	50S ribosomal protein L36 2 OS=Escherichia coli (strain K12) OX=83333 GN=ykgO PE=1 SV=1	0	24.256	50	5	5	19	5	46	5.5	11.4	23.31	5	High	n/a	High	1
FALSE	High	Master Protein	P39377	Isoaspartyl dipeptidase OS=Escherichia coli (strain K12) OX=83333 GN=iadA PE=1 SV=1	0	24.255	21	8	8	17	8	390	41.1	5.26	8.21	8	High	High	High	1
FALSE	High	Master Protein	P0ADP2	Uncharacterized protein YigI OS=Escherichia coli (strain K12) OX=83333 GN=yigI PE=4 SV=1	0	24.251	44	7	7	13	7	155	17.2	6.95	14.29	7	High	High	High	1	Met-loss [N-Term]
FALSE	High	Master Protein	P69801	PTS system mannose-specific EIIC component OS=Escherichia coli (strain K12) OX=83333 GN=manY PE=1 SV=1	0	24.087	21	3	3	14	3	266	27.6	5.15	38.67	3	High	High	High	1
FALSE	High	Master Protein	P0ABI4	Magnesium transport protein CorA OS=Escherichia coli (strain K12) OX=83333 GN=corA PE=1 SV=1	0	24.08	19	5	5	22	5	316	36.6	4.73	42.94	5	High	High	High	1
FALSE	High	Master Protein	P0A8Y8	Proofreading thioesterase EntH OS=Escherichia coli (strain K12) OX=83333 GN=entH PE=1 SV=1	0	24.024	56	4	4	10	4	137	15	6.62	23.5	4	High	n/a	High	1
FALSE	High	Master Protein	P0AF67	tRNA threonylcarbamoyladenosine biosynthesis protein TsaE OS=Escherichia coli (strain K12) OX=83333 GN=tsaE PE=1 SV=1	0	23.931	27	3	3	10	3	153	16.8	4.65	22.82	3	High	High	High	1
FALSE	High	Master Protein	P60720	Octanoyltransferase OS=Escherichia coli (strain K12) OX=83333 GN=lipB PE=1 SV=1	0	23.915	43	6	7	14	6	213	23.9	6.29	7.33	6	High	High	High	1
FALSE	High	Master Protein	P0AE63	Putative cation transport regulator ChaB OS=Escherichia coli (strain K12) OX=83333 GN=chaB PE=3 SV=1	0	23.861	50	4	4	13	4	76	8.9	7.06	22.78	4	High	High	n/a	1
FALSE	High	Master Protein	P76272	Intermembrane transport protein YebT OS=Escherichia coli (strain K12) OX=83333 GN=yebT PE=1 SV=2	0	23.825	12	8	8	16	8	877	94.9	6.09	7.29	8	High	High	High	1
FALSE	High	Master Protein	P38521	Uncharacterized protein YggL OS=Escherichia coli (strain K12) OX=83333 GN=yggL PE=4 SV=2	0	23.818	33	3	3	35	3	108	12.9	4.96	80.4	3	High	High	High	1
FALSE	High	Master Protein	P0A8G9	Exodeoxyribonuclease 7 small subunit OS=Escherichia coli (strain K12) OX=83333 GN=xseB PE=1 SV=2	0	23.693	48	4	4	16	4	80	8.9	4.41	43.72	4	High	High	High	1
FALSE	High	Master Protein	P0ACU2	HTH-type transcriptional regulator RutR OS=Escherichia coli (strain K12) OX=83333 GN=rutR PE=1 SV=1	0	23.681	17	3	3	6	3	212	23.7	8.88	18.63	3	High	High	n/a	1
FALSE	High	Master Protein	P33219	Protein YebF OS=Escherichia coli (strain K12) OX=83333 GN=yebF PE=1 SV=2	0	23.679	32	4	4	17	4	118	13	8.62	31.14	4	High	High	High	1
FALSE	High	Master Protein	P0ADS2	Cell division protein ZapA OS=Escherichia coli (strain K12) OX=83333 GN=zapA PE=1 SV=1	0	23.651	53	5	6	19	5	109	12.6	5.25	33.05	5	High	High	High	1	Met-loss [N-Term]
FALSE	High	Master Protein	P0ADA7	Osmotically-inducible lipoprotein B OS=Escherichia coli (strain K12) OX=83333 GN=osmB PE=2 SV=1	0	23.548	58	2	2	7	2	72	6.9	10.01	30.67	2	n/a	High	n/a	1
FALSE	High	Master Protein	P23894	Protease HtpX OS=Escherichia coli (strain K12) OX=83333 GN=htpX PE=1 SV=1	0	23.531	26	6	6	15	6	293	31.9	7.14	25.4	6	High	High	High	1
FALSE	High	Master Protein	P0ACU5	HTH-type transcriptional repressor FabR OS=Escherichia coli (strain K12) OX=83333 GN=fabR PE=1 SV=2	0	23.506	21	5	5	14	5	234	26.5	8.95	19.98	5	High	High	High	1
FALSE	High	Master Protein	P76149	Succinate semialdehyde dehydrogenase [NAD(P)+] Sad OS=Escherichia coli (strain K12) OX=83333 GN=sad PE=1 SV=2	0	23.489	15	7	7	15	7	462	49.7	5.63	9.85	7	High	High	High	1
FALSE	High	Master Protein	P0AC81	Lactoylglutathione lyase OS=Escherichia coli (strain K12) OX=83333 GN=gloA PE=1 SV=1	0	23.429	45	5	6	23	5	135	14.9	5.02	26.07	5	High	High	High	1
FALSE	High	Master Protein	P0AFX0	Ribosome hibernation promoting factor OS=Escherichia coli (strain K12) OX=83333 GN=hpf PE=1 SV=1	0	23.388	35	3	4	27	3	95	10.7	7.05	58.4	3	High	High	High	1
FALSE	High	Master Protein	P63177	23S rRNA (guanosine-2'-O-)-methyltransferase RlmB OS=Escherichia coli (strain K12) OX=83333 GN=rlmB PE=1 SV=1	0	23.221	21	4	4	7	4	243	26.5	6.64	18.35	4	High	High	High	1
FALSE	High	Master Protein	P0AD27	Inner membrane protein YejM OS=Escherichia coli (strain K12) OX=83333 GN=yejM PE=1 SV=1	0	23.192	13	4	4	6	4	586	67.3	9.13	15.22	4	High	High	High	1
FALSE	High	Master Protein	P0AEX5	Probable phosphoribulokinase OS=Escherichia coli (strain K12) OX=83333 GN=prkB PE=3 SV=1	0	23.056	27	6	6	12	6	289	32.3	6.67	10.61	6	High	High	High	1
FALSE	High	Master Protein	P0ADC1	LPS-assembly lipoprotein LptE OS=Escherichia coli (strain K12) OX=83333 GN=lptE PE=1 SV=1	0	23.042	38	7	7	17	7	193	21.3	8.68	32.09	7	High	High	High	1
FALSE	High	Master Protein	P75736	Esterase YbfF OS=Escherichia coli (strain K12) OX=83333 GN=ybfF PE=1 SV=1	0	22.996	27	5	5	12	5	254	28.4	6.34	15.12	5	High	High	High	1
FALSE	High	Master Protein	P76034	Uncharacterized HTH-type transcriptional regulator YciT OS=Escherichia coli (strain K12) OX=83333 GN=yciT PE=4 SV=1	0	22.924	35	7	7	11	7	249	27.6	6.43	12.8	7	High	n/a	High	1
FALSE	High	Master Protein	P0AC84	Hydroxyacylglutathione hydrolase GloB OS=Escherichia coli (strain K12) OX=83333 GN=gloB PE=1 SV=1	0	22.895	31	5	5	10	5	251	28.4	5.73	17.38	5	High	High	High	1
FALSE	High	Master Protein	P0AB58	Lipopolysaccharide assembly protein B OS=Escherichia coli (strain K12) OX=83333 GN=lapB PE=1 SV=1	0	22.872	9	3	3	10	3	389	44.5	6.39	29.57	3	High	High	n/a	1
FALSE	High	Master Protein	P64588	Transcriptional regulator YqjI OS=Escherichia coli (strain K12) OX=83333 GN=yqjI PE=1 SV=1	0	22.811	29	7	7	12	7	207	23.4	6.74	9.5	7	High	High	High	1
FALSE	High	Master Protein	P0A6J1	Adenylyl-sulfate kinase OS=Escherichia coli (strain K12) OX=83333 GN=cysC PE=1 SV=2	0	22.808	23	3	3	9	3	201	22.3	6.37	26.23	3	High	High	High	1	Met-loss [N-Term]
FALSE	High	Master Protein	P31475	Uncharacterized HTH-type transcriptional regulator YieP OS=Escherichia coli (strain K12) OX=83333 GN=yieP PE=4 SV=3	0	22.778	24	4	4	11	4	230	26.1	6.15	23.93	4	High	High	High	1	Met-loss [N-Term]
FALSE	High	Master Protein	P77781	1,4-dihydroxy-2-naphthoyl-CoA hydrolase OS=Escherichia coli (strain K12) OX=83333 GN=menI PE=1 SV=1	0	22.767	30	3	3	10	3	136	14.9	7.43	20.4	3	High	High	High	1
FALSE	High	Master Protein	Q46948	Protein/nucleic acid deglycase 3 OS=Escherichia coli (strain K12) OX=83333 GN=yajL PE=1 SV=2	0	22.729	30	6	6	21	6	196	20.8	5.38	31.84	6	High	High	High	1
FALSE	High	Master Protein	P0AFW8	Protein rof OS=Escherichia coli (strain K12) OX=83333 GN=rof PE=1 SV=1	0	22.723	46	4	4	13	4	84	9.5	4.74	23.95	4	High	High	High	1
FALSE	High	Master Protein	P32173	Molybdenum cofactor guanylyltransferase OS=Escherichia coli (strain K12) OX=83333 GN=mobA PE=1 SV=1	0	22.62	36	6	6	13	6	194	21.6	6.33	18.05	6	High	High	High	1
FALSE	High	Master Protein	P24202	Type IV methyl-directed restriction enzyme EcoKMrr OS=Escherichia coli (strain K12) OX=83333 GN=mrr PE=1 SV=1	0	22.573	25	6	6	8	6	304	33.5	6.02	8.25	6	n/a	High	High	1
FALSE	High	Master Protein	P0A9S1	Lactaldehyde reductase OS=Escherichia coli (strain K12) OX=83333 GN=fucO PE=1 SV=2	0	22.557	18	6	6	10	6	382	40.5	5.27	16.01	6	High	High	High	1
FALSE	High	Master Protein	P39325	Galactofuranose-binding protein YtfQ OS=Escherichia coli (strain K12) OX=83333 GN=ytfQ PE=1 SV=1	0	22.55	18	6	6	14	6	318	34.3	7.14	11.64	6	High	High	n/a	1
FALSE	High	Master Protein	P76507	Uncharacterized protein YfdI OS=Escherichia coli (strain K12) OX=83333 GN=yfdI PE=4 SV=1	0	22.516	10	4	4	12	4	443	51.5	8.62	18.28	4	High	High	High	1
FALSE	High	Master Protein	P39371	N-acetylneuraminate epimerase OS=Escherichia coli (strain K12) OX=83333 GN=nanM PE=1 SV=2	0	22.513	17	4	4	7	4	368	39.5	7.66	11.84	4	High	High	n/a	1
FALSE	High	Master Protein	P28861	Flavodoxin/ferredoxin--NADP reductase OS=Escherichia coli (strain K12) OX=83333 GN=fpr PE=1 SV=4	0	22.46	19	4	4	10	4	248	27.7	6.65	14.12	4	High	High	High	1
FALSE	High	Master Protein	P37339	L-2-hydroxyglutarate dehydrogenase OS=Escherichia coli (strain K12) OX=83333 GN=lhgD PE=1 SV=3	0	22.399	18	5	5	8	5	422	46.1	8.37	10.62	5	High	High	High	1
FALSE	High	Master Protein	P75867	Putative Lon protease homolog OS=Escherichia coli (strain K12) OX=83333 GN=ycbZ PE=3 SV=1	0	22.347	10	6	6	9	6	586	65.8	4.78	6.39	6	High	High	n/a	1
FALSE	High	Master Protein	P0ACA1	Uncharacterized GST-like protein YibF OS=Escherichia coli (strain K12) OX=83333 GN=yibF PE=1 SV=1	0	22.344	32	6	6	21	6	202	22.5	5.17	31.77	6	High	High	High	1
FALSE	High	Master Protein	P0AEX3	Alpha-ketoglutarate permease OS=Escherichia coli (strain K12) OX=83333 GN=kgtP PE=1 SV=1	0	22.248	7	4	5	18	4	432	47	9.39	39.54	4	High	High	High	1	Met-loss+Acetyl [N-Term]
FALSE	High	Master Protein	P39407	Uncharacterized protein YjjU OS=Escherichia coli (strain K12) OX=83333 GN=yjjU PE=3 SV=1	0	22.209	24	6	6	11	6	357	39.8	8.48	17.16	6	High	High	High	1
FALSE	High	Master Protein	P0A8Z7	Esterase YqiA OS=Escherichia coli (strain K12) OX=83333 GN=yqiA PE=4 SV=1	0	22.192	13	2	3	11	2	193	21.6	4.75	28.82	2	High	High	High	1	Met-loss [N-Term]
FALSE	High	None	P24183	Formate dehydrogenase, nitrate-inducible, major subunit OS=Escherichia coli (strain K12) OX=83333 GN=fdnG PE=1 SV=3	0	22.157	5	4	5	9	4	1015	112.9	6.99	16.22	4	n/a	High	n/a	1
FALSE	High	Master Protein	P12994	UPF0098 protein YbhB OS=Escherichia coli (strain K12) OX=83333 GN=ybhB PE=1 SV=2	0	22.125	32	4	4	16	4	158	17.1	5.66	25.93	4	High	High	High	1
FALSE	High	Master Protein	P25666	Protein HtrL OS=Escherichia coli (strain K12) OX=83333 GN=htrL PE=2 SV=2	0	22.103	15	4	4	11	4	285	33.4	9.64	20.28	4	High	High	High	1
FALSE	High	Master Protein	P77526	Disulfide-bond oxidoreductase YfcG OS=Escherichia coli (strain K12) OX=83333 GN=yfcG PE=1 SV=1	0	21.986	22	5	5	16	5	215	24.5	6.96	22.02	5	High	High	High	1
FALSE	High	Master Protein	P62601	Cytoplasmic trehalase OS=Escherichia coli (strain K12) OX=83333 GN=treF PE=1 SV=1	0	21.947	15	6	6	7	6	549	63.7	5.05	10.97	6	High	High	High	1
FALSE	High	Master Protein	P0A6W0	Glutaminase 2 OS=Escherichia coli (strain K12) OX=83333 GN=glsA2 PE=1 SV=1	0	21.91	14	3	3	11	3	308	33.5	6.43	25.41	3	High	High	High	1
FALSE	High	Master Protein	P26648	Cell division protein FtsP OS=Escherichia coli (strain K12) OX=83333 GN=ftsP PE=1 SV=2	0	21.857	17	8	8	9	8	470	51.8	6.34	8.29	8	High	High	High	1
FALSE	High	Master Protein	P12282	Molybdopterin-synthase adenylyltransferase OS=Escherichia coli (strain K12) OX=83333 GN=moeB PE=1 SV=1	0	21.846	23	5	5	7	5	249	26.7	5.06	10.94	5	High	High	n/a	1
FALSE	High	Master Protein	Q93K97	ADP-ribose pyrophosphatase OS=Escherichia coli (strain K12) OX=83333 GN=nudF PE=1 SV=2	0	21.844	32	5	5	7	5	209	23.7	5.07	17.82	5	High	High	High	1
FALSE	High	Master Protein	P03817	Protein MioC OS=Escherichia coli (strain K12) OX=83333 GN=mioC PE=1 SV=4	0	21.787	35	4	4	7	4	147	15.8	4.41	18.4	4	High	High	High	1	Met-loss [N-Term]
FALSE	High	Master Protein	P0AFJ1	Protein YjdM OS=Escherichia coli (strain K12) OX=83333 GN=yjdM PE=3 SV=1	0	21.748	40	4	4	13	4	111	12.3	5.12	27.3	4	High	High	High	1	Met-loss [N-Term]
FALSE	High	Master Protein	P24205	Lipid A biosynthesis myristoyltransferase OS=Escherichia coli (strain K12) OX=83333 GN=lpxM PE=1 SV=1	0	21.731	23	5	5	10	5	323	37.4	9.58	19.7	5	High	High	High	1
FALSE	High	Master Protein	P0AG48	50S ribosomal protein L21 OS=Escherichia coli (strain K12) OX=83333 GN=rplU PE=1 SV=1	0	21.729	36	4	5	51	4	103	11.6	9.85	30.17	4	High	High	High	1
FALSE	High	Master Protein	P0ADN6	Uncharacterized lipoprotein YifL OS=Escherichia coli (strain K12) OX=83333 GN=yifL PE=3 SV=1	0	21.725	34	2	2	14	2	67	7.2	8.79	43.26	2	High	High	High	1
FALSE	High	Master Protein	P0AGB0	Phosphoserine phosphatase OS=Escherichia coli (strain K12) OX=83333 GN=serB PE=1 SV=1	0	21.72	20	5	5	6	5	322	35	5.72	12.3	5	High	High	High	1
FALSE	High	Master Protein	P0A6I6	Phosphopantetheine adenylyltransferase OS=Escherichia coli (strain K12) OX=83333 GN=coaD PE=1 SV=1	0	21.696	42	5	5	11	5	159	17.8	7.02	12.34	5	High	High	High	1
FALSE	High	Master Protein	P0A7N9	50S ribosomal protein L33 OS=Escherichia coli (strain K12) OX=83333 GN=rpmG PE=1 SV=2	0	21.691	40	3	3	67	3	55	6.4	10.24	174.24	3	High	High	High	1
FALSE	High	Master Protein	P0A720	Thymidylate kinase OS=Escherichia coli (strain K12) OX=83333 GN=tmk PE=1 SV=1	0	21.519	24	5	5	10	5	213	23.8	5.52	8.91	5	High	High	High	1
FALSE	High	Master Protein	P0AES2	Glucarate dehydratase OS=Escherichia coli (strain K12) OX=83333 GN=gudD PE=1 SV=2	0	21.482	14	5	5	7	5	446	49.1	6.07	11.29	5	High	High	High	1
FALSE	High	Master Protein	P0AEA8	Siroheme synthase OS=Escherichia coli (strain K12) OX=83333 GN=cysG PE=1 SV=1	0	21.436	17	7	7	12	7	457	49.9	6.21	3.7	7	High	n/a	High	1
FALSE	High	Master Protein	P0A746	Peptide methionine sulfoxide reductase MsrB OS=Escherichia coli (strain K12) OX=83333 GN=msrB PE=1 SV=1	0	21.285	51	5	5	14	5	137	15.4	5.94	20.95	5	High	High	High	1	Met-loss [N-Term]
FALSE	High	Master Protein	P0AE91	Protein CreA OS=Escherichia coli (strain K12) OX=83333 GN=creA PE=3 SV=1	0	21.162	36	6	6	19	6	157	17.1	8.95	28	6	High	High	High	1
FALSE	High	Master Protein	P0ACZ4	DNA-binding transcriptional activator EvgA OS=Escherichia coli (strain K12) OX=83333 GN=evgA PE=1 SV=1	0	21.158	25	5	5	8	5	204	22.7	7.33	12.16	5	High	High	High	1
FALSE	High	Master Protein	P75824	NADH oxidoreductase HCR OS=Escherichia coli (strain K12) OX=83333 GN=hcr PE=1 SV=3	0	21.118	7	2	3	6	2	322	35.7	5.73	15.82	2	High	High	n/a	1
FALSE	High	Master Protein	P69222	Translation initiation factor IF-1 OS=Escherichia coli (strain K12) OX=83333 GN=infA PE=1 SV=2	0	21.084	71	3	4	16	3	72	8.2	9.25	46.27	3	High	High	High	1	Met-loss [N-Term]
FALSE	High	Master Protein	P0AA37	Dual-specificity RNA pseudouridine synthase RluA OS=Escherichia coli (strain K12) OX=83333 GN=rluA PE=1 SV=2	0	21.064	29	5	5	5	5	219	24.8	8.05	6.99	5	High	High	n/a	1
FALSE	High	Master Protein	P0C054	Small heat shock protein IbpA OS=Escherichia coli (strain K12) OX=83333 GN=ibpA PE=1 SV=1	0	21.047	27	5	5	14	5	137	15.8	5.83	25.59	5	High	High	High	1
FALSE	High	Master Protein	P04995	Exodeoxyribonuclease I OS=Escherichia coli (strain K12) OX=83333 GN=sbcB PE=1 SV=2	0	21.046	12	6	6	15	6	475	54.5	5.73	17.14	6	High	High	High	1
FALSE	High	Master Protein	P45425	N-acetylmannosamine kinase OS=Escherichia coli (strain K12) OX=83333 GN=nanK PE=1 SV=2	0	21.034	24	5	5	5	5	291	29.6	6.04	11.42	5	n/a	High	n/a	1
FALSE	High	Master Protein	P16432	Formate hydrogenlyase subunit 6 OS=Escherichia coli (strain K12) OX=83333 GN=hycF PE=4 SV=1	0	21.018	28	5	5	7	5	180	20.3	7.15	10.96	5	n/a	High	n/a	1
FALSE	High	Master Protein	P69831	PTS system galactitol-specific EIIC component OS=Escherichia coli (strain K12) OX=83333 GN=gatC PE=1 SV=1	0	21.007	9	4	4	19	4	451	48.3	9.28	31	4	High	High	High	1
FALSE	High	Master Protein	P37005	Uncharacterized tRNA/rRNA methyltransferase LasT OS=Escherichia coli (strain K12) OX=83333 GN=lasT PE=3 SV=2	0	20.933	25	5	5	10	5	228	25.2	5.95	11.21	5	High	High	High	1
FALSE	High	Master Protein	P0A8I5	tRNA (guanine-N(7)-)-methyltransferase OS=Escherichia coli (strain K12) OX=83333 GN=trmB PE=1 SV=1	0	20.857	26	5	5	9	5	239	27.3	6.92	6.33	5	High	High	High	1
FALSE	High	Master Protein	P24252	Uncharacterized protein YbgA OS=Escherichia coli (strain K12) OX=83333 GN=ybgA PE=4 SV=1	0	20.85	25	4	4	10	4	169	20.2	9.55	20.39	4	High	High	High	1
FALSE	High	Master Protein	P75782	Ribosomal RNA large subunit methyltransferase F OS=Escherichia coli (strain K12) OX=83333 GN=rlmF PE=1 SV=2	0	20.84	21	5	5	10	5	308	34.2	9.19	18.21	5	High	High	High	1
FALSE	High	Master Protein	P37617	Zinc/cadmium/lead-transporting P-type ATPase OS=Escherichia coli (strain K12) OX=83333 GN=zntA PE=1 SV=1	0	20.798	8	6	6	8	6	732	76.8	5.96	11.09	6	High	High	High	1
FALSE	High	Master Protein	P0ADA5	Uncharacterized lipoprotein YajG OS=Escherichia coli (strain K12) OX=83333 GN=yajG PE=3 SV=1	0	20.68	28	5	5	13	5	192	20.9	8.63	32.09	5	High	High	High	1
FALSE	High	Master Protein	P63228	D-glycero-beta-D-manno-heptose-1,7-bisphosphate 7-phosphatase OS=Escherichia coli (strain K12) OX=83333 GN=gmhB PE=1 SV=1	0	20.611	22	3	4	15	3	191	21.3	5.16	24.52	3	High	High	High	1
FALSE	High	Master Protein	P23256	Protein MalY OS=Escherichia coli (strain K12) OX=83333 GN=malY PE=1 SV=1	0	20.51	14	5	5	10	5	390	43.6	5.45	20.88	5	High	High	High	1
FALSE	High	Master Protein	P33012	DNA gyrase inhibitor OS=Escherichia coli (strain K12) OX=83333 GN=sbmC PE=1 SV=1	0	20.501	25	3	3	8	3	157	18.1	4.7	18.3	3	High	High	n/a	1
FALSE	High	Master Protein	P0AFA7	Na(+)/H(+) antiporter NhaB OS=Escherichia coli (strain K12) OX=83333 GN=nhaB PE=1 SV=1	0	20.447	13	7	7	22	7	513	56.7	6.38	11.36	7	High	High	High	1
FALSE	High	Master Protein	P39408	Uncharacterized metal-dependent hydrolase YjjV OS=Escherichia coli (strain K12) OX=83333 GN=yjjV PE=1 SV=2	0	20.409	20	4	4	9	4	259	28.9	6.62	17.46	4	n/a	High	High	1
FALSE	High	Master Protein	P0ABQ2	2-hydroxy-3-oxopropionate reductase OS=Escherichia coli (strain K12) OX=83333 GN=garR PE=1 SV=1	0	20.389	14	4	4	5	4	294	30.4	5.9	5.33	4	n/a	High	n/a	1
FALSE	High	Master Protein	P36649	Multicopper oxidase CueO OS=Escherichia coli (strain K12) OX=83333 GN=cueO PE=1 SV=2	0	20.386	15	5	5	9	5	516	56.5	6.79	17.85	5	n/a	High	High	1
FALSE	High	Master Protein	P76145	Trans-aconitate 2-methyltransferase OS=Escherichia coli (strain K12) OX=83333 GN=tam PE=1 SV=3	0	20.304	22	5	5	21	5	252	29	4.94	32.86	5	High	High	High	1
FALSE	High	Master Protein	Q2M7R5	Uncharacterized protein YibT OS=Escherichia coli (strain K12) OX=83333 GN=yibT PE=4 SV=1	0	20.284	59	3	4	13	3	69	8	9.41	29.43	3	High	High	High	1
FALSE	High	Master Protein	P67244	UPF0114 protein YqhA OS=Escherichia coli (strain K12) OX=83333 GN=yqhA PE=3 SV=1	0	20.279	19	3	3	12	3	164	18.6	7.06	33.55	3	High	High	High	1
FALSE	High	Master Protein	P25888	ATP-dependent RNA helicase RhlE OS=Escherichia coli (strain K12) OX=83333 GN=rhlE PE=1 SV=3	0	20.263	10	4	4	11	4	454	50	10.05	18.73	4	High	High	n/a	1
FALSE	High	Master Protein	P43671	Intermembrane transport protein PqiB OS=Escherichia coli (strain K12) OX=83333 GN=pqiB PE=1 SV=2	0	20.197	14	8	8	14	8	546	60.5	8.09	10.66	8	High	High	High	1
FALSE	High	Master Protein	P76291	tRNA U34 carboxymethyltransferase OS=Escherichia coli (strain K12) OX=83333 GN=cmoB PE=1 SV=1	0	20.185	17	5	5	6	5	323	37	6.61	12.01	5	High	High	High	1
FALSE	High	Master Protein	P31466	Adenine permease AdeP OS=Escherichia coli (strain K12) OX=83333 GN=adeP PE=1 SV=2	0	20.172	4	1	2	3	1	445	46.8	8.29	11.33	1	n/a	n/a	High	1	Met-loss+Acetyl [N-Term]
FALSE	High	Master Protein	P0AGB6	ECF RNA polymerase sigma-E factor OS=Escherichia coli (strain K12) OX=83333 GN=rpoE PE=1 SV=1	0	20.17	34	6	6	19	6	191	21.7	5.49	29.62	6	High	High	High	1	Met-loss [N-Term]
FALSE	High	Master Protein	P33368	Uncharacterized oxidoreductase YohF OS=Escherichia coli (strain K12) OX=83333 GN=yohF PE=1 SV=2	0	20.164	22	4	4	9	4	253	26.9	5.3	18.52	4	High	High	n/a	1	Met-loss [N-Term]
FALSE	High	Master Protein	P0AA63	Inner membrane protein YqjA OS=Escherichia coli (strain K12) OX=83333 GN=yqjA PE=1 SV=1	0	20.136	17	4	4	18	3	220	24.6	9.63	22.24	4	High	High	High	1
FALSE	High	Master Protein	P0AAR3	Cys-tRNA(Pro)/Cys-tRNA(Cys) deacylase YbaK OS=Escherichia coli (strain K12) OX=83333 GN=ybaK PE=1 SV=1	0	20.083	48	5	5	9	5	159	17.1	9.04	16.89	5	High	High	High	1
FALSE	High	Master Protein	P0AEL3	Fe(2+) transport protein A OS=Escherichia coli (strain K12) OX=83333 GN=feoA PE=1 SV=1	0	20.02	71	5	5	10	5	75	8.4	9.38	14.41	5	High	High	High	1
FALSE	High	Master Protein	P0AGK8	HTH-type transcriptional regulator IscR OS=Escherichia coli (strain K12) OX=83333 GN=iscR PE=1 SV=1	0	19.941	33	4	4	9	4	162	17.3	7.34	18.93	4	High	High	High	1
FALSE	High	Master Protein	P77554	Uncharacterized protein YahJ OS=Escherichia coli (strain K12) OX=83333 GN=yahJ PE=3 SV=1	0	19.926	20	7	7	12	7	460	50.5	6.54	10.75	7	High	High	High	1
FALSE	High	Master Protein	P24192	Hydrogenase maturation factor HypD OS=Escherichia coli (strain K12) OX=83333 GN=hypD PE=1 SV=1	0	19.88	18	6	6	8	6	373	41.3	6.23	6.64	6	High	High	n/a	1
FALSE	High	Master Protein	P0A6L7	Altronate oxidoreductase OS=Escherichia coli (strain K12) OX=83333 GN=uxaB PE=1 SV=1	0	19.88	13	7	7	10	7	483	54.8	5.12	6.46	7	High	n/a	High	1
FALSE	High	Master Protein	P39830	Putative cation/proton antiporter YbaL OS=Escherichia coli (strain K12) OX=83333 GN=ybaL PE=1 SV=2	0	19.8	11	6	6	12	6	558	59.4	5.07	7.85	6	High	High	High	1
FALSE	High	Master Protein	P0ABE2	DNA-binding transcriptional regulator BolA OS=Escherichia coli (strain K12) OX=83333 GN=bolA PE=1 SV=1	0	19.763	33	3	3	14	3	105	12	6.68	35.96	3	High	High	High	1
FALSE	High	Master Protein	P0AAT6	Ribosomal silencing factor RsfS OS=Escherichia coli (strain K12) OX=83333 GN=rsfS PE=1 SV=1	0	19.694	28	3	3	21	3	105	11.6	4.7	19.81	3	High	High	High	1
FALSE	High	Master Protein	P24555	Protease 2 OS=Escherichia coli (strain K12) OX=83333 GN=ptrB PE=1 SV=2	0	19.61	9	5	5	7	5	686	79.4	6.04	11.97	5	High	High	High	1
FALSE	High	Master Protein	P0ABQ4	Dihydrofolate reductase OS=Escherichia coli (strain K12) OX=83333 GN=folA PE=1 SV=1	0	19.605	28	4	4	11	4	159	18	5	18.43	4	High	High	High	1
FALSE	High	Master Protein	P00722	Beta-galactosidase OS=Escherichia coli (strain K12) OX=83333 GN=lacZ PE=1 SV=2	0	19.521	7	8	8	11	8	1024	116.4	5.5	10.14	8	High	High	n/a	1
FALSE	High	Master Protein	P06989	Histidine biosynthesis bifunctional protein HisIE OS=Escherichia coli (strain K12) OX=83333 GN=hisI PE=3 SV=3	0	19.466	21	5	5	20	5	203	22.7	5.41	23.38	5	High	High	High	1
FALSE	High	Master Protein	P0A6H8	Cardiolipin synthase A OS=Escherichia coli (strain K12) OX=83333 GN=clsA PE=1 SV=1	0	19.43	13	6	6	10	6	486	54.8	8.29	9.58	6	High	High	High	1
FALSE	High	Master Protein	P31460	Galactonate operon transcriptional repressor OS=Escherichia coli (strain K12) OX=83333 GN=dgoR PE=1 SV=4	0	19.389	24	5	5	13	5	229	26.1	5.67	11.34	5	High	High	High	1
FALSE	High	Master Protein	P76217	N-succinylglutamate 5-semialdehyde dehydrogenase OS=Escherichia coli (strain K12) OX=83333 GN=astD PE=1 SV=1	0	19.384	9	4	4	6	4	492	53	6.01	11.44	4	High	High	n/a	1
FALSE	High	Master Protein	P0A873	tRNA (guanine-N(1)-)-methyltransferase OS=Escherichia coli (strain K12) OX=83333 GN=trmD PE=1 SV=1	0	19.378	25	6	6	23	6	255	28.4	5.78	28.18	6	High	High	High	1
FALSE	High	Master Protein	P0A8R0	Regulator of ribonuclease activity A OS=Escherichia coli (strain K12) OX=83333 GN=rraA PE=1 SV=1	0	19.324	36	4	4	25	4	161	17.4	4.2	28.61	4	High	High	High	1
FALSE	High	Master Protein	P0A9J6	Ribokinase OS=Escherichia coli (strain K12) OX=83333 GN=rbsK PE=1 SV=1	0	19.276	16	4	4	21	4	309	32.3	5.08	37.48	4	High	High	High	1
FALSE	High	Master Protein	P0ACL2	Exu regulon transcriptional regulator OS=Escherichia coli (strain K12) OX=83333 GN=exuR PE=4 SV=1	0	19.253	20	4	4	5	4	258	29.8	5.63	13.21	4	n/a	High	n/a	1
FALSE	High	Master Protein	P65870	6-carboxy-5,6,7,8-tetrahydropterin synthase OS=Escherichia coli (strain K12) OX=83333 GN=queD PE=1 SV=1	0	19.225	50	4	5	8	4	121	13.8	6.51	14.93	4	High	High	High	1
FALSE	High	Master Protein	P37745	dTDP-4-dehydrorhamnose 3,5-epimerase OS=Escherichia coli (strain K12) OX=83333 GN=rfbC PE=1 SV=1	0	19.126	30	6	6	15	6	185	21.3	5.78	20.56	6	High	High	High	1
FALSE	High	Master Protein	P0AF96	Toxin-antitoxin biofilm protein TabA OS=Escherichia coli (strain K12) OX=83333 GN=tabA PE=1 SV=1	0	19.07	12	1	1	6	1	150	16.9	5.52	15.47	1	High	High	n/a	1
FALSE	High	Master Protein	P65367	Flavodoxin YqcA OS=Escherichia coli (strain K12) OX=83333 GN=yqcA PE=1 SV=1	0	19.054	28	3	3	12	3	149	16.3	4.09	22.38	3	High	High	High	1
FALSE	High	Master Protein	P11458	Quinolinate synthase OS=Escherichia coli (strain K12) OX=83333 GN=nadA PE=1 SV=3	0	19.043	22	7	7	14	7	347	38.2	5.36	6.25	7	High	n/a	High	1
FALSE	High	Master Protein	P0AGJ2	tRNA (guanosine(18)-2'-O)-methyltransferase OS=Escherichia coli (strain K12) OX=83333 GN=trmH PE=1 SV=1	0	19.026	28	5	5	9	5	229	25.3	7.23	14.44	5	High	High	High	1
FALSE	High	Master Protein	P0AFJ5	Phosphate regulon transcriptional regulatory protein PhoB OS=Escherichia coli (strain K12) OX=83333 GN=phoB PE=1 SV=1	0	18.985	19	3	3	9	3	229	26.4	5.67	11.51	3	High	High	High	1
FALSE	High	Master Protein	P0A6K1	Diaminopimelate epimerase OS=Escherichia coli (strain K12) OX=83333 GN=dapF PE=1 SV=1	0	18.958	21	5	5	12	5	274	30.2	6.28	21.57	5	n/a	High	High	1
FALSE	High	Master Protein	P0ABD8	Biotin carboxyl carrier protein of acetyl-CoA carboxylase OS=Escherichia coli (strain K12) OX=83333 GN=accB PE=1 SV=1	0	18.958	29	4	5	27	4	156	16.7	4.65	33.71	4	High	High	High	1
FALSE	High	Master Protein	P0AFZ3	Stringent starvation protein B OS=Escherichia coli (strain K12) OX=83333 GN=sspB PE=1 SV=1	0	18.956	33	5	5	14	5	165	18.3	4.55	24.36	5	High	High	High	1
FALSE	High	Master Protein	P0AFW2	Ribosome modulation factor OS=Escherichia coli (strain K12) OX=83333 GN=rmf PE=1 SV=1	0	18.95	55	4	5	50	4	55	6.5	10.86	85.5	4	High	High	High	1
FALSE	High	Master Protein	P27838	Iron-sulfur cluster assembly protein CyaY OS=Escherichia coli (strain K12) OX=83333 GN=cyaY PE=1 SV=1	0	18.916	35	4	4	11	4	106	12.2	4.41	15.16	4	High	High	High	1
FALSE	High	Master Protein	P0A7J0	3,4-dihydroxy-2-butanone 4-phosphate synthase OS=Escherichia coli (strain K12) OX=83333 GN=ribB PE=1 SV=1	0	18.855	20	4	4	17	4	217	23.3	5.01	42.72	4	High	High	High	1
FALSE	High	Master Protein	P0AGK4	RNA-binding protein YhbY OS=Escherichia coli (strain K12) OX=83333 GN=yhbY PE=1 SV=1	0	18.783	31	3	3	62	3	97	10.8	9.38	42.96	3	High	High	High	1
FALSE	High	Master Protein	P69425	Sec-independent protein translocase protein TatB OS=Escherichia coli (strain K12) OX=83333 GN=tatB PE=1 SV=1	0	18.745	25	4	4	10	4	171	18.4	5.22	11.88	4	High	High	High	1
FALSE	High	Master Protein	P0A8Z0	Acyl-CoA thioester hydrolase YciA OS=Escherichia coli (strain K12) OX=83333 GN=yciA PE=3 SV=1	0	18.737	32	4	4	7	4	132	14.2	7.88	10.97	4	n/a	High	High	1	Met-loss [N-Term]
FALSE	High	Master Protein	P75931	Putative oxidoreductase YceM OS=Escherichia coli (strain K12) OX=83333 GN=yceM PE=1 SV=1	0	18.731	21	5	6	14	5	307	33.7	7.3	19.47	5	High	High	High	1
FALSE	High	Master Protein	P62617	2-C-methyl-D-erythritol 2,4-cyclodiphosphate synthase OS=Escherichia coli (strain K12) OX=83333 GN=ispF PE=1 SV=1	0	18.73	33	4	4	7	4	159	16.9	6.52	8.71	4	High	High	High	1
FALSE	High	Master Protein	P32662	Phosphoglycolate phosphatase OS=Escherichia coli (strain K12) OX=83333 GN=gph PE=1 SV=1	0	18.615	24	4	4	12	4	252	27.4	4.72	10.73	4	High	High	High	1
FALSE	High	Master Protein	P0AAP3	Transcriptional repressor FrmR OS=Escherichia coli (strain K12) OX=83333 GN=frmR PE=1 SV=1	0	18.547	63	5	5	11	5	91	10.3	6.11	11.01	5	High	High	High	1
FALSE	High	Master Protein	P0AAQ6	Uncharacterized protein YbaA OS=Escherichia coli (strain K12) OX=83333 GN=ybaA PE=4 SV=1	0	18.515	38	4	4	5	4	117	13.3	4.86	8.39	4	n/a	High	n/a	1
FALSE	High	Master Protein	P16384	tRNA dimethylallyltransferase OS=Escherichia coli (strain K12) OX=83333 GN=miaA PE=1 SV=2	0	18.494	13	3	3	7	3	316	35	6.01	14.34	3	High	High	n/a	1
FALSE	High	Master Protein	P76256	tRNA threonylcarbamoyladenosine biosynthesis protein TsaB OS=Escherichia coli (strain K12) OX=83333 GN=tsaB PE=1 SV=1	0	18.469	16	4	4	13	4	231	25.2	5.07	15.35	4	High	High	High	1
FALSE	High	Master Protein	P0ACC3	Iron-sulfur cluster insertion protein ErpA OS=Escherichia coli (strain K12) OX=83333 GN=erpA PE=1 SV=1	0	18.448	34	3	4	9	3	114	12.1	4.31	22.05	3	n/a	High	High	1	Met-loss [N-Term]; Met-loss+Acetyl [N-Term]
FALSE	High	Master Protein	P0A6R3	DNA-binding protein Fis OS=Escherichia coli (strain K12) OX=83333 GN=fis PE=1 SV=1	0	18.397	33	2	3	11	2	98	11.2	9.35	30.77	2	High	High	High	1
FALSE	High	Master Protein	P21177	Fatty acid oxidation complex subunit alpha OS=Escherichia coli (strain K12) OX=83333 GN=fadB PE=1 SV=2	0	18.379	7	4	4	7	4	729	79.5	6.18	4.5	4	High	High	n/a	1
FALSE	High	Master Protein	P0AFR0	NTE family protein RssA OS=Escherichia coli (strain K12) OX=83333 GN=rssA PE=3 SV=2	0	18.317	17	4	4	4	4	301	33	6.73	9.61	4	High	n/a	High	1
FALSE	High	Master Protein	P0ADZ7	Sec translocon accessory complex subunit YajC OS=Escherichia coli (strain K12) OX=83333 GN=yajC PE=1 SV=1	0	18.215	27	4	5	28	4	110	11.9	9.58	37.27	4	High	High	High	1
FALSE	High	Master Protein	P0A8G0	UvrABC system protein C OS=Escherichia coli (strain K12) OX=83333 GN=uvrC PE=1 SV=1	0	18.119	8	6	6	8	6	610	68.1	9.01	5.53	6	High	High	High	1
FALSE	High	Master Protein	P05707	Sorbitol-6-phosphate 2-dehydrogenase OS=Escherichia coli (strain K12) OX=83333 GN=srlD PE=1 SV=2	0	18.085	17	4	4	7	4	259	27.8	6.33	13.17	4	n/a	High	n/a	1
FALSE	High	Master Protein	P0ADI7	Isochorismatase family protein YecD OS=Escherichia coli (strain K12) OX=83333 GN=yecD PE=1 SV=2	0	18.025	32	5	5	11	5	188	20.4	5.57	16.48	5	High	High	n/a	1
FALSE	High	Master Protein	P31131	Protein YdeJ OS=Escherichia coli (strain K12) OX=83333 GN=ydeJ PE=3 SV=1	0	17.999	35	5	5	7	5	172	18.3	4.88	9.64	5	High	High	High	1
FALSE	High	Master Protein	P75838	Ribosomal protein S12 methylthiotransferase accessory factor YcaO OS=Escherichia coli (strain K12) OX=83333 GN=ycaO PE=1 SV=2	0	17.997	9	5	5	7	5	586	65.6	4.5	12.23	5	n/a	High	High	1	Met-loss [N-Term]
FALSE	High	Master Protein	P37757	Uncharacterized isomerase YddE OS=Escherichia coli (strain K12) OX=83333 GN=yddE PE=1 SV=2	0	17.962	19	4	4	6	4	297	32.3	6.29	10.08	4	High	High	High	1
FALSE	High	Master Protein	P0ACW6	Uncharacterized protein YdcH OS=Escherichia coli (strain K12) OX=83333 GN=ydcH PE=4 SV=2	0	17.871	61	6	6	15	6	74	8.9	9.31	10.01	6	High	High	High	1
FALSE	High	Master Protein	P0AAV4	5-oxoprolinase subunit B OS=Escherichia coli (strain K12) OX=83333 GN=pxpB PE=1 SV=1	0	17.823	24	3	3	8	3	218	23.9	5.24	9.72	3	High	High	High	1
FALSE	High	Master Protein	P39411	Inosine/xanthosine triphosphatase OS=Escherichia coli (strain K12) OX=83333 GN=yjjX PE=1 SV=2	0	17.762	25	3	3	6	3	170	18.2	6.07	16.92	3	High	High	n/a	1
FALSE	High	Master Protein	P0A937	Outer membrane protein assembly factor BamE OS=Escherichia coli (strain K12) OX=83333 GN=bamE PE=1 SV=1	0	17.741	18	1	1	10	1	113	12.3	8.51	47.01	1	High	High	High	1
FALSE	High	Master Protein	P07648	RecBCD enzyme subunit RecC OS=Escherichia coli (strain K12) OX=83333 GN=recC PE=1 SV=1	0	17.717	5	5	5	11	5	1122	128.8	5	8.85	5	High	High	High	1
FALSE	High	Master Protein	P60340	tRNA pseudouridine synthase B OS=Escherichia coli (strain K12) OX=83333 GN=truB PE=1 SV=1	0	17.716	18	5	5	8	5	314	35.1	5.97	11.13	5	n/a	High	High	1
FALSE	High	Master Protein	P36672	PTS system trehalose-specific EIIBC component OS=Escherichia coli (strain K12) OX=83333 GN=treB PE=1 SV=4	0	17.689	8	4	4	9	4	473	51	8.98	7.73	4	High	High	n/a	1
FALSE	High	Master Protein	P0A881	Trp operon repressor OS=Escherichia coli (strain K12) OX=83333 GN=trpR PE=1 SV=2	0	17.651	44	5	5	19	5	108	12.3	5.5	28.6	5	High	High	High	1	Met-loss [N-Term]
FALSE	High	Master Protein	P05719	Type I restriction enzyme EcoKI specificity subunit OS=Escherichia coli (strain K12) OX=83333 GN=hsdS PE=1 SV=1	0	17.647	11	4	4	5	4	464	51.4	9.57	10.97	4	High	High	High	1
FALSE	High	Master Protein	P22525	Probable L,D-transpeptidase YcbB OS=Escherichia coli (strain K12) OX=83333 GN=ycbB PE=1 SV=2	0	17.592	9	4	4	7	4	615	67.8	8.48	13.41	4	High	High	High	1
FALSE	High	Master Protein	P77279	Probable iron export ATP-binding protein FetA OS=Escherichia coli (strain K12) OX=83333 GN=fetA PE=1 SV=1	0	17.588	28	6	6	12	6	225	25.4	5.43	13.25	6	High	High	High	1
FALSE	High	Master Protein	P0AEP1	Galactose-proton symporter OS=Escherichia coli (strain K12) OX=83333 GN=galP PE=1 SV=1	0	17.562	6	5	5	14	5	464	50.9	9.39	12.15	5	High	High	High	1
FALSE	High	Master Protein	P76235	UPF0229 protein YeaH OS=Escherichia coli (strain K12) OX=83333 GN=yeaH PE=3 SV=1	0	17.522	13	5	5	8	5	427	49.4	7.23	5.63	5	High	High	High	1
FALSE	High	Master Protein	P23872	Acetyl esterase OS=Escherichia coli (strain K12) OX=83333 GN=aes PE=1 SV=3	0	17.517	4	1	1	11	1	319	36	5.11	22.17	1	High	High	High	1
FALSE	High	Master Protein	P69428	Sec-independent protein translocase protein TatA OS=Escherichia coli (strain K12) OX=83333 GN=tatA PE=1 SV=1	0	17.512	38	4	4	12	4	89	9.7	6.09	14.78	4	High	High	High	1
FALSE	High	Master Protein	P0AA53	Protein QmcA OS=Escherichia coli (strain K12) OX=83333 GN=qmcA PE=1 SV=1	0	17.498	15	4	4	12	4	305	33.7	5.64	30.05	4	High	High	High	1
FALSE	High	Master Protein	P64455	Uncharacterized protein YdcY OS=Escherichia coli (strain K12) OX=83333 GN=ydcY PE=1 SV=1	0	17.47	13	1	3	19	1	77	8.8	5.97	37.9	1	High	High	High	1	Met-loss [N-Term]
FALSE	High	Master Protein	P31680	Co-chaperone protein DjlA OS=Escherichia coli (strain K12) OX=83333 GN=djlA PE=1 SV=1	0	17.449	29	6	6	16	6	271	30.6	9.73	23.21	6	High	High	High	1
FALSE	High	Master Protein	P19934	Tol-Pal system protein TolA OS=Escherichia coli (strain K12) OX=83333 GN=tolA PE=1 SV=1	0	17.434	9	3	3	6	3	421	43.1	9.07	13.64	3	n/a	High	High	1
FALSE	High	Master Protein	P25536	dTTP/UTP pyrophosphatase OS=Escherichia coli (strain K12) OX=83333 GN=yhdE PE=1 SV=1	0	17.428	29	5	5	10	5	197	21.5	5.85	11.36	5	High	High	High	1	Met-loss [N-Term]
FALSE	High	Master Protein	P0A6M2	Disulfide bond formation protein B OS=Escherichia coli (strain K12) OX=83333 GN=dsbB PE=1 SV=1	0	17.412	24	3	3	8	3	176	20.1	8.47	10.04	3	High	High	High	1
FALSE	High	Master Protein	P0AAW1	Uncharacterized protein YbhP OS=Escherichia coli (strain K12) OX=83333 GN=ybhP PE=4 SV=1	0	17.345	16	4	4	9	4	253	28.8	7.11	15.1	4	High	n/a	High	1
FALSE	High	Master Protein	P0AFS7	Putative transport protein YdiK OS=Escherichia coli (strain K12) OX=83333 GN=ydiK PE=1 SV=1	0	17.343	11	2	2	3	2	370	39.8	8.31	13.65	2	High	High	n/a	1
FALSE	High	None	P77747	Outer membrane porin N OS=Escherichia coli (strain K12) OX=83333 GN=ompN PE=1 SV=1	0	17.308	5	3	4	39	3	377	41.2	4.72	69.32	3	High	High	High	1
FALSE	High	Master Protein	P75796	Glutathione import ATP-binding protein GsiA OS=Escherichia coli (strain K12) OX=83333 GN=gsiA PE=1 SV=3	0	17.275	13	7	7	10	7	623	69.1	7.49	5.9	7	High	n/a	High	1
FALSE	High	Master Protein	P75821	Uncharacterized protein YbjS OS=Escherichia coli (strain K12) OX=83333 GN=ybjS PE=3 SV=2	0	17.268	18	5	5	8	5	337	38.1	8.63	10.69	5	High	High	High	1
FALSE	High	Master Protein	P0AE48	Gamma-glutamylcyclotransferase family protein YtfP OS=Escherichia coli (strain K12) OX=83333 GN=ytfP PE=1 SV=1	0	17.226	39	3	3	23	3	113	12.9	6.95	53.89	3	High	High	High	1
FALSE	High	Master Protein	P76575	Uncharacterized protein YfgJ OS=Escherichia coli (strain K12) OX=83333 GN=yfgJ PE=1 SV=2	0	17.22	58	3	3	4	3	71	8	7.03	5.3	3	n/a	High	n/a	1
FALSE	High	Master Protein	P12998	8-amino-7-oxononanoate synthase OS=Escherichia coli (strain K12) OX=83333 GN=bioF PE=1 SV=1	0	17.209	15	5	5	6	5	384	41.6	7.14	5.27	5	High	n/a	High	1
FALSE	High	Master Protein	P76491	5'-deoxynucleotidase YfbR OS=Escherichia coli (strain K12) OX=83333 GN=yfbR PE=1 SV=1	0	17.202	20	4	4	14	4	199	22.7	5.78	13.98	4	High	High	High	1
FALSE	High	Master Protein	P0AB10	Intermembrane transport lipoprotein PqiC OS=Escherichia coli (strain K12) OX=83333 GN=pqiC PE=1 SV=2	0	17.158	17	2	2	5	2	187	20.6	6.1	15.2	2	High	High	High	1
FALSE	High	Master Protein	P77258	N-ethylmaleimide reductase OS=Escherichia coli (strain K12) OX=83333 GN=nemA PE=1 SV=1	0	17.12	13	4	4	8	4	365	39.5	6.2	13.56	4	High	High	High	1
FALSE	High	Master Protein	P77182	tRNA 5-methylaminomethyl-2-thiouridine biosynthesis bifunctional protein MnmC OS=Escherichia coli (strain K12) OX=83333 GN=mnmC PE=1 SV=2	0	17.034	7	4	4	9	4	668	74.4	5.71	11.2	4	High	High	High	1
FALSE	High	Master Protein	P31547	D-methionine transport system permease protein MetI OS=Escherichia coli (strain K12) OX=83333 GN=metI PE=1 SV=1	0	16.968	18	3	3	11	3	217	23.2	10.07	24.57	3	High	n/a	High	1
FALSE	High	Master Protein	P0AD33	UPF0381 protein YfcZ OS=Escherichia coli (strain K12) OX=83333 GN=yfcZ PE=3 SV=1	0	16.911	36	3	3	20	3	94	10.3	4.36	48.26	3	High	High	High	1
FALSE	High	Master Protein	P33030	Zinc chaperone YeiR OS=Escherichia coli (strain K12) OX=83333 GN=yeiR PE=1 SV=2	0	16.838	19	5	5	5	5	328	36.1	6.47	4.44	5	High	High	n/a	1
FALSE	High	Master Protein	P0AD68	Peptidoglycan D,D-transpeptidase FtsI OS=Escherichia coli (strain K12) OX=83333 GN=ftsI PE=1 SV=1	0	16.783	9	4	4	11	4	588	63.8	9.64	16.99	4	High	High	High	1
FALSE	High	Master Protein	P31660	2-methylcitrate synthase OS=Escherichia coli (strain K12) OX=83333 GN=prpC PE=1 SV=2	0	16.717	9	2	2	4	2	389	43.1	7.17	11.18	2	n/a	High	n/a	1
FALSE	High	Master Protein	P0A8R7	UPF0283 membrane protein YcjF OS=Escherichia coli (strain K12) OX=83333 GN=ycjF PE=1 SV=1	0	16.679	8	2	2	4	2	353	39.4	8.57	6.6	2	High	High	High	1
FALSE	High	Master Protein	P0ACP5	HTH-type transcriptional regulator GntR OS=Escherichia coli (strain K12) OX=83333 GN=gntR PE=1 SV=1	0	16.668	16	5	5	9	5	331	36.4	6.89	12.11	5	High	High	High	1
FALSE	High	Master Protein	P39353	Uncharacterized oxidoreductase YjhC OS=Escherichia coli (strain K12) OX=83333 GN=yjhC PE=1 SV=2	0	16.644	12	3	3	5	3	372	41.4	6.57	11.72	3	High	High	n/a	1
FALSE	High	Master Protein	P0AF50	Uncharacterized protein YjbR OS=Escherichia coli (strain K12) OX=83333 GN=yjbR PE=1 SV=1	0	16.633	26	3	3	19	3	118	13.5	6.52	35.79	3	High	High	High	1
FALSE	High	Master Protein	P0AD24	UPF0352 protein YejL OS=Escherichia coli (strain K12) OX=83333 GN=yejL PE=1 SV=1	0	16.594	64	4	4	12	4	75	8.3	5.78	14.38	4	High	High	High	1
FALSE	High	Master Protein	P0A7Y8	Ribonuclease P protein component OS=Escherichia coli (strain K12) OX=83333 GN=rnpA PE=1 SV=1	0	16.531	29	3	3	8	3	119	13.8	11.81	17.09	3	High	High	n/a	1
FALSE	High	Master Protein	P75792	Sugar phosphatase YbiV OS=Escherichia coli (strain K12) OX=83333 GN=ybiV PE=1 SV=1	0	16.27	21	5	5	9	5	271	30.4	6.35	11.63	5	High	High	High	1
FALSE	High	Master Protein	P0AAU2	Uncharacterized protein YbfA OS=Escherichia coli (strain K12) OX=83333 GN=ybfA PE=3 SV=1	0	16.27	44	3	3	6	3	68	8.3	9.41	7.17	3	High	High	n/a	1
FALSE	High	Master Protein	P37692	ADP-heptose--LPS heptosyltransferase 2 OS=Escherichia coli (strain K12) OX=83333 GN=rfaF PE=1 SV=1	0	16.249	17	5	5	6	5	348	39	7.55	9.25	5	High	High	High	1
FALSE	High	Master Protein	P16433	Formate hydrogenlyase subunit 7 OS=Escherichia coli (strain K12) OX=83333 GN=hycG PE=1 SV=2	0	16.209	24	5	5	6	5	255	28	6.54	10.69	5	n/a	High	n/a	1
FALSE	High	Master Protein	P37313	Dipeptide transport ATP-binding protein DppF OS=Escherichia coli (strain K12) OX=83333 GN=dppF PE=1 SV=1	0	16.178	19	5	5	6	5	334	37.5	8.85	11.73	5	High	High	High	1
FALSE	High	Master Protein	P75870	Inner membrane protein YccS OS=Escherichia coli (strain K12) OX=83333 GN=yccS PE=1 SV=2	0	16.135	4	2	2	12	2	717	81.6	7.24	26.94	2	High	High	n/a	1
FALSE	High	Master Protein	P27129	Lipopolysaccharide 1,2-glucosyltransferase OS=Escherichia coli (strain K12) OX=83333 GN=rfaJ PE=3 SV=2	0	16.134	8	2	2	4	2	338	39	8.79	8.44	2	High	High	n/a	1
FALSE	High	Master Protein	P0AAC8	Iron-binding protein IscA OS=Escherichia coli (strain K12) OX=83333 GN=iscA PE=1 SV=1	0	16.124	49	5	5	7	5	107	11.5	4.88	9.06	5	n/a	High	High	1	Met-loss [N-Term]
FALSE	High	Master Protein	P76172	Uncharacterized protein YnfD OS=Escherichia coli (strain K12) OX=83333 GN=ynfD PE=1 SV=2	0	16.11	67	3	3	9	3	101	10.5	4.94	19.43	3	High	High	High	1
FALSE	High	Master Protein	P00811	Beta-lactamase OS=Escherichia coli (strain K12) OX=83333 GN=ampC PE=1 SV=1	0	16.095	13	4	4	7	4	377	41.5	8.73	11.46	4	n/a	High	High	1
FALSE	High	Master Protein	P0ADC3	Lipoprotein-releasing system transmembrane protein LolC OS=Escherichia coli (strain K12) OX=83333 GN=lolC PE=1 SV=1	0	16.08	13	4	4	8	4	399	43.2	6.29	12.36	4	High	High	High	1
FALSE	High	Master Protein	P69853	Tat proofreading chaperone DmsD OS=Escherichia coli (strain K12) OX=83333 GN=dmsD PE=1 SV=2	0	16.066	18	2	2	5	2	204	23.3	4.97	9.07	2	High	High	n/a	1
FALSE	High	Master Protein	P13001	Pimeloyl-[acyl-carrier protein] methyl ester esterase OS=Escherichia coli (strain K12) OX=83333 GN=bioH PE=1 SV=1	0	16.039	20	3	3	7	3	256	28.5	7.01	18.4	3	High	High	High	1
FALSE	High	Master Protein	P37690	Murein hydrolase activator EnvC OS=Escherichia coli (strain K12) OX=83333 GN=envC PE=1 SV=2	0	16.016	12	5	5	8	5	419	46.6	9.91	10.5	5	High	High	High	1
FALSE	High	Master Protein	P46889	DNA translocase FtsK OS=Escherichia coli (strain K12) OX=83333 GN=ftsK PE=1 SV=2	0	16.009	5	6	6	9	6	1329	146.6	5.02	7.75	6	High	n/a	High	1
FALSE	High	Master Protein	P55135	23S rRNA (uracil(1939)-C(5))-methyltransferase RlmD OS=Escherichia coli (strain K12) OX=83333 GN=rlmD PE=1 SV=3	0	15.963	12	5	5	8	5	433	48	8.5	8.26	5	High	High	High	1
FALSE	High	Master Protein	P19318	Respiratory nitrate reductase 2 beta chain OS=Escherichia coli (strain K12) OX=83333 GN=narY PE=1 SV=2	0	15.955	11	6	6	7	6	514	58.5	5.92	3.99	6	n/a	High	n/a	1
FALSE	High	Master Protein	P45531	Protein TusC OS=Escherichia coli (strain K12) OX=83333 GN=tusC PE=1 SV=1	0	15.95	13	1	1	12	1	119	13	4.88	42.68	1	High	High	High	1
FALSE	High	Master Protein	P0AD10	Uncharacterized protein YecJ OS=Escherichia coli (strain K12) OX=83333 GN=yecJ PE=4 SV=1	0	15.945	67	4	4	6	4	83	9.1	5.05	6.2	4	High	High	n/a	1	Met-loss [N-Term]
FALSE	High	Master Protein	P0ADB7	Entericidin B OS=Escherichia coli (strain K12) OX=83333 GN=ecnB PE=3 SV=1	0	15.944	40	1	1	31	1	48	4.8	8.21	113.32	1	n/a	High	High	1
FALSE	High	Master Protein	P08555	D-serine transporter DsdX OS=Escherichia coli (strain K12) OX=83333 GN=dsdX PE=1 SV=2	0	15.862	12	3	3	4	3	445	47.1	8.03	12.69	3	n/a	High	n/a	1
FALSE	High	Master Protein	P0AEQ1	Protein GlcG OS=Escherichia coli (strain K12) OX=83333 GN=glcG PE=2 SV=1	0	15.86	34	3	3	6	3	134	13.7	6.06	17.85	3	n/a	High	High	1
FALSE	High	Master Protein	P0AF48	UPF0047 protein YjbQ OS=Escherichia coli (strain K12) OX=83333 GN=yjbQ PE=3 SV=1	0	15.854	26	3	3	7	3	138	15.6	7.02	7.53	3	High	High	High	1
FALSE	High	Master Protein	P25737	Lysine-specific permease LysP OS=Escherichia coli (strain K12) OX=83333 GN=lysP PE=1 SV=5	0	15.831	5	2	2	6	2	489	53.5	8.81	13.31	2	High	High	n/a	1
FALSE	High	Master Protein	Q46925	Cysteine desulfurase CsdA OS=Escherichia coli (strain K12) OX=83333 GN=csdA PE=1 SV=1	0	15.815	13	5	5	6	5	401	43.2	5.52	7.25	5	n/a	High	n/a	1
FALSE	High	Master Protein	P0AC16	Dihydroneopterin aldolase OS=Escherichia coli (strain K12) OX=83333 GN=folB PE=1 SV=1	0	15.804	47	5	5	7	5	122	13.6	4.77	10.38	5	High	High	High	1
FALSE	High	Master Protein	P10441	Lipid-A-disaccharide synthase OS=Escherichia coli (strain K12) OX=83333 GN=lpxB PE=1 SV=2	0	15.801	14	5	5	9	5	382	42.4	7.03	5.63	5	High	High	High	1
FALSE	High	Master Protein	P30864	Uncharacterized HTH-type transcriptional regulator YafC OS=Escherichia coli (strain K12) OX=83333 GN=yafC PE=3 SV=1	0	15.789	14	4	4	9	4	304	33.8	7.4	12.01	4	n/a	High	High	1
FALSE	High	Master Protein	P77295	Probable HTH-type transcriptional regulator YgaV OS=Escherichia coli (strain K12) OX=83333 GN=ygaV PE=1 SV=1	0	15.779	26	2	2	7	2	99	10.6	8.54	12.96	2	High	High	n/a	1
FALSE	High	Master Protein	P0AA84	Cardiolipin synthase B OS=Escherichia coli (strain K12) OX=83333 GN=clsB PE=1 SV=1	0	15.754	12	4	4	7	4	413	47.6	8.35	3.77	4	High	n/a	High	1
FALSE	High	Master Protein	P65807	Uncharacterized protein YgeY OS=Escherichia coli (strain K12) OX=83333 GN=ygeY PE=3 SV=1	0	15.661	12	4	4	4	4	403	44.8	4.96	7.45	4	n/a	High	n/a	1
FALSE	High	Master Protein	P17888	Primosomal protein N' OS=Escherichia coli (strain K12) OX=83333 GN=priA PE=1 SV=2	0	15.614	7	4	4	6	4	732	81.6	8.84	7.2	4	High	High	High	1
FALSE	High	Master Protein	P0AAH4	Putrescine export system ATP-binding protein SapD OS=Escherichia coli (strain K12) OX=83333 GN=sapD PE=1 SV=1	0	15.613	13	4	4	7	4	330	37.6	9	12.91	4	n/a	High	High	1	Met-loss [N-Term]
FALSE	High	Master Protein	P0AB43	Protein YcgL OS=Escherichia coli (strain K12) OX=83333 GN=ycgL PE=1 SV=3	0	15.602	31	5	5	16	5	108	12.4	9.13	5.56	5	High	High	High	1
FALSE	High	Master Protein	P0AEH3	Protein ElaA OS=Escherichia coli (strain K12) OX=83333 GN=elaA PE=1 SV=1	0	15.565	28	5	5	14	5	153	17.4	4.87	23.53	5	High	High	High	1
FALSE	High	Master Protein	P31064	UPF0394 inner membrane protein YedE OS=Escherichia coli (strain K12) OX=83333 GN=yedE PE=1 SV=1	0	15.558	6	2	2	7	2	401	44.4	10.04	13.13	2	High	High	n/a	1
FALSE	High	Master Protein	P0AB12	Inner membrane protein YccF OS=Escherichia coli (strain K12) OX=83333 GN=yccF PE=1 SV=1	0	15.534	29	3	3	8	3	148	16.3	9.2	18.99	3	High	High	High	1
FALSE	High	Master Protein	P0C093	Nucleoid occlusion factor SlmA OS=Escherichia coli (strain K12) OX=83333 GN=slmA PE=1 SV=1	0	15.532	21	5	5	13	5	198	22.8	8.72	12.7	5	High	High	High	1
FALSE	High	Master Protein	P36560	Acid shock protein OS=Escherichia coli (strain K12) OX=83333 GN=asr PE=1 SV=3	0	15.461	16	2	2	4	2	102	10.6	10.58	9.66	2	n/a	High	n/a	1
FALSE	High	Master Protein	P06992	Ribosomal RNA small subunit methyltransferase A OS=Escherichia coli (strain K12) OX=83333 GN=rsmA PE=1 SV=1	0	15.424	25	5	5	8	5	273	30.4	8.03	2.96	5	High	High	High	1
FALSE	High	Master Protein	P46859	Thermoresistant gluconokinase OS=Escherichia coli (strain K12) OX=83333 GN=gntK PE=1 SV=4	0	15.423	33	5	5	6	5	175	19.5	6.73	0	5	High	High	n/a	1	Met-loss [N-Term]
FALSE	High	Master Protein	P0ABZ4	3-deoxy-D-manno-octulosonate 8-phosphate phosphatase KdsC OS=Escherichia coli (strain K12) OX=83333 GN=kdsC PE=3 SV=1	0	15.422	26	4	4	6	4	188	20	5.11	8.05	4	High	High	n/a	1
FALSE	High	Master Protein	P06129	Vitamin B12 transporter BtuB OS=Escherichia coli (strain K12) OX=83333 GN=btuB PE=1 SV=2	0	15.418	11	5	5	7	5	614	68.4	5.49	2.07	5	High	High	High	1
FALSE	High	Master Protein	P76569	Uncharacterized protein YfgD OS=Escherichia coli (strain K12) OX=83333 GN=yfgD PE=1 SV=1	0	15.398	42	4	4	11	4	119	13.4	6.14	6.72	4	High	High	High	1
FALSE	High	Master Protein	P76535	N-acetylmuramic acid 6-phosphate etherase OS=Escherichia coli (strain K12) OX=83333 GN=murQ PE=1 SV=1	0	15.371	16	4	4	6	4	298	31.2	5.95	9.47	4	High	High	n/a	1
FALSE	High	Master Protein	P77570	Anhydro-N-acetylmuramic acid kinase OS=Escherichia coli (strain K12) OX=83333 GN=anmK PE=1 SV=1	0	15.368	14	4	4	8	4	369	39.5	6.11	16.42	4	High	High	High	1
FALSE	High	Master Protein	P77301	Uncharacterized protein YbaP OS=Escherichia coli (strain K12) OX=83333 GN=ybaP PE=4 SV=1	0	15.345	16	2	2	6	2	264	29.9	6.74	3.35	2	High	n/a	High	1
FALSE	High	Master Protein	P37665	Probable lipoprotein YiaD OS=Escherichia coli (strain K12) OX=83333 GN=yiaD PE=1 SV=2	0	15.342	10	1	1	3	1	219	22.2	9.8	11.97	1	High	High	n/a	1
FALSE	High	Master Protein	P0AEQ6	Glutamine transport system permease protein GlnP OS=Escherichia coli (strain K12) OX=83333 GN=glnP PE=1 SV=1	0	15.298	17	4	4	12	4	219	24.3	10.17	9.27	4	High	High	High	1
FALSE	High	Master Protein	P45799	ADP compounds hydrolase NudE OS=Escherichia coli (strain K12) OX=83333 GN=nudE PE=1 SV=1	0	15.291	27	4	4	11	4	186	21.1	4.92	13.43	4	High	High	High	1
FALSE	High	Master Protein	P0AET5	Protein HdeD OS=Escherichia coli (strain K12) OX=83333 GN=hdeD PE=1 SV=1	0	15.265	11	4	6	29	4	190	20.9	9.48	22.02	4	High	High	High	1
FALSE	High	Master Protein	P61887	Glucose-1-phosphate thymidylyltransferase 2 OS=Escherichia coli (strain K12) OX=83333 GN=rffH PE=1 SV=1	0	15.165	16	4	4	14	3	293	32.7	5.43	30.22	4	n/a	High	High	1
FALSE	High	Master Protein	P36999	23S rRNA (guanine(745)-N(1))-methyltransferase OS=Escherichia coli (strain K12) OX=83333 GN=rlmA PE=1 SV=1	0	15.119	13	4	4	12	4	269	30.4	7.27	28.42	4	High	High	n/a	1
FALSE	High	Master Protein	P0AA82	Cytosine permease OS=Escherichia coli (strain K12) OX=83333 GN=codB PE=1 SV=1	0	15.084	10	4	4	6	4	419	43.6	9.01	8.42	4	High	n/a	High	1	Met-loss [N-Term]
FALSE	High	Master Protein	P0AAE2	Proline-specific permease ProY OS=Escherichia coli (strain K12) OX=83333 GN=proY PE=1 SV=1	0	15.01	7	2	2	4	2	457	50.2	9.61	13.22	2	High	High	n/a	1
FALSE	High	Master Protein	P0AF59	Uncharacterized protein YjdI OS=Escherichia coli (strain K12) OX=83333 GN=yjdI PE=4 SV=1	0	15.008	53	3	3	5	3	76	8.5	8.48	10.94	3	n/a	High	High	1
FALSE	High	Master Protein	P0A769	Divalent metal cation transporter MntH OS=Escherichia coli (strain K12) OX=83333 GN=mntH PE=1 SV=1	0	14.975	6	3	4	19	3	412	44.2	9.82	13.77	3	High	n/a	High	1
FALSE	High	Master Protein	P0A7T7	30S ribosomal protein S18 OS=Escherichia coli (strain K12) OX=83333 GN=rpsR PE=1 SV=2	0	14.973	40	3	3	48	3	75	9	10.59	123.03	3	High	High	High	1
FALSE	High	Master Protein	P0AD07	Uncharacterized protein YecF OS=Escherichia coli (strain K12) OX=83333 GN=yecF PE=4 SV=1	0	14.888	54	2	2	6	2	74	8.2	5.31	13.23	2	High	High	High	1	Met-loss [N-Term]
FALSE	High	Master Protein	P64506	Uncharacterized protein YebY OS=Escherichia coli (strain K12) OX=83333 GN=yebY PE=1 SV=1	0	14.88	26	2	2	6	2	113	12.4	7.96	9.12	2	High	High	High	1
FALSE	High	Master Protein	P0AB98	ATP synthase subunit a OS=Escherichia coli (strain K12) OX=83333 GN=atpB PE=1 SV=1	0	14.879	9	1	1	13	1	271	30.3	6.89	29.46	1	High	High	High	1	Met-loss [N-Term]
FALSE	High	Master Protein	P0A898	Endoribonuclease YbeY OS=Escherichia coli (strain K12) OX=83333 GN=ybeY PE=1 SV=1	0	14.866	10	1	1	8	1	155	17.5	4.3	18.3	1	High	High	High	1
FALSE	High	Master Protein	P0A921	Phospholipase A1 OS=Escherichia coli (strain K12) OX=83333 GN=pldA PE=1 SV=1	0	14.841	18	5	5	7	5	289	33.1	5.33	10.93	5	n/a	High	High	1
FALSE	High	None	P0AAJ3	Formate dehydrogenase, nitrate-inducible, iron-sulfur subunit OS=Escherichia coli (strain K12) OX=83333 GN=fdnH PE=1 SV=1	0	14.827	13	4	4	9	4	294	32.2	5.9	12.46	4	n/a	High	n/a	1
FALSE	High	Master Protein	P0C037	Pyrimidine/purine nucleoside phosphorylase OS=Escherichia coli (strain K12) OX=83333 GN=ppnP PE=1 SV=1	0	14.821	23	2	3	18	2	94	10.2	4.5	23.53	2	High	High	High	1
FALSE	High	Master Protein	Q46893	2-C-methyl-D-erythritol 4-phosphate cytidylyltransferase OS=Escherichia coli (strain K12) OX=83333 GN=ispD PE=1 SV=3	0	14.801	26	4	4	7	4	236	25.7	6.65	11.99	4	High	High	High	1
FALSE	High	Master Protein	P0AEV9	Hydrogenase 3 maturation protease OS=Escherichia coli (strain K12) OX=83333 GN=hycI PE=1 SV=2	0	14.737	17	2	2	6	2	156	17	4.18	8.84	2	High	High	High	1
FALSE	High	Master Protein	P05637	Bis(5'-nucleosyl)-tetraphosphatase [symmetrical] OS=Escherichia coli (strain K12) OX=83333 GN=apaH PE=1 SV=2	0	14.735	18	5	5	7	5	280	31.3	5.39	8.79	5	High	High	High	1
FALSE	High	Master Protein	P0AAG8	Galactose/methyl galactoside import ATP-binding protein MglA OS=Escherichia coli (strain K12) OX=83333 GN=mglA PE=1 SV=1	0	14.694	6	3	3	5	3	506	56.4	7.64	4.61	3	n/a	High	n/a	1
FALSE	High	Master Protein	P03813	Broad specificity amino-acid racemase YgeA OS=Escherichia coli (strain K12) OX=83333 GN=ygeA PE=1 SV=1	0	14.686	18	5	5	13	5	230	25.2	5.19	12.76	5	High	High	High	1
FALSE	High	Master Protein	P23930	Apolipoprotein N-acyltransferase OS=Escherichia coli (strain K12) OX=83333 GN=lnt PE=1 SV=1	0	14.68	10	4	4	6	4	512	57	9.41	10.61	4	n/a	High	High	1
FALSE	High	Master Protein	P0ACV4	Lipopolysaccharide assembly protein A OS=Escherichia coli (strain K12) OX=83333 GN=lapA PE=1 SV=1	0	14.678	22	2	2	3	2	102	11.3	9.63	8.87	2	High	High	n/a	1
FALSE	High	Master Protein	P0AEE3	Serine endoprotease DegS OS=Escherichia coli (strain K12) OX=83333 GN=degS PE=1 SV=1	0	14.659	13	5	5	13	5	355	37.6	5.67	12.17	5	High	High	High	1
FALSE	High	Master Protein	P0AFC3	NADH-quinone oxidoreductase subunit A OS=Escherichia coli (strain K12) OX=83333 GN=nuoA PE=1 SV=1	0	14.562	18	2	3	16	2	147	16.4	9.83	29.74	2	High	High	High	1
FALSE	High	Master Protein	P75829	Uncharacterized protein YbjX OS=Escherichia coli (strain K12) OX=83333 GN=ybjX PE=4 SV=1	0	14.53	11	3	3	5	3	330	38.3	9.35	17.37	3	n/a	High	High	1
FALSE	High	Master Protein	P22186	Transcriptional regulator MraZ OS=Escherichia coli (strain K12) OX=83333 GN=mraZ PE=1 SV=1	0	14.522	28	4	4	11	4	152	17.4	5.54	12.69	4	High	High	High	1
FALSE	High	Master Protein	P0AG99	Protein-export membrane protein SecG OS=Escherichia coli (strain K12) OX=83333 GN=secG PE=1 SV=1	0	14.514	27	2	2	21	2	110	11.4	6.6	53.27	2	High	High	High	1
FALSE	High	Master Protein	P77316	Uncharacterized zinc-type alcohol dehydrogenase-like protein YbdR OS=Escherichia coli (strain K12) OX=83333 GN=ybdR PE=3 SV=1	0	14.484	9	3	3	4	3	412	44.1	6.58	6.73	3	n/a	High	High	1
FALSE	High	Master Protein	P13458	Nuclease SbcCD subunit C OS=Escherichia coli (strain K12) OX=83333 GN=sbcC PE=1 SV=1	0	14.423	4	4	4	8	4	1048	118.6	5.68	4.76	4	High	High	n/a	1	Met-loss [N-Term]
FALSE	High	Master Protein	P76086	Transcriptional repressor PaaX OS=Escherichia coli (strain K12) OX=83333 GN=paaX PE=1 SV=1	0	14.411	21	3	3	4	3	316	35.3	7.53	10.97	3	High	High	High	1	Met-loss [N-Term]
FALSE	High	Master Protein	P75958	Lipoprotein-releasing system transmembrane protein LolE OS=Escherichia coli (strain K12) OX=83333 GN=lolE PE=1 SV=3	0	14.403	12	3	3	4	3	414	45.3	8.85	8.38	3	n/a	High	High	1
FALSE	High	Master Protein	P0A8T1	Ribosomal protein L11 methyltransferase OS=Escherichia coli (strain K12) OX=83333 GN=prmA PE=1 SV=1	0	14.37	13	4	4	16	4	293	31.9	4.48	21.23	4	High	High	High	1	Met-loss [N-Term]
FALSE	High	Master Protein	P09099	Xylulose kinase OS=Escherichia coli (strain K12) OX=83333 GN=xylB PE=1 SV=1	0	14.365	7	3	3	12	3	484	52.6	5.8	12.86	3	High	High	High	1
FALSE	High	Master Protein	P67603	N(4)-acetylcytidine amidohydrolase OS=Escherichia coli (strain K12) OX=83333 GN=yqfB PE=1 SV=1	0	14.321	22	2	3	12	2	103	11.9	4.82	30.27	2	High	High	High	1
FALSE	High	Master Protein	P0A8U2	UPF0294 protein YafD OS=Escherichia coli (strain K12) OX=83333 GN=yafD PE=3 SV=1	0	14.301	18	5	5	16	5	266	30	9.6	25.9	5	High	High	High	1
FALSE	High	Master Protein	P05852	tRNA N6-adenosine threonylcarbamoyltransferase OS=Escherichia coli (strain K12) OX=83333 GN=tsaD PE=1 SV=2	0	14.256	15	4	4	7	4	337	36	6.33	8.23	4	High	High	High	1
FALSE	High	Master Protein	P0A7B3	NAD kinase OS=Escherichia coli (strain K12) OX=83333 GN=nadK PE=1 SV=1	0	14.052	9	2	2	4	2	292	32.5	6.79	6.96	2	High	High	High	1
FALSE	High	Master Protein	P0AFF0	NADH-quinone oxidoreductase subunit N OS=Escherichia coli (strain K12) OX=83333 GN=nuoN PE=1 SV=2	0	14.042	9	4	4	8	4	485	52	8.47	17.64	4	High	High	High	1
FALSE	High	Master Protein	P64534	Nickel/cobalt homeostasis protein RcnB OS=Escherichia coli (strain K12) OX=83333 GN=rcnB PE=1 SV=1	0	13.906	27	3	3	15	3	112	12.5	7.49	15.42	3	High	High	High	1
FALSE	High	Master Protein	P0AEW4	3',5'-cyclic adenosine monophosphate phosphodiesterase CpdA OS=Escherichia coli (strain K12) OX=83333 GN=cpdA PE=1 SV=1	0	13.906	28	4	4	5	4	275	30.9	5.95	8.98	4	High	High	n/a	1
FALSE	High	Master Protein	P76114	HTH-type transcriptional regulator McbR OS=Escherichia coli (strain K12) OX=83333 GN=mcbR PE=1 SV=2	0	13.876	20	3	3	5	3	221	25.1	6.87	13.45	3	High	High	n/a	1
FALSE	High	Master Protein	P0AEI6	Phosphatase NudJ OS=Escherichia coli (strain K12) OX=83333 GN=nudJ PE=1 SV=1	0	13.842	17	2	2	7	2	153	17.4	5.14	3.56	2	High	High	High	1
FALSE	High	Master Protein	P76251	D-malate dehydrogenase [decarboxylating] OS=Escherichia coli (strain K12) OX=83333 GN=dmlA PE=1 SV=1	0	13.813	13	5	5	6	5	361	40.3	5.47	9.54	5	n/a	High	High	1
FALSE	High	Master Protein	P39337	Uncharacterized N-acetyltransferase YjgM OS=Escherichia coli (strain K12) OX=83333 GN=yjgM PE=3 SV=2	0	13.807	23	4	4	13	4	167	18.6	5.34	22.59	4	High	High	High	1
FALSE	High	Master Protein	P30014	Ribonuclease T OS=Escherichia coli (strain K12) OX=83333 GN=rnt PE=1 SV=1	0	13.715	27	3	3	4	3	215	23.5	5.39	7.5	3	High	High	High	1	Met-loss [N-Term]
FALSE	High	Master Protein	P0A7H6	Recombination protein RecR OS=Escherichia coli (strain K12) OX=83333 GN=recR PE=1 SV=1	0	13.688	13	3	3	5	3	201	21.9	5.25	8.02	3	High	High	n/a	1
FALSE	High	Master Protein	P0AGG4	Thioredoxin 2 OS=Escherichia coli (strain K12) OX=83333 GN=trxC PE=1 SV=1	0	13.665	24	3	3	5	3	139	15.5	5.17	5.65	3	High	High	n/a	1
FALSE	High	Master Protein	P0ADX9	Ribosomal RNA small subunit methyltransferase D OS=Escherichia coli (strain K12) OX=83333 GN=rsmD PE=1 SV=1	0	13.657	26	5	5	12	5	198	21.7	6.34	9.65	5	High	High	High	1
FALSE	High	Master Protein	P77330	Prophage lipoprotein Bor homolog OS=Escherichia coli (strain K12) OX=83333 GN=borD PE=3 SV=1	0	13.627	26	2	2	10	2	97	10.4	9.22	21.79	2	High	High	High	1
FALSE	High	Master Protein	P63883	N-acetylmuramoyl-L-alanine amidase AmiC OS=Escherichia coli (strain K12) OX=83333 GN=amiC PE=1 SV=1	0	13.569	11	3	3	3	3	417	45.6	9.58	7.05	3	n/a	High	n/a	1
FALSE	High	Master Protein	P0AD65	Peptidoglycan D,D-transpeptidase MrdA OS=Escherichia coli (strain K12) OX=83333 GN=mrdA PE=1 SV=1	0	13.548	7	4	4	7	4	633	70.8	8.82	16.29	4	n/a	High	High	1
FALSE	High	Master Protein	P0AFE8	NADH-quinone oxidoreductase subunit M OS=Escherichia coli (strain K12) OX=83333 GN=nuoM PE=1 SV=1	0	13.544	9	3	3	4	3	509	56.5	8.48	7.83	3	High	High	n/a	1
FALSE	High	Master Protein	P09152	Respiratory nitrate reductase 1 alpha chain OS=Escherichia coli (strain K12) OX=83333 GN=narG PE=1 SV=4	0	13.544	3	4	5	7	1	1247	140.4	6.51	11.33	4	High	n/a	n/a	1
FALSE	High	Master Protein	P45424	N-acetylneuraminate anomerase NanQ OS=Escherichia coli (strain K12) OX=83333 GN=nanQ PE=1 SV=1	0	13.531	28	2	3	13	2	154	17	5.03	20.67	2	High	High	High	1
FALSE	High	Master Protein	P75974	Prophage repressor CohE OS=Escherichia coli (strain K12) OX=83333 GN=cohE PE=4 SV=1	0	13.496	19	4	4	6	4	224	25.1	6.68	8.9	4	High	High	High	1
FALSE	High	Master Protein	P0ACT6	HTH-type transcriptional regulator UidR OS=Escherichia coli (strain K12) OX=83333 GN=uidR PE=4 SV=1	0	13.474	23	4	4	5	4	196	21.8	6.04	6.99	4	n/a	High	High	1	Met-loss [N-Term]
FALSE	High	Master Protein	P0A8A8	Ribosome maturation factor RimP OS=Escherichia coli (strain K12) OX=83333 GN=rimP PE=1 SV=2	0	13.468	24	5	5	11	5	150	16.6	4.7	5.97	5	High	High	High	1
FALSE	High	Master Protein	P28306	Endolytic murein transglycosylase OS=Escherichia coli (strain K12) OX=83333 GN=mltG PE=1 SV=2	0	13.465	13	5	5	15	5	340	38.2	9.42	21.26	5	High	High	High	1
FALSE	High	Master Protein	P15286	Flagellar regulator flk OS=Escherichia coli (strain K12) OX=83333 GN=flk PE=3 SV=2	0	13.414	4	1	1	7	1	331	36.6	9.48	19.61	1	High	High	n/a	1
FALSE	High	Master Protein	P0AAZ4	Replication-associated recombination protein A OS=Escherichia coli (strain K12) OX=83333 GN=rarA PE=1 SV=1	0	13.394	17	6	6	8	6	447	49.6	6.4	2.08	6	High	High	High	1
FALSE	High	Master Protein	P0AD42	Phosphatidylglycerophosphatase C OS=Escherichia coli (strain K12) OX=83333 GN=pgpC PE=1 SV=1	0	13.339	24	4	4	11	4	211	24.4	8.97	21.12	4	High	High	High	1
FALSE	High	Master Protein	P0ACV6	Murein peptide amidase A OS=Escherichia coli (strain K12) OX=83333 GN=mpaA PE=1 SV=2	0	13.302	21	4	4	7	4	242	26.5	5.91	8.68	4	High	High	High	1
FALSE	High	Master Protein	P06282	CDP-diacylglycerol pyrophosphatase OS=Escherichia coli (strain K12) OX=83333 GN=cdh PE=3 SV=1	0	13.259	10	2	2	8	2	251	28.4	8.46	9.08	2	High	n/a	High	1
FALSE	High	Master Protein	P0AFH6	Oligopeptide transport system permease protein OppC OS=Escherichia coli (strain K12) OX=83333 GN=oppC PE=1 SV=1	0	13.253	13	5	5	9	5	302	33	5.66	8.75	5	High	High	High	1
FALSE	High	Master Protein	P0AEF0	DNA replication protein DnaC OS=Escherichia coli (strain K12) OX=83333 GN=dnaC PE=1 SV=1	0	13.19	21	4	4	4	4	245	27.9	8.98	2.45	4	High	High	n/a	1
FALSE	High	Master Protein	P15078	Peptide transporter CstA OS=Escherichia coli (strain K12) OX=83333 GN=cstA PE=1 SV=3	0	13.182	6	4	4	8	4	701	75.1	7.9	11.6	4	High	n/a	High	1
FALSE	High	Master Protein	P52097	tRNA(Ile)-lysidine synthase OS=Escherichia coli (strain K12) OX=83333 GN=tilS PE=1 SV=1	0	13.162	12	6	6	8	6	432	48.2	6.99	7.41	6	High	High	High	1
FALSE	High	Master Protein	P0AFT2	L-cystine transport system permease protein TcyL OS=Escherichia coli (strain K12) OX=83333 GN=tcyL PE=1 SV=1	0	13.124	21	5	5	15	5	222	24.8	9.35	2	5	High	High	n/a	1
FALSE	High	Master Protein	P67338	UPF0181 protein YoaH OS=Escherichia coli (strain K12) OX=83333 GN=yoaH PE=3 SV=1	0	13.119	25	1	1	3	1	59	6.6	4.65	6.85	1	High	High	n/a	1
FALSE	High	Master Protein	P0AF98	Lipopolysaccharide export system permease protein LptF OS=Escherichia coli (strain K12) OX=83333 GN=lptF PE=1 SV=1	0	13.03	8	3	3	8	3	366	40.3	9	16.97	3	High	High	High	1
FALSE	High	Master Protein	P0ACS5	HTH-type transcriptional regulator ZntR OS=Escherichia coli (strain K12) OX=83333 GN=zntR PE=1 SV=1	0	13.03	26	4	4	6	3	141	16.2	6.38	4.01	4	High	High	n/a	1
FALSE	High	Master Protein	P50465	Endonuclease 8 OS=Escherichia coli (strain K12) OX=83333 GN=nei PE=1 SV=3	0	13.011	17	2	2	4	2	263	29.8	7.91	11.43	2	High	High	n/a	1
FALSE	High	Master Protein	P27243	O-antigen ligase OS=Escherichia coli (strain K12) OX=83333 GN=rfaL PE=1 SV=2	0	12.975	9	4	4	7	4	419	46.8	9.57	8.01	4	n/a	High	High	1
FALSE	High	Master Protein	P39298	Esterase YjfP OS=Escherichia coli (strain K12) OX=83333 GN=yjfP PE=4 SV=1	0	12.923	23	5	5	6	5	249	27.6	5.39	4.4	5	High	High	High	1
FALSE	High	Master Protein	P77791	Maltose O-acetyltransferase OS=Escherichia coli (strain K12) OX=83333 GN=maa PE=1 SV=3	0	12.919	19	3	3	4	3	183	20.1	6.67	9.74	3	n/a	High	n/a	1
FALSE	High	Master Protein	P64554	7-carboxy-7-deazaguanine synthase OS=Escherichia coli (strain K12) OX=83333 GN=queE PE=3 SV=1	0	12.9	15	3	3	3	3	223	25	6.06	3.41	3	n/a	High	n/a	1
FALSE	High	Master Protein	P0ABV6	Tol-Pal system protein TolR OS=Escherichia coli (strain K12) OX=83333 GN=tolR PE=1 SV=1	0	12.898	23	3	3	10	3	142	15.4	5.57	12.37	3	High	High	High	1
FALSE	High	Master Protein	P0AFB5	Sensory histidine kinase/phosphatase NtrB OS=Escherichia coli (strain K12) OX=83333 GN=glnL PE=1 SV=1	0	12.871	12	4	4	4	4	349	38.5	5.66	5.43	4	High	n/a	High	1
FALSE	High	Master Protein	P75767	Putative gluconeogenesis factor OS=Escherichia coli (strain K12) OX=83333 GN=ybhK PE=1 SV=1	0	12.855	11	3	3	4	3	302	32.8	6.46	0	3	n/a	High	High	1
FALSE	High	Master Protein	P25740	Lipopolysaccharide core biosynthesis protein RfaG OS=Escherichia coli (strain K12) OX=83333 GN=rfaG PE=1 SV=1	0	12.839	11	4	4	8	4	374	42.3	7.59	11	4	High	High	High	1
FALSE	High	Master Protein	P05041	Aminodeoxychorismate synthase component 1 OS=Escherichia coli (strain K12) OX=83333 GN=pabB PE=1 SV=1	0	12.824	13	4	4	4	4	453	50.9	5.24	5.52	4	High	High	n/a	1
FALSE	High	Master Protein	P76222	Uncharacterized protein YnjA OS=Escherichia coli (strain K12) OX=83333 GN=ynjA PE=4 SV=1	0	12.814	12	2	2	24	2	182	20.5	8.5	36.87	2	High	High	High	1
FALSE	High	Master Protein	P32664	NAD-capped RNA hydrolase NudC OS=Escherichia coli (strain K12) OX=83333 GN=nudC PE=1 SV=2	0	12.813	16	4	5	9	4	257	29.7	5.78	15.25	4	High	High	High	1
FALSE	High	Master Protein	P52096	Uncharacterized protein YaeR OS=Escherichia coli (strain K12) OX=83333 GN=yaeR PE=4 SV=1	0	12.759	35	3	3	3	3	129	14.7	5.27	5.96	3	High	High	n/a	1
FALSE	High	Master Protein	P76146	UPF0187 protein YneE OS=Escherichia coli (strain K12) OX=83333 GN=yneE PE=3 SV=2	0	12.709	7	2	2	5	2	304	34.8	7.83	10.15	2	High	n/a	n/a	1
FALSE	High	Master Protein	P37019	H(+)/Cl(-) exchange transporter ClcA OS=Escherichia coli (strain K12) OX=83333 GN=clcA PE=1 SV=2	0	12.687	7	3	3	3	3	473	50.3	9.39	3.83	3	High	n/a	High	1
FALSE	High	Master Protein	P04982	D-ribose pyranase OS=Escherichia coli (strain K12) OX=83333 GN=rbsD PE=1 SV=3	0	12.687	20	3	3	8	3	139	15.3	6.39	10.93	3	High	High	High	1
FALSE	High	Master Protein	P37340	Multidrug resistance protein MdtK OS=Escherichia coli (strain K12) OX=83333 GN=mdtK PE=1 SV=2	0	12.684	7	3	3	7	3	457	49.4	9.6	8.76	3	High	High	High	1
FALSE	High	Master Protein	P0ADC6	Lipopolysaccharide export system permease protein LptG OS=Escherichia coli (strain K12) OX=83333 GN=lptG PE=1 SV=1	0	12.654	8	3	3	6	3	360	39.6	9.48	9.28	3	High	High	n/a	1
FALSE	High	Master Protein	P37624	Ribosome-associated ATPase OS=Escherichia coli (strain K12) OX=83333 GN=rbbA PE=1 SV=3	0	12.604	5	4	4	19	3	911	100.7	6.16	19.98	4	High	n/a	n/a	1
FALSE	High	Master Protein	P0ABS5	DNA primase OS=Escherichia coli (strain K12) OX=83333 GN=dnaG PE=1 SV=1	0	12.592	7	3	3	6	3	581	65.5	6	10.39	3	High	High	High	1
FALSE	High	Master Protein	P60955	Phosphatidylglycerol--prolipoprotein diacylglyceryl transferase OS=Escherichia coli (strain K12) OX=83333 GN=lgt PE=1 SV=1	0	12.557	9	3	4	8	3	291	33.1	9.52	11.78	3	High	High	High	1
FALSE	High	Master Protein	P76049	Uncharacterized protein YcjY OS=Escherichia coli (strain K12) OX=83333 GN=ycjY PE=1 SV=2	0	12.553	12	3	3	4	3	306	33.6	5.16	8.95	3	High	High	High	1
FALSE	High	Master Protein	P0A890	Sulfur carrier protein TusA OS=Escherichia coli (strain K12) OX=83333 GN=tusA PE=1 SV=1	0	12.541	32	2	3	4	2	81	9.1	5.39	4.78	2	High	High	n/a	1	Met-loss [N-Term]
FALSE	High	Master Protein	P69346	Antitoxin YefM OS=Escherichia coli (strain K12) OX=83333 GN=yefM PE=1 SV=1	0	12.47	35	3	3	4	3	83	9.3	5.14	0	3	n/a	High	n/a	1
FALSE	High	Master Protein	P0A7F9	S-adenosylmethionine:tRNA ribosyltransferase-isomerase OS=Escherichia coli (strain K12) OX=83333 GN=queA PE=1 SV=1	0	12.442	15	5	5	7	5	356	39.4	5.24	1.91	5	High	High	High	1
FALSE	High	Master Protein	P0AAD8	Threonine/serine transporter TdcC OS=Escherichia coli (strain K12) OX=83333 GN=tdcC PE=1 SV=1	0	12.439	5	1	2	9	1	443	48.8	8.94	17.49	1	High	High	n/a	1
FALSE	High	Master Protein	P76112	L-amino acid N-acyltransferase MnaT OS=Escherichia coli (strain K12) OX=83333 GN=mnaT PE=1 SV=1	0	12.438	17	3	3	7	3	172	19.2	6.33	7.48	3	High	High	High	1
FALSE	High	Master Protein	P45544	Probable fructoselysine utilization operon transcriptional repressor OS=Escherichia coli (strain K12) OX=83333 GN=frlR PE=1 SV=2	0	12.427	15	3	3	4	3	243	27.8	7.33	3.99	3	High	n/a	n/a	1
FALSE	High	Master Protein	P52644	Heat shock protein HslJ OS=Escherichia coli (strain K12) OX=83333 GN=hslJ PE=1 SV=1	0	12.405	22	3	3	8	3	140	15.2	7.24	10.66	3	High	High	High	1
FALSE	High	Master Protein	P75830	Macrolide export protein MacA OS=Escherichia coli (strain K12) OX=83333 GN=macA PE=1 SV=2	0	12.39	14	5	5	6	5	371	40.6	8.98	2.4	5	High	n/a	High	1
FALSE	High	Master Protein	P76539	Acetyltransferase YpeA OS=Escherichia coli (strain K12) OX=83333 GN=ypeA PE=1 SV=2	0	12.349	16	2	2	6	2	141	16.3	4.94	5.13	2	High	High	n/a	1
FALSE	High	Master Protein	P0AB96	Arsenate reductase OS=Escherichia coli (strain K12) OX=83333 GN=arsC PE=2 SV=1	0	12.306	22	2	2	4	2	141	15.8	5.59	6.21	2	High	High	n/a	1
FALSE	High	Master Protein	P33607	NADH-quinone oxidoreductase subunit L OS=Escherichia coli (strain K12) OX=83333 GN=nuoL PE=1 SV=2	0	12.281	5	2	2	4	2	613	66.4	8.24	12.34	2	High	High	n/a	1
FALSE	High	Master Protein	P0ADT8	Uncharacterized protein YgiM OS=Escherichia coli (strain K12) OX=83333 GN=ygiM PE=3 SV=1	0	12.207	15	3	3	11	3	206	23.1	9.11	5.66	3	High	High	High	1
FALSE	High	Master Protein	P39187	Uncharacterized protein YtfJ OS=Escherichia coli (strain K12) OX=83333 GN=ytfJ PE=1 SV=1	0	12.195	27	5	5	5	5	184	20.4	8.12	5.35	5	High	High	n/a	1
FALSE	High	Master Protein	P23878	Ferric enterobactin transport ATP-binding protein FepC OS=Escherichia coli (strain K12) OX=83333 GN=fepC PE=1 SV=2	0	12.158	11	3	3	4	3	271	29.8	6.52	9.68	3	High	n/a	High	1
FALSE	High	Master Protein	P0AC92	Protein GnsA OS=Escherichia coli (strain K12) OX=83333 GN=gnsA PE=1 SV=1	0	12.109	32	2	3	19	1	57	6.6	5.4	37.52	2	High	High	n/a	1
FALSE	High	Master Protein	P69913	Carbon storage regulator OS=Escherichia coli (strain K12) OX=83333 GN=csrA PE=1 SV=1	0	12.103	30	3	4	98	3	61	6.9	8.62	70.15	3	High	High	High	1
FALSE	High	Master Protein	P0AGL5	Ribosome association toxin RatA OS=Escherichia coli (strain K12) OX=83333 GN=ratA PE=1 SV=1	0	12.096	22	3	3	3	3	158	17.7	8.46	4.71	3	High	High	n/a	1
FALSE	High	Master Protein	P0AEH1	Regulator of sigma-E protease RseP OS=Escherichia coli (strain K12) OX=83333 GN=rseP PE=1 SV=1	0	12.053	8	4	4	5	4	450	49	7.12	3.78	4	High	n/a	High	1
FALSE	High	Master Protein	P77562	Uncharacterized protein YaiW OS=Escherichia coli (strain K12) OX=83333 GN=yaiW PE=4 SV=1	0	11.995	12	3	3	4	3	364	40.4	9.57	3.23	3	High	n/a	n/a	1
FALSE	High	Master Protein	P13016	1,6-anhydro-N-acetylmuramyl-L-alanine amidase AmpD OS=Escherichia coli (strain K12) OX=83333 GN=ampD PE=1 SV=1	0	11.962	24	4	4	9	4	183	20.5	5.54	6.08	4	High	High	High	1
FALSE	High	Master Protein	P46125	Inner membrane protein YedI OS=Escherichia coli (strain K12) OX=83333 GN=yedI PE=1 SV=2	0	11.94	9	3	3	7	3	305	32.2	8.13	6.18	3	High	High	High	1
FALSE	High	Master Protein	Q46798	Uncharacterized lipoprotein YgeR OS=Escherichia coli (strain K12) OX=83333 GN=ygeR PE=3 SV=2	0	11.903	15	4	4	7	4	251	26.5	10.11	13.38	4	High	High	High	1
FALSE	High	Master Protein	P0A6M4	D-aminoacyl-tRNA deacylase OS=Escherichia coli (strain K12) OX=83333 GN=dtd PE=1 SV=1	0	11.897	19	3	3	16	3	145	15.9	4.88	23.93	3	High	High	High	1
FALSE	High	Master Protein	P0A809	Holliday junction ATP-dependent DNA helicase RuvA OS=Escherichia coli (strain K12) OX=83333 GN=ruvA PE=1 SV=1	0	11.823	26	4	4	7	4	203	22.1	5.96	6.9	4	High	High	High	1
FALSE	High	Master Protein	P0AAC4	Inner membrane protein YbhL OS=Escherichia coli (strain K12) OX=83333 GN=ybhL PE=1 SV=1	0	11.736	7	2	3	15	2	234	25.9	9.61	17.13	2	High	High	High	1
FALSE	High	Master Protein	P0A9V5	Uncharacterized HTH-type transcriptional regulator YiaG OS=Escherichia coli (strain K12) OX=83333 GN=yiaG PE=4 SV=1	0	11.731	32	3	3	4	3	96	11	8.16	6.84	3	High	High	n/a	1
FALSE	High	Master Protein	P0AEV1	Regulator of RpoS OS=Escherichia coli (strain K12) OX=83333 GN=rssB PE=1 SV=1	0	11.722	15	4	4	8	3	337	37.3	5.83	3.97	4	High	High	High	1
FALSE	High	Master Protein	P32684	Dual-specificity RNA pseudouridine synthase RluF OS=Escherichia coli (strain K12) OX=83333 GN=rluF PE=1 SV=1	0	11.719	11	3	3	3	3	290	32.5	9.67	4.78	3	High	High	High	1
FALSE	High	Master Protein	P03819	Glutathione-regulated potassium-efflux system protein KefC OS=Escherichia coli (strain K12) OX=83333 GN=kefC PE=1 SV=2	0	11.706	7	5	5	8	5	620	67.8	5.99	2.99	5	High	High	High	1
FALSE	High	Master Protein	P0A9J4	2-dehydropantoate 2-reductase OS=Escherichia coli (strain K12) OX=83333 GN=panE PE=1 SV=1	0	11.679	10	2	2	7	2	303	33.8	6	13.3	2	High	High	High	1
FALSE	High	Master Protein	P05804	Beta-glucuronidase OS=Escherichia coli (strain K12) OX=83333 GN=uidA PE=1 SV=2	0	11.653	5	2	2	3	2	603	68.4	5.45	4.75	2	n/a	High	n/a	1
FALSE	High	Master Protein	P0A7A5	Protein-L-isoaspartate O-methyltransferase OS=Escherichia coli (strain K12) OX=83333 GN=pcm PE=1 SV=2	0	11.641	19	2	2	3	2	208	23.2	7.05	8.36	2	High	High	High	1
FALSE	High	Master Protein	P0AE22	Class B acid phosphatase OS=Escherichia coli (strain K12) OX=83333 GN=aphA PE=1 SV=1	0	11.562	14	3	3	7	3	237	26.1	7.43	16.8	3	n/a	High	High	1
FALSE	High	Master Protein	P0A978	Cold shock-like protein CspG OS=Escherichia coli (strain K12) OX=83333 GN=cspG PE=1 SV=1	0	11.558	40	3	3	13	1	70	7.8	5.95	23.63	3	n/a	High	High	1
FALSE	High	Master Protein	P76537	Uncharacterized protein YfeY OS=Escherichia coli (strain K12) OX=83333 GN=yfeY PE=1 SV=1	0	11.553	18	3	3	3	3	191	20.9	5.4	5.62	3	n/a	High	High	1
FALSE	High	Master Protein	P0A6D0	Arginine repressor OS=Escherichia coli (strain K12) OX=83333 GN=argR PE=1 SV=1	0	11.533	28	2	2	2	2	156	17	5.03	3.39	2	High	High	n/a	1
FALSE	High	Master Protein	P76561	Esterase YpfH OS=Escherichia coli (strain K12) OX=83333 GN=ypfH PE=3 SV=2	0	11.49	10	2	2	6	2	232	24.8	4.97	11.4	2	n/a	High	High	1
FALSE	High	Master Protein	P37746	Putative O-antigen transporter OS=Escherichia coli (strain K12) OX=83333 GN=rfbX PE=1 SV=4	0	11.442	7	3	3	5	3	415	45.4	9.79	9.18	3	High	High	n/a	1
FALSE	High	Master Protein	P76406	Uncharacterized protein YegR OS=Escherichia coli (strain K12) OX=83333 GN=yegR PE=4 SV=2	0	11.42	22	2	2	5	2	105	11.5	8.91	1.67	2	n/a	High	High	1
FALSE	High	None	P37127	Putative oxidoreductase AegA OS=Escherichia coli (strain K12) OX=83333 GN=aegA PE=2 SV=2	0	11.276	3	1	1	5	1	659	71.8	6.79	17.64	1	n/a	High	High	1
FALSE	High	Master Protein	P77293	Prophage bactoprenol glucosyl transferase homolog OS=Escherichia coli (strain K12) OX=83333 GN=yfdH PE=1 SV=1	0	11.243	11	4	4	9	4	306	34.6	8.16	9.45	4	High	High	n/a	1
FALSE	High	Master Protein	P0AG96	Protein translocase subunit SecE OS=Escherichia coli (strain K12) OX=83333 GN=secE PE=1 SV=1	0	11.231	18	4	4	15	4	127	13.6	10.55	16.98	4	High	High	High	1
FALSE	High	Master Protein	P0C0K3	Stress response kinase A OS=Escherichia coli (strain K12) OX=83333 GN=srkA PE=1 SV=1	0	11.159	9	3	3	3	3	328	38.1	5.14	6.22	3	n/a	High	n/a	1
FALSE	High	Master Protein	P0AC55	Nitrogen regulatory protein GlnK OS=Escherichia coli (strain K12) OX=83333 GN=glnK PE=1 SV=1	0	11.147	16	2	2	5	2	112	12.3	6.13	10.14	2	High	High	High	1
FALSE	High	Master Protein	P0A700	Hydrogenase maturation factor HypA OS=Escherichia coli (strain K12) OX=83333 GN=hypA PE=1 SV=1	0	11.136	23	3	3	5	3	116	13.2	5.47	5.2	3	n/a	High	n/a	1
FALSE	High	Master Protein	P0AEC5	Signal transduction histidine-protein kinase BarA OS=Escherichia coli (strain K12) OX=83333 GN=barA PE=1 SV=1	0	11.051	5	4	4	7	4	918	102.4	5.64	2.93	4	High	High	High	1
FALSE	High	Master Protein	P62672	Protein ApaG OS=Escherichia coli (strain K12) OX=83333 GN=apaG PE=3 SV=1	0	11.049	26	4	4	11	4	125	13.9	4.75	14.75	4	High	High	High	1
FALSE	High	Master Protein	P0AA91	Uncharacterized lipoprotein YeaY OS=Escherichia coli (strain K12) OX=83333 GN=yeaY PE=3 SV=1	0	11.024	19	3	3	4	3	193	20.9	9.54	6.46	3	n/a	High	High	1
FALSE	High	Master Protein	P69922	L-fucose isomerase OS=Escherichia coli (strain K12) OX=83333 GN=fucI PE=1 SV=1	0	10.976	4	2	2	3	2	591	64.9	5.9	4.02	2	n/a	High	n/a	1
FALSE	High	Master Protein	P0C058	Small heat shock protein IbpB OS=Escherichia coli (strain K12) OX=83333 GN=ibpB PE=1 SV=1	0	10.964	27	4	4	11	4	142	16.1	5.29	23.79	4	High	n/a	High	1
FALSE	High	Master Protein	P65294	Uncharacterized lipoprotein YgdR OS=Escherichia coli (strain K12) OX=83333 GN=ygdR PE=1 SV=1	0	10.958	56	2	2	6	2	72	7.9	4.83	4.31	2	High	High	High	1
FALSE	High	Master Protein	P37767	Uncharacterized HTH-type transcriptional regulator YfhH OS=Escherichia coli (strain K12) OX=83333 GN=yfhH PE=4 SV=2	0	10.956	7	1	1	3	1	282	30.7	8.79	12.22	1	n/a	High	n/a	1
FALSE	High	Master Protein	P0A8B2	UPF0115 protein YfcN OS=Escherichia coli (strain K12) OX=83333 GN=yfcN PE=3 SV=1	0	10.893	20	3	3	3	3	183	21	8.29	5.43	3	High	High	High	1
FALSE	High	Master Protein	P27836	UDP-N-acetyl-D-mannosaminuronic acid transferase OS=Escherichia coli (strain K12) OX=83333 GN=wecG PE=1 SV=2	0	10.88	15	4	4	10	4	246	27.9	9.55	14.64	4	High	High	High	1
FALSE	High	Master Protein	P37128	GDP-mannose pyrophosphatase OS=Escherichia coli (strain K12) OX=83333 GN=nudK PE=1 SV=2	0	10.88	21	4	4	7	4	191	21.7	4.94	3.08	4	High	High	High	1	Met-loss [N-Term]
FALSE	High	Master Protein	P0AEM0	FKBP-type 16 kDa peptidyl-prolyl cis-trans isomerase OS=Escherichia coli (strain K12) OX=83333 GN=fkpB PE=1 SV=2	0	10.872	19	2	2	4	2	149	16.1	4.44	12.72	2	High	High	High	1	Met-loss [N-Term]
FALSE	High	Master Protein	P17109	2-succinyl-5-enolpyruvyl-6-hydroxy-3-cyclohexene-1-carboxylate synthase OS=Escherichia coli (strain K12) OX=83333 GN=menD PE=1 SV=4	0	10.847	6	3	3	3	3	556	61.3	6.57	5.93	3	High	High	n/a	1
FALSE	High	Master Protein	P0AA97	Uncharacterized protein YaeQ OS=Escherichia coli (strain K12) OX=83333 GN=yaeQ PE=1 SV=1	0	10.832	19	4	4	6	4	181	20.9	5.11	5.89	4	High	High	High	1
FALSE	High	Master Protein	P75746	5-oxoprolinase subunit A OS=Escherichia coli (strain K12) OX=83333 GN=pxpA PE=1 SV=1	0	10.815	13	3	3	3	3	244	25.8	6.2	2.65	3	High	High	n/a	1
FALSE	High	Master Protein	P76389	UPF0053 protein YegH OS=Escherichia coli (strain K12) OX=83333 GN=yegH PE=3 SV=2	0	10.74	8	4	4	7	4	527	59.4	5.29	8.29	4	High	High	High	1
FALSE	High	Master Protein	P0AEY3	Nucleoside triphosphate pyrophosphohydrolase OS=Escherichia coli (strain K12) OX=83333 GN=mazG PE=1 SV=1	0	10.722	10	2	2	5	2	263	30.4	4.77	3.3	2	High	High	High	1
FALSE	High	Master Protein	P13857	Ribosomal-protein-serine acetyltransferase OS=Escherichia coli (strain K12) OX=83333 GN=rimL PE=1 SV=1	0	10.718	16	3	3	10	3	179	20.7	6.28	14.91	3	High	High	High	1
FALSE	High	Master Protein	P0AGJ7	tRNA (cytidine(34)-2'-O)-methyltransferase OS=Escherichia coli (strain K12) OX=83333 GN=trmL PE=1 SV=1	0	10.657	21	4	4	7	4	157	17.7	6.68	3.85	4	High	High	High	1
FALSE	High	Master Protein	P77360	Uncharacterized zinc-type alcohol dehydrogenase-like protein YphC OS=Escherichia coli (strain K12) OX=83333 GN=yphC PE=3 SV=2	0	10.624	8	2	3	4	2	353	38	6.74	3.31	2	High	High	n/a	1
FALSE	High	Master Protein	P03024	HTH-type transcriptional regulator GalR OS=Escherichia coli (strain K12) OX=83333 GN=galR PE=1 SV=1	0	10.623	10	2	2	3	2	343	37.1	6.27	6.51	2	n/a	High	High	1
FALSE	High	Master Protein	P23367	DNA mismatch repair protein MutL OS=Escherichia coli (strain K12) OX=83333 GN=mutL PE=1 SV=2	0	10.621	8	4	4	5	4	615	67.9	6.77	1.67	4	High	High	High	1
FALSE	High	Master Protein	P07000	Lysophospholipase L2 OS=Escherichia coli (strain K12) OX=83333 GN=pldB PE=1 SV=4	0	10.586	10	3	3	4	3	340	39	7.74	2.34	3	High	High	n/a	1
FALSE	High	Master Protein	P0A6I9	Dephospho-CoA kinase OS=Escherichia coli (strain K12) OX=83333 GN=coaE PE=1 SV=1	0	10.554	15	2	2	4	2	206	22.6	6.2	6.34	2	High	n/a	n/a	1
FALSE	High	Master Protein	P64585	Inner membrane protein YqjE OS=Escherichia coli (strain K12) OX=83333 GN=yqjE PE=1 SV=1	0	10.551	13	3	3	13	3	134	15.1	7.59	16.24	3	High	High	High	1
FALSE	High	Master Protein	P0A8Q6	ATP-dependent Clp protease adapter protein ClpS OS=Escherichia coli (strain K12) OX=83333 GN=clpS PE=1 SV=1	0	10.544	12	1	1	3	1	106	12.2	5.06	4.98	1	n/a	High	n/a	1
FALSE	High	Master Protein	P16429	Formate hydrogenlyase subunit 3 OS=Escherichia coli (strain K12) OX=83333 GN=hycC PE=3 SV=2	0	10.537	4	2	2	3	2	608	64	8.98	5.08	2	n/a	High	n/a	1
FALSE	High	Master Protein	P37750	Putative lipopolysaccharide biosynthesis O-acetyl transferase WbbJ OS=Escherichia coli (strain K12) OX=83333 GN=wbbJ PE=3 SV=2	0	10.508	17	3	3	6	3	196	21.7	9.48	8.95	3	High	High	High	1
FALSE	High	Master Protein	P0AGI1	Ribose import permease protein RbsC OS=Escherichia coli (strain K12) OX=83333 GN=rbsC PE=1 SV=1	0	10.479	14	2	2	2	2	321	33.4	9.8	5.64	2	n/a	High	n/a	1
FALSE	High	Master Protein	P63183	Low affinity potassium transport system protein kup OS=Escherichia coli (strain K12) OX=83333 GN=kup PE=3 SV=1	0	10.439	4	3	3	10	3	622	69.2	9.01	10.87	3	High	High	High	1
FALSE	High	Master Protein	P0A812	Holliday junction ATP-dependent DNA helicase RuvB OS=Escherichia coli (strain K12) OX=83333 GN=ruvB PE=1 SV=1	0	10.346	13	3	3	4	3	336	37.2	5.16	4.78	3	High	High	High	1
FALSE	High	Master Protein	P0AEA2	Curli production assembly/transport component CsgG OS=Escherichia coli (strain K12) OX=83333 GN=csgG PE=1 SV=1	0	10.346	13	4	4	5	4	277	30.5	7.28	7.51	4	n/a	n/a	High	1
FALSE	High	Master Protein	P75828	Uncharacterized protein YbjD OS=Escherichia coli (strain K12) OX=83333 GN=ybjD PE=4 SV=1	0	10.301	8	4	4	7	4	552	63.5	9.26	9.28	4	High	High	High	1
FALSE	High	Master Protein	P40710	Lipoprotein NlpE OS=Escherichia coli (strain K12) OX=83333 GN=nlpE PE=1 SV=1	0	10.26	17	3	3	3	3	236	25.8	5.1	4.15	3	n/a	High	n/a	1
FALSE	High	Master Protein	P0AFD4	NADH-quinone oxidoreductase subunit H OS=Escherichia coli (strain K12) OX=83333 GN=nuoH PE=1 SV=1	0	10.224	5	3	3	22	3	325	36.2	7.4	39.64	3	High	High	High	1
FALSE	High	Master Protein	P0AAZ7	UPF0434 protein YcaR OS=Escherichia coli (strain K12) OX=83333 GN=ycaR PE=1 SV=1	0	10.222	47	3	3	9	3	60	6.9	5.01	8.99	3	High	High	High	1
FALSE	High	Master Protein	P64515	Inner membrane protein YecN OS=Escherichia coli (strain K12) OX=83333 GN=yecN PE=1 SV=1	0	10.22	18	2	2	4	2	131	15.2	9.29	6.5	2	High	n/a	High	1
FALSE	High	Master Protein	P76541	Bacterial microcompartment shell protein EutL OS=Escherichia coli (strain K12) OX=83333 GN=eutL PE=1 SV=1	0	10.185	26	3	3	3	3	219	22.8	4.92	4.45	3	High	High	High	1	Met-loss [N-Term]
FALSE	High	Master Protein	P27305	Glutamyl-Q tRNA(Asp) synthetase OS=Escherichia coli (strain K12) OX=83333 GN=gluQ PE=1 SV=6	0	10.177	10	3	3	5	3	308	34.8	6.93	6.95	3	High	High	High	1
FALSE	High	Master Protein	P09126	Uroporphyrinogen-III synthase OS=Escherichia coli (strain K12) OX=83333 GN=hemD PE=3 SV=1	0	10.159	15	3	3	3	3	246	27.8	6.43	4.35	3	High	High	n/a	1	Met-loss [N-Term]
FALSE	High	Master Protein	P0ACX5	Fumarase D OS=Escherichia coli (strain K12) OX=83333 GN=fumD PE=1 SV=1	0	10.159	33	3	3	18	3	69	7.9	9.31	18.84	3	High	High	High	1
FALSE	High	Master Protein	Q06065	Regulatory protein AtoC OS=Escherichia coli (strain K12) OX=83333 GN=atoC PE=1 SV=2	0	10.137	3	1	1	4	1	461	52.1	6.43	8.72	1	High	n/a	n/a	1
FALSE	High	Master Protein	P0A6E1	Shikimate kinase 2 OS=Escherichia coli (strain K12) OX=83333 GN=aroL PE=1 SV=3	0	10.125	18	3	3	5	3	174	19.1	4.77	6.32	3	High	n/a	High	1
FALSE	High	Master Protein	P0AC51	Zinc uptake regulation protein OS=Escherichia coli (strain K12) OX=83333 GN=zur PE=1 SV=1	0	10.11	16	2	2	3	2	171	19.2	6.43	2.83	2	n/a	High	n/a	1
FALSE	High	Master Protein	P0AC44	Succinate dehydrogenase hydrophobic membrane anchor subunit OS=Escherichia coli (strain K12) OX=83333 GN=sdhD PE=1 SV=1	0	10.102	9	1	3	8	1	115	12.9	8.51	10.45	1	High	High	High	1	Met-loss [N-Term]
FALSE	High	Master Protein	P27247	Phosphate acyltransferase OS=Escherichia coli (strain K12) OX=83333 GN=plsX PE=1 SV=2	0	10.099	7	2	2	4	2	356	38.2	9.17	5.78	2	High	High	n/a	1
FALSE	High	Master Protein	P64519	Uncharacterized protein YodD OS=Escherichia coli (strain K12) OX=83333 GN=yodD PE=4 SV=1	0	10.098	17	1	1	6	1	75	8.6	4.7	12.23	1	High	High	High	1
FALSE	High	Master Protein	P24554	DNA repair protein RadA OS=Escherichia coli (strain K12) OX=83333 GN=radA PE=1 SV=1	0	10.088	5	2	2	5	2	460	49.4	7.24	8.02	2	n/a	High	High	1
FALSE	High	Master Protein	P0A7Y4	Ribonuclease HI OS=Escherichia coli (strain K12) OX=83333 GN=rnhA PE=1 SV=1	0	10.054	12	2	2	6	2	155	17.6	8.28	7.57	2	High	High	High	1
FALSE	High	Master Protein	P0ABN5	C4-dicarboxylate transporter DcuA OS=Escherichia coli (strain K12) OX=83333 GN=dcuA PE=1 SV=1	0	9.999	4	3	3	8	3	433	45.7	7.75	9.15	3	High	High	High	1
FALSE	High	Master Protein	P45468	UPF0718 protein YraQ OS=Escherichia coli (strain K12) OX=83333 GN=yraQ PE=3 SV=1	0	9.995	8	1	3	6	1	346	37.2	9.5	8.27	1	High	n/a	n/a	1
FALSE	High	Master Protein	P0A9E0	Arabinose operon regulatory protein OS=Escherichia coli (strain K12) OX=83333 GN=araC PE=1 SV=1	0	9.995	9	3	3	5	3	292	33.4	6.95	7.18	3	High	High	n/a	1
FALSE	High	Master Protein	P31802	Nitrate/nitrite response regulator protein NarP OS=Escherichia coli (strain K12) OX=83333 GN=narP PE=3 SV=1	0	9.931	13	2	2	8	2	215	23.6	4.97	19.07	2	n/a	High	High	1
FALSE	High	None	P11349	Respiratory nitrate reductase 1 beta chain OS=Escherichia coli (strain K12) OX=83333 GN=narH PE=1 SV=3	0	9.927	7	4	4	4	4	512	58	6.77	3.99	4	n/a	High	n/a	1
FALSE	High	Master Protein	P15723	Deoxyguanosinetriphosphate triphosphohydrolase OS=Escherichia coli (strain K12) OX=83333 GN=dgt PE=1 SV=4	0	9.914	8	4	4	5	4	505	59.3	7.47	1.89	4	High	High	High	1
FALSE	High	Master Protein	P41039	Uncharacterized protein YbiI OS=Escherichia coli (strain K12) OX=83333 GN=ybiI PE=1 SV=1	0	9.91	34	2	2	2	2	88	9.8	5.21	4.02	2	n/a	High	n/a	1
FALSE	High	Master Protein	P36655	Thiol:disulfide interchange protein DsbD OS=Escherichia coli (strain K12) OX=83333 GN=dsbD PE=1 SV=4	0	9.841	5	3	3	3	3	565	61.8	7.2	3.51	3	High	High	n/a	1
FALSE	High	Master Protein	P51024	Uncharacterized protein YaiL OS=Escherichia coli (strain K12) OX=83333 GN=yaiL PE=4 SV=2	0	9.832	15	3	3	4	3	179	19.9	8.25	1.9	3	High	High	High	1
FALSE	High	Master Protein	P0ADZ0	50S ribosomal protein L23 OS=Escherichia coli (strain K12) OX=83333 GN=rplW PE=1 SV=1	0	9.825	26	3	3	11	3	100	11.2	9.94	19.74	3	High	High	High	1
FALSE	High	Master Protein	P32705	Cation/acetate symporter ActP OS=Escherichia coli (strain K12) OX=83333 GN=actP PE=1 SV=1	0	9.793	6	3	3	5	3	549	59.2	9.41	4.6	3	High	High	High	1
FALSE	High	Master Protein	Q47690	Homocysteine S-methyltransferase OS=Escherichia coli (strain K12) OX=83333 GN=mmuM PE=1 SV=2	0	9.784	12	4	4	10	4	310	33.4	5.59	5.76	4	High	High	High	1
FALSE	High	Master Protein	P28305	Aminodeoxychorismate lyase OS=Escherichia coli (strain K12) OX=83333 GN=pabC PE=1 SV=1	0	9.767	12	3	3	3	3	269	29.7	6.52	4.1	3	High	High	n/a	1
FALSE	High	Master Protein	P32177	Sulfur carrier protein FdhD OS=Escherichia coli (strain K12) OX=83333 GN=fdhD PE=1 SV=1	0	9.702	12	3	3	6	3	277	30.5	6.43	7.49	3	High	High	n/a	1
FALSE	High	Master Protein	P0A790	Aspartate 1-decarboxylase OS=Escherichia coli (strain K12) OX=83333 GN=panD PE=1 SV=1	0	9.671	21	2	2	11	2	126	13.8	6.16	28.04	2	High	High	High	1
FALSE	High	Master Protein	P0A8S5	Universal stress protein B OS=Escherichia coli (strain K12) OX=83333 GN=uspB PE=1 SV=1	0	9.67	23	3	3	8	3	111	13	8.91	10.8	3	High	High	High	1
FALSE	High	Master Protein	P33029	Uncharacterized oxidoreductase YeiQ OS=Escherichia coli (strain K12) OX=83333 GN=yeiQ PE=3 SV=1	0	9.667	5	2	2	3	1	488	54	6.14	9.52	2	High	n/a	n/a	1
FALSE	High	Master Protein	P27127	Lipopolysaccharide 1,6-galactosyltransferase OS=Escherichia coli (strain K12) OX=83333 GN=rfaB PE=3 SV=2	0	9.625	8	3	3	6	3	359	40.8	6.79	1.85	3	High	High	High	1
FALSE	High	Master Protein	P0ADQ7	Uncharacterized protein YgaM OS=Escherichia coli (strain K12) OX=83333 GN=ygaM PE=1 SV=2	0	9.621	17	2	3	15	2	109	11.8	8.54	37.84	2	High	High	High	1
FALSE	High	Master Protein	P0A8C1	UPF0145 protein YbjQ OS=Escherichia coli (strain K12) OX=83333 GN=ybjQ PE=1 SV=1	0	9.598	18	2	2	17	2	107	11.4	4.97	26.65	2	High	High	High	1
FALSE	High	Master Protein	P30131	Carbamoyltransferase HypF OS=Escherichia coli (strain K12) OX=83333 GN=hypF PE=1 SV=2	0	9.594	3	2	2	2	2	750	82	6.43	4.37	2	n/a	High	n/a	1
FALSE	High	Master Protein	P0A8R4	Protein SlyX OS=Escherichia coli (strain K12) OX=83333 GN=slyX PE=3 SV=1	0	9.574	39	2	2	5	2	72	8.2	4.92	8.45	2	High	High	High	1
FALSE	High	Master Protein	P0AFM9	Phage shock protein B OS=Escherichia coli (strain K12) OX=83333 GN=pspB PE=1 SV=1	0	9.563	47	3	3	5	3	74	8.8	7.43	8.71	3	High	High	High	1
FALSE	High	Master Protein	P0AFW0	Transcription antitermination protein RfaH OS=Escherichia coli (strain K12) OX=83333 GN=rfaH PE=1 SV=1	0	9.534	12	2	2	7	2	162	18.3	8.44	16.26	2	High	High	n/a	1
FALSE	High	Master Protein	P05050	Alpha-ketoglutarate-dependent dioxygenase AlkB OS=Escherichia coli (strain K12) OX=83333 GN=alkB PE=1 SV=1	0	9.45	5	1	1	2	1	216	24.1	7.87	6.25	1	n/a	High	n/a	1
FALSE	High	Master Protein	P0AC75	3-deoxy-D-manno-octulosonic acid transferase OS=Escherichia coli (strain K12) OX=83333 GN=waaA PE=1 SV=1	0	9.417	10	4	4	5	4	425	47.3	9.79	1.99	4	High	High	High	1
FALSE	High	Master Protein	P69795	PTS system N,N'-diacetylchitobiose-specific EIIB component OS=Escherichia coli (strain K12) OX=83333 GN=chbB PE=1 SV=1	0	9.37	25	2	2	3	2	106	11.4	8.1	3.85	2	High	High	n/a	1
FALSE	High	Master Protein	P0A9T8	Uncharacterized ABC transporter ATP-binding protein YbbA OS=Escherichia coli (strain K12) OX=83333 GN=ybbA PE=3 SV=1	0	9.363	14	3	3	3	3	228	24.5	5.77	2.3	3	High	n/a	n/a	1	Met-loss [N-Term]
FALSE	High	Master Protein	P0A6C1	Endonuclease 4 OS=Escherichia coli (strain K12) OX=83333 GN=nfo PE=1 SV=1	0	9.357	10	3	3	6	3	285	31.5	5.73	6.46	3	n/a	High	High	1
FALSE	High	Master Protein	P0A968	Cold shock-like protein CspD OS=Escherichia coli (strain K12) OX=83333 GN=cspD PE=1 SV=1	0	9.352	50	3	3	9	3	74	8	6.25	11.94	3	High	High	High	1
FALSE	High	Master Protein	P68688	Glutaredoxin 1 OS=Escherichia coli (strain K12) OX=83333 GN=grxA PE=1 SV=1	0	9.351	32	3	3	4	3	85	9.7	4.97	4.39	3	High	High	High	1
FALSE	High	Master Protein	P75959	N-acetyl-D-glucosamine kinase OS=Escherichia coli (strain K12) OX=83333 GN=nagK PE=1 SV=1	0	9.35	9	3	3	6	3	303	33	5.5	5.43	3	High	High	High	1
FALSE	High	None	P77519	Protein YddL OS=Escherichia coli (strain K12) OX=83333 GN=yddL PE=3 SV=1	0	9.347	10	2	2	20	2	96	10.7	7.4	31.63	2	High	High	High	1
FALSE	High	None	P76335	Putative outer membrane protein YedS OS=Escherichia coli (strain K12) OX=83333 GN=yedS PE=5 SV=4	0	9.347	6	2	2	20	2	161	17.3	4.86	31.63	2	High	High	High	1
FALSE	High	Master Protein	P23837	Sensor protein PhoQ OS=Escherichia coli (strain K12) OX=83333 GN=phoQ PE=1 SV=1	0	9.303	8	3	3	3	3	486	55.3	5.77	2.37	3	High	n/a	High	1
FALSE	High	Master Protein	P0A8H8	DNA gyrase inhibitor YacG OS=Escherichia coli (strain K12) OX=83333 GN=yacG PE=1 SV=1	0	9.254	46	2	2	2	2	65	7.3	4.56	5.21	2	High	High	n/a	1	Met-loss [N-Term]
FALSE	High	Master Protein	P42624	Pirin-like protein YhaK OS=Escherichia coli (strain K12) OX=83333 GN=yhaK PE=1 SV=1	0	9.243	5	1	1	4	1	233	25.9	6.86	1.92	1	High	High	n/a	1
FALSE	High	Master Protein	P64476	Uncharacterized protein YdiH OS=Escherichia coli (strain K12) OX=83333 GN=ydiH PE=4 SV=2	0	9.231	45	2	2	4	2	62	7.3	5.29	6.07	2	High	High	n/a	1	Met-loss [N-Term]
FALSE	High	Master Protein	P27837	Probable transport protein YifK OS=Escherichia coli (strain K12) OX=83333 GN=yifK PE=1 SV=4	0	9.213	6	3	3	4	3	461	50.4	9.44	0	3	High	n/a	High	1	Met-loss [N-Term]
FALSE	High	Master Protein	P32144	HTH-type transcriptional repressor CsqR OS=Escherichia coli (strain K12) OX=83333 GN=csqR PE=1 SV=2	0	9.191	10	3	3	3	3	261	28.5	5.99	2.59	3	n/a	High	High	1	Met-loss [N-Term]
FALSE	High	Master Protein	P38684	TorCAD operon transcriptional regulatory protein TorR OS=Escherichia coli (strain K12) OX=83333 GN=torR PE=1 SV=2	0	9.183	14	3	3	5	3	230	26.2	6.55	2.21	3	High	High	High	1
FALSE	High	Master Protein	P0AG03	Flavin prenyltransferase UbiX OS=Escherichia coli (strain K12) OX=83333 GN=ubiX PE=2 SV=1	0	9.163	17	2	2	5	2	189	20.7	6.8	6.98	2	High	High	High	1
FALSE	High	Master Protein	P55734	Inner membrane protein YgaP OS=Escherichia coli (strain K12) OX=83333 GN=ygaP PE=1 SV=1	0	9.149	17	2	2	5	2	174	18.6	6.93	2.8	2	High	High	High	1	Met-loss [N-Term]
FALSE	High	Master Protein	P31801	Sodium-potassium/proton antiporter ChaA OS=Escherichia coli (strain K12) OX=83333 GN=chaA PE=1 SV=1	0	9.137	6	2	2	2	2	366	39.1	6.65	4.73	2	High	n/a	n/a	1
FALSE	High	Master Protein	P23485	Protein FecR OS=Escherichia coli (strain K12) OX=83333 GN=fecR PE=2 SV=1	0	9.089	12	3	3	3	3	317	35.5	8.98	3.77	3	High	n/a	High	1
FALSE	High	Master Protein	P68191	Stationary-phase-induced ribosome-associated protein OS=Escherichia coli (strain K12) OX=83333 GN=sra PE=1 SV=1	0	9.081	40	2	2	25	2	45	5.1	11.05	52.21	2	High	High	High	1
FALSE	High	Master Protein	P0AED9	DNA-cytosine methyltransferase OS=Escherichia coli (strain K12) OX=83333 GN=dcm PE=1 SV=1	0	9.079	6	3	3	9	3	472	53.4	8.53	12.87	3	High	High	High	1
FALSE	High	Master Protein	P39265	D-allose-binding periplasmic protein OS=Escherichia coli (strain K12) OX=83333 GN=alsB PE=1 SV=1	0	9.076	10	2	2	3	2	311	32.9	6.87	9.6	2	n/a	High	n/a	1
FALSE	High	Master Protein	P64467	OriC-binding nucleoid-associated protein OS=Escherichia coli (strain K12) OX=83333 GN=cnu PE=1 SV=1	0	9.059	37	3	3	4	3	71	8.4	6.79	2.2	3	High	High	n/a	1
FALSE	High	Master Protein	P76237	Probable diguanylate cyclase DgcJ OS=Escherichia coli (strain K12) OX=83333 GN=dgcJ PE=1 SV=2	0	9.055	4	2	2	3	2	496	56.6	6.9	4.44	2	n/a	High	High	1
FALSE	High	Master Protein	P36771	Probable HTH-type transcriptional regulator LrhA OS=Escherichia coli (strain K12) OX=83333 GN=lrhA PE=3 SV=2	0	9.004	8	2	2	3	2	312	34.6	5.39	4.97	2	High	n/a	High	1
FALSE	High	Master Protein	P0ACM2	HTH-type transcriptional repressor RspR OS=Escherichia coli (strain K12) OX=83333 GN=rspR PE=1 SV=1	0	9.004	15	2	2	2	2	228	26.5	6.3	7.2	2	n/a	High	n/a	1	Met-loss [N-Term]
FALSE	High	Master Protein	P0AFS3	Dihydromonapterin reductase OS=Escherichia coli (strain K12) OX=83333 GN=folM PE=1 SV=1	0	8.999	12	3	3	7	3	240	26.3	7.99	7.22	3	High	n/a	High	1
FALSE	High	Master Protein	P0ABN1	Diacylglycerol kinase OS=Escherichia coli (strain K12) OX=83333 GN=dgkA PE=1 SV=2	0	8.974	23	3	3	5	3	122	13.2	6.52	5.69	3	High	High	High	1	Met-loss [N-Term]
FALSE	High	Master Protein	P60293	Chromosome partition protein MukF OS=Escherichia coli (strain K12) OX=83333 GN=mukF PE=1 SV=1	0	8.95	6	3	3	6	3	440	50.5	4.89	5.84	3	High	High	High	1
FALSE	High	Master Protein	P0AC23	Formate channel FocA OS=Escherichia coli (strain K12) OX=83333 GN=focA PE=1 SV=1	0	8.941	8	2	2	7	2	285	31	6.93	16.96	2	High	High	n/a	1
FALSE	High	Master Protein	P39274	Uncharacterized protein YjdJ OS=Escherichia coli (strain K12) OX=83333 GN=yjdJ PE=1 SV=1	0	8.928	24	4	4	9	4	90	10.5	8.15	1.7	4	High	High	High	1
FALSE	High	Master Protein	P0DMC5	Sensor histidine kinase RcsC OS=Escherichia coli (strain K12) OX=83333 GN=rcsC PE=1 SV=1	0	8.922	4	3	3	3	3	949	106.4	6.34	4.58	3	n/a	High	High	1
FALSE	High	Master Protein	P0A6T9	Glycine cleavage system H protein OS=Escherichia coli (strain K12) OX=83333 GN=gcvH PE=1 SV=2	0	8.899	12	2	3	13	2	129	13.8	4.09	11.36	2	High	High	High	1	Met-loss [N-Term]
FALSE	High	Master Protein	P0AEG1	Dipeptide transport system permease protein DppC OS=Escherichia coli (strain K12) OX=83333 GN=dppC PE=1 SV=1	0	8.887	9	2	2	4	2	300	32.3	6.79	2.8	2	High	High	n/a	1
FALSE	High	Master Protein	P0AGM0	Putative transport protein YhhT OS=Escherichia coli (strain K12) OX=83333 GN=yhhT PE=1 SV=1	0	8.885	3	1	1	7	1	349	38.5	10.08	15.63	1	High	High	High	1
FALSE	High	Master Protein	P0ACP1	Catabolite repressor/activator OS=Escherichia coli (strain K12) OX=83333 GN=cra PE=1 SV=1	0	8.879	11	3	3	6	3	334	38	6.96	8.01	3	High	High	High	1
FALSE	High	Master Protein	P37615	Uncharacterized protein YhhM OS=Escherichia coli (strain K12) OX=83333 GN=yhhM PE=4 SV=1	0	8.874	30	3	3	6	3	119	13.5	10.07	8.75	3	High	High	High	1
FALSE	High	Master Protein	P39321	Translocation and assembly module subunit TamB OS=Escherichia coli (strain K12) OX=83333 GN=tamB PE=1 SV=2	0	8.835	4	4	4	4	4	1259	136.7	5.08	0	4	High	n/a	High	1
FALSE	High	Master Protein	P51981	L-Ala-D/L-Glu epimerase OS=Escherichia coli (strain K12) OX=83333 GN=ycjG PE=1 SV=2	0	8.832	8	3	3	7	3	321	34.7	5.06	4.02	3	High	High	High	1
FALSE	High	Master Protein	P0A6A0	Probable protein kinase UbiB OS=Escherichia coli (strain K12) OX=83333 GN=ubiB PE=1 SV=1	0	8.785	4	3	3	7	3	546	63.2	8.94	3.89	3	High	n/a	High	1
FALSE	High	Master Protein	P52062	Heme chaperone HemW OS=Escherichia coli (strain K12) OX=83333 GN=hemW PE=1 SV=1	0	8.767	13	3	3	5	3	378	42.6	5.67	5.9	3	High	High	High	1
FALSE	High	Master Protein	P00936	Adenylate cyclase OS=Escherichia coli (strain K12) OX=83333 GN=cyaA PE=1 SV=5	0	8.748	4	3	3	5	3	848	97.5	6.21	3.29	3	High	n/a	High	1
FALSE	High	Master Protein	P07821	Iron(3+)-hydroxamate import ATP-binding protein FhuC OS=Escherichia coli (strain K12) OX=83333 GN=fhuC PE=1 SV=3	0	8.725	19	4	4	5	4	265	28.9	7.33	0	4	High	n/a	High	1
FALSE	High	Master Protein	P0A8Z3	Acyl-CoA thioester hydrolase YbgC OS=Escherichia coli (strain K12) OX=83333 GN=ybgC PE=1 SV=1	0	8.705	19	3	3	3	3	134	15.6	7.5	2.17	3	High	High	n/a	1
FALSE	High	Master Protein	P0AD17	Inner membrane protein YohC OS=Escherichia coli (strain K12) OX=83333 GN=yohC PE=1 SV=1	0	8.676	14	3	3	5	3	195	21.7	7.53	0	3	High	n/a	n/a	1
FALSE	High	Master Protein	P37631	Uncharacterized protein YhiN OS=Escherichia coli (strain K12) OX=83333 GN=yhiN PE=4 SV=3	0	8.667	5	1	1	2	1	400	43.7	6.24	3.69	1	High	High	n/a	1
FALSE	High	Master Protein	P76170	UPF0482 protein YnfB OS=Escherichia coli (strain K12) OX=83333 GN=ynfB PE=1 SV=1	0	8.644	18	2	2	5	2	113	12.9	8.97	11.25	2	High	High	High	1
FALSE	High	Master Protein	P0AAN9	Anti-adapter protein IraP OS=Escherichia coli (strain K12) OX=83333 GN=iraP PE=1 SV=1	0	8.641	42	2	2	4	2	86	9.9	4.92	3.06	2	High	High	n/a	1
FALSE	High	Master Protein	P0AFB1	Lipoprotein NlpI OS=Escherichia coli (strain K12) OX=83333 GN=nlpI PE=1 SV=1	0	8.61	8	2	2	7	2	294	33.6	4.74	12.79	2	High	High	High	1
FALSE	High	Master Protein	P10443	DNA polymerase III subunit alpha OS=Escherichia coli (strain K12) OX=83333 GN=dnaE PE=1 SV=1	0	8.599	3	3	3	3	3	1160	129.8	5.31	2.74	3	High	High	n/a	1
FALSE	High	Master Protein	P25742	Lipopolysaccharide core heptosyltransferase RfaQ OS=Escherichia coli (strain K12) OX=83333 GN=rfaQ PE=3 SV=2	0	8.599	8	3	3	3	3	344	38.7	7.3	5.42	3	n/a	High	n/a	1
FALSE	High	Master Protein	P29208	o-succinylbenzoate synthase OS=Escherichia coli (strain K12) OX=83333 GN=menC PE=1 SV=2	0	8.583	9	3	3	6	3	320	35.5	4.96	2.33	3	High	High	High	1
FALSE	High	Master Protein	P0A6Z6	Nickel-responsive regulator OS=Escherichia coli (strain K12) OX=83333 GN=nikR PE=1 SV=1	0	8.573	33	2	2	6	2	133	15.1	6.24	9.05	2	High	High	High	1
FALSE	High	Master Protein	P0A8D3	UPF0178 protein YaiI OS=Escherichia coli (strain K12) OX=83333 GN=yaiI PE=1 SV=1	0	8.548	14	2	2	6	2	152	17	5.71	6.98	2	High	High	High	1
FALSE	High	Master Protein	P27862	IMPACT family member YigZ OS=Escherichia coli (strain K12) OX=83333 GN=yigZ PE=1 SV=2	0	8.474	12	2	2	2	2	204	21.7	5.55	3.84	2	n/a	High	n/a	1
FALSE	High	Master Protein	P0AE37	Arginine N-succinyltransferase OS=Escherichia coli (strain K12) OX=83333 GN=astA PE=2 SV=1	0	8.456	7	3	3	5	3	344	38.4	6.46	4.1	3	High	High	n/a	1
FALSE	High	Master Protein	P69931	DnaA regulatory inactivator Hda OS=Escherichia coli (strain K12) OX=83333 GN=hda PE=1 SV=2	0	8.432	9	2	2	4	2	233	26.6	5.52	0	2	High	High	n/a	1
FALSE	High	Master Protein	P75820	N-acetylmuramoyl-L-alanine amidase AmiD OS=Escherichia coli (strain K12) OX=83333 GN=amiD PE=1 SV=1	0	8.421	9	2	2	3	2	276	31.1	7.62	6.57	2	High	High	High	1
FALSE	High	Master Protein	P0AFA2	Nitrate/nitrite sensor protein NarX OS=Escherichia coli (strain K12) OX=83333 GN=narX PE=1 SV=1	0	8.411	5	2	2	2	2	598	67	6.73	3.24	2	High	High	n/a	1
FALSE	High	Master Protein	P76346	Protein MtfA OS=Escherichia coli (strain K12) OX=83333 GN=mtfA PE=1 SV=2	0	8.398	9	2	2	5	2	265	30.3	4.73	9.27	2	High	High	High	1
FALSE	High	Master Protein	P0A6U5	Ribosomal RNA small subunit methyltransferase G OS=Escherichia coli (strain K12) OX=83333 GN=rsmG PE=1 SV=1	0	8.396	16	3	3	6	3	207	23.4	6.54	11.46	3	High	High	High	1
FALSE	High	Master Protein	P76330	Probable diguanylate cyclase DgcQ OS=Escherichia coli (strain K12) OX=83333 GN=dgcQ PE=2 SV=2	0	8.318	7	3	3	6	3	564	64.2	7.21	3.65	3	High	High	n/a	1
FALSE	High	Master Protein	P39161	Uxu operon transcriptional regulator OS=Escherichia coli (strain K12) OX=83333 GN=uxuR PE=4 SV=1	0	8.308	10	3	3	5	3	257	29.3	5.14	2	3	High	High	High	1
FALSE	High	Master Protein	P33916	Uncharacterized ABC transporter ATP-binding protein YejF OS=Escherichia coli (strain K12) OX=83333 GN=yejF PE=1 SV=1	0	8.308	5	3	3	11	2	529	58.7	9.01	13.46	3	High	High	High	1
FALSE	High	Master Protein	O32583	Sulfur carrier protein ThiS OS=Escherichia coli (strain K12) OX=83333 GN=thiS PE=1 SV=1	0	8.301	23	1	1	3	1	66	7.3	4.55	9.33	1	High	n/a	High	1
FALSE	High	None	P21420	Putative outer membrane porin protein NmpC OS=Escherichia coli (strain K12) OX=83333 GN=nmpC PE=5 SV=2	0	8.301	5	2	2	26	2	365	40.3	4.87	47.54	2	High	High	High	1
FALSE	High	Master Protein	P77625	Hexitol phosphatase A OS=Escherichia coli (strain K12) OX=83333 GN=hxpA PE=1 SV=2	0	8.279	12	3	3	3	3	216	23	6.14	1.93	3	High	n/a	High	1
FALSE	High	Master Protein	P0ADE4	Translocation and assembly module subunit TamA OS=Escherichia coli (strain K12) OX=83333 GN=tamA PE=1 SV=1	0	8.276	5	3	3	4	3	577	64.8	8.65	3.99	3	High	n/a	High	1
FALSE	High	Master Protein	P23305	Uncharacterized protein YigA OS=Escherichia coli (strain K12) OX=83333 GN=yigA PE=4 SV=1	0	8.269	10	3	3	7	3	235	26.7	6.54	9.64	3	High	High	High	1
FALSE	High	Master Protein	P76503	3-ketoacyl-CoA thiolase FadI OS=Escherichia coli (strain K12) OX=83333 GN=fadI PE=1 SV=1	0	8.267	6	2	2	3	2	436	46.5	8.4	3.25	2	High	High	n/a	1
FALSE	High	Master Protein	P77649	Protein adenylyltransferase SelO OS=Escherichia coli (strain K12) OX=83333 GN=selO PE=1 SV=1	0	8.243	4	2	2	5	2	478	54.3	5.87	8.75	2	High	n/a	High	1
FALSE	High	Master Protein	P30843	Transcriptional regulatory protein BasR OS=Escherichia coli (strain K12) OX=83333 GN=basR PE=1 SV=3	0	8.234	5	2	2	4	2	222	25	6.01	5.55	2	High	n/a	n/a	1
FALSE	High	Master Protein	P0ABG7	Peptidoglycan glycosyltransferase MrdB OS=Escherichia coli (strain K12) OX=83333 GN=mrdB PE=1 SV=1	0	8.215	11	4	4	4	4	370	40.4	9.29	0	4	High	n/a	n/a	1
FALSE	High	Master Protein	P27240	Lipopolysaccharide core heptose(II) kinase RfaY OS=Escherichia coli (strain K12) OX=83333 GN=rfaY PE=3 SV=2	0	8.195	13	2	2	3	2	232	27.4	9.69	4.83	2	High	High	High	1
FALSE	High	Master Protein	P0ADV9	Lipopolysaccharide export system protein LptC OS=Escherichia coli (strain K12) OX=83333 GN=lptC PE=1 SV=1	0	8.03	17	3	3	6	3	191	21.7	6.81	4.59	3	High	High	High	1
FALSE	High	Master Protein	P22729	High-affinity branched-chain amino acid transport system permease protein LivM OS=Escherichia coli (strain K12) OX=83333 GN=livM PE=3 SV=2	0	7.998	5	3	3	6	3	425	46.2	9.64	10.21	3	High	n/a	High	1
FALSE	High	Master Protein	P15373	Antitoxin PrlF OS=Escherichia coli (strain K12) OX=83333 GN=prlF PE=1 SV=1	0	7.96	20	2	2	2	2	111	12.4	5.24	6.19	2	n/a	High	n/a	1
FALSE	High	Master Protein	P09549	Cell division protein DedD OS=Escherichia coli (strain K12) OX=83333 GN=dedD PE=1 SV=2	0	7.957	10	2	2	4	2	220	22.9	8.21	5.4	2	High	High	n/a	1
FALSE	High	Master Protein	P13738	Na(+)/H(+) antiporter NhaA OS=Escherichia coli (strain K12) OX=83333 GN=nhaA PE=1 SV=3	0	7.9	5	2	2	4	2	388	41.3	9.19	4.53	2	High	High	High	1
FALSE	High	Master Protein	P37659	Cellulose biosynthesis protein BcsG OS=Escherichia coli (strain K12) OX=83333 GN=bcsG PE=1 SV=1	0	7.893	5	2	2	2	2	559	62	6.6	2.97	2	High	n/a	n/a	1
FALSE	High	Master Protein	P0AAG3	Glutamate/aspartate import ATP-binding protein GltL OS=Escherichia coli (strain K12) OX=83333 GN=gltL PE=3 SV=1	0	7.892	12	2	2	2	2	241	26.6	7.11	3.07	2	High	n/a	High	1
FALSE	High	Master Protein	P21151	3-ketoacyl-CoA thiolase FadA OS=Escherichia coli (strain K12) OX=83333 GN=fadA PE=1 SV=3	0	7.889	6	2	2	2	2	387	40.9	6.8	4.1	2	High	n/a	n/a	1
FALSE	High	Master Protein	P39334	HTH-type transcriptional repressor BdcR OS=Escherichia coli (strain K12) OX=83333 GN=bdcR PE=1 SV=2	0	7.854	9	1	1	1	1	197	21.5	7.08	4.51	1	n/a	High	n/a	1
FALSE	High	Master Protein	P00963	Aspartate--ammonia ligase OS=Escherichia coli (strain K12) OX=83333 GN=asnA PE=1 SV=1	0	7.853	7	2	2	2	2	330	36.6	5.76	2.52	2	High	n/a	High	1
FALSE	High	Master Protein	P63340	Inner membrane transport protein YqeG OS=Escherichia coli (strain K12) OX=83333 GN=yqeG PE=1 SV=1	0	7.85	4	1	1	1	1	409	45.1	9.1	5.49	1	n/a	High	n/a	1
FALSE	High	Master Protein	P26649	Surface composition regulator OS=Escherichia coli (strain K12) OX=83333 GN=glgS PE=1 SV=1	0	7.83	52	3	3	6	3	66	7.9	5.67	5.76	3	High	High	High	1
FALSE	High	Master Protein	P0A823	Sugar fermentation stimulation protein A OS=Escherichia coli (strain K12) OX=83333 GN=sfsA PE=1 SV=1	0	7.808	9	2	2	2	2	234	26.2	7.02	3.64	2	n/a	High	High	1
FALSE	High	Master Protein	P0ADM4	Uncharacterized protein YidQ OS=Escherichia coli (strain K12) OX=83333 GN=yidQ PE=3 SV=1	0	7.797	29	2	2	2	2	110	11.8	6.01	3.24	2	n/a	High	High	1
FALSE	High	Master Protein	P64602	Intermembrane phospholipid transport system binding protein MlaB OS=Escherichia coli (strain K12) OX=83333 GN=mlaB PE=1 SV=1	0	7.785	21	2	2	6	2	97	10.7	4.93	10.92	2	High	High	High	1
FALSE	High	Master Protein	P76223	Protein YnjB OS=Escherichia coli (strain K12) OX=83333 GN=ynjB PE=1 SV=2	0	7.779	8	2	2	3	2	388	42.8	6.3	3.17	2	High	n/a	n/a	1
FALSE	High	Master Protein	P76397	Multidrug resistance protein MdtA OS=Escherichia coli (strain K12) OX=83333 GN=mdtA PE=2 SV=2	0	7.762	6	2	2	2	2	415	44.4	8.92	2.28	2	High	High	n/a	1
FALSE	High	Master Protein	P25728	Uncharacterized protein YgbA OS=Escherichia coli (strain K12) OX=83333 GN=ygbA PE=4 SV=1	0	7.759	21	3	3	4	3	117	13.9	9.47	3.98	3	n/a	High	n/a	1
FALSE	High	Master Protein	P19931	Hydrogenase-1 operon protein HyaE OS=Escherichia coli (strain K12) OX=83333 GN=hyaE PE=1 SV=1	0	7.756	17	2	2	2	2	132	14.9	4.64	5	2	n/a	High	n/a	1
FALSE	High	Master Protein	P77260	Uncharacterized oxidoreductase YdfI OS=Escherichia coli (strain K12) OX=83333 GN=ydfI PE=3 SV=1	0	7.742	5	2	2	2	1	486	53.7	5.66	5.27	2	High	n/a	n/a	1
FALSE	High	Master Protein	P0ACL0	Glycerol-3-phosphate regulon repressor OS=Escherichia coli (strain K12) OX=83333 GN=glpR PE=1 SV=1	0	7.735	8	2	3	5	2	252	28	6.27	8.35	2	High	High	n/a	1
FALSE	High	Master Protein	P28905	DNA polymerase III subunit chi OS=Escherichia coli (strain K12) OX=83333 GN=holC PE=1 SV=1	0	7.72	14	2	2	5	2	147	16.6	6.18	1.97	2	High	High	High	1
FALSE	High	Master Protein	P24207	Phenylalanine-specific permease OS=Escherichia coli (strain K12) OX=83333 GN=pheP PE=1 SV=1	0	7.702	7	2	2	2	2	458	50.6	9.47	4.79	2	n/a	High	High	1
FALSE	High	Master Protein	P07013	Primosomal replication protein N OS=Escherichia coli (strain K12) OX=83333 GN=priB PE=1 SV=3	0	7.668	19	2	2	4	2	104	11.4	8.24	1.73	2	High	High	n/a	1
FALSE	High	Master Protein	P0ADX5	Uncharacterized protein YhfG OS=Escherichia coli (strain K12) OX=83333 GN=yhfG PE=1 SV=1	0	7.66	47	2	2	2	2	55	6.6	10.14	4.32	2	n/a	High	n/a	1
FALSE	High	Master Protein	P21829	Pyridoxal phosphate phosphatase YbhA OS=Escherichia coli (strain K12) OX=83333 GN=ybhA PE=1 SV=3	0	7.646	9	2	2	3	2	272	30.2	5.9	4.88	2	n/a	High	High	1
FALSE	High	Master Protein	P45537	Uncharacterized protein YhfK OS=Escherichia coli (strain K12) OX=83333 GN=yhfK PE=3 SV=2	0	7.63	5	3	3	3	3	700	79.9	9.01	1.8	3	High	High	High	1
FALSE	High	Master Protein	P0ADP7	Ubiquinone biosynthesis accessory factor UbiJ OS=Escherichia coli (strain K12) OX=83333 GN=ubiJ PE=1 SV=1	0	7.595	17	3	3	3	3	201	22.1	6.07	0	3	High	High	High	1
FALSE	High	Master Protein	P18393	Enterobactin biosynthesis protein YbdZ OS=Escherichia coli (strain K12) OX=83333 GN=ybdZ PE=1 SV=1	0	7.59	44	2	2	4	2	72	8.3	4.6	10.83	2	n/a	n/a	High	1	Met-loss [N-Term]
FALSE	High	Master Protein	Q47150	Antitoxin DinJ OS=Escherichia coli (strain K12) OX=83333 GN=dinJ PE=1 SV=1	0	7.561	24	2	2	4	2	86	9.4	5.48	6.42	2	n/a	High	High	1
FALSE	High	Master Protein	P0A9W6	Acid stress protein IbaG OS=Escherichia coli (strain K12) OX=83333 GN=ibaG PE=1 SV=1	0	7.542	30	2	2	6	2	84	9.4	6.28	4.43	2	High	High	High	1
FALSE	High	Master Protein	P06709	Bifunctional ligase/repressor BirA OS=Escherichia coli (strain K12) OX=83333 GN=birA PE=1 SV=1	0	7.537	4	1	1	1	1	321	35.3	8.05	3.85	1	High	n/a	n/a	1
FALSE	High	Master Protein	P75726	Citrate lyase alpha chain OS=Escherichia coli (strain K12) OX=83333 GN=citF PE=2 SV=1	0	7.524	4	1	1	1	1	510	55.1	6.43	3.33	1	n/a	High	n/a	1
FALSE	High	Master Protein	P0ABP6	Protein DedA OS=Escherichia coli (strain K12) OX=83333 GN=dedA PE=1 SV=1	0	7.515	10	3	3	4	3	219	24.5	8.6	1.75	3	High	n/a	High	1
FALSE	High	Master Protein	P0AF52	Guanine/hypoxanthine permease GhxP OS=Escherichia coli (strain K12) OX=83333 GN=ghxP PE=1 SV=1	0	7.479	4	2	2	2	2	449	45.7	6.92	4.1	2	High	n/a	High	1
FALSE	High	Master Protein	P37643	Inner membrane metabolite transport protein YhjE OS=Escherichia coli (strain K12) OX=83333 GN=yhjE PE=1 SV=1	0	7.459	5	1	1	1	1	440	47.2	9.52	4.57	1	n/a	n/a	High	1
FALSE	High	Master Protein	P0AAD6	Serine transporter SdaC OS=Escherichia coli (strain K12) OX=83333 GN=sdaC PE=1 SV=1	0	7.44	5	2	2	5	2	429	46.9	9.16	11	2	High	High	High	1
FALSE	High	Master Protein	P0ADI9	Uncharacterized membrane protein YhhN OS=Escherichia coli (strain K12) OX=83333 GN=yhhN PE=3 SV=1	0	7.422	9	1	1	2	1	208	23.8	9.28	6.26	1	High	High	n/a	1
FALSE	High	Master Protein	P30748	Molybdopterin synthase sulfur carrier subunit OS=Escherichia coli (strain K12) OX=83333 GN=moaD PE=1 SV=2	0	7.42	21	2	2	15	2	81	8.8	4.56	27.55	2	High	High	High	1
FALSE	High	Master Protein	P39346	L-idonate 5-dehydrogenase (NAD(P)(+)) OS=Escherichia coli (strain K12) OX=83333 GN=idnD PE=1 SV=1	0	7.42	9	2	2	3	2	343	37.1	6.32	4.26	2	n/a	High	n/a	1
FALSE	High	Master Protein	P76549	Uncharacterized protein YffR OS=Escherichia coli (strain K12) OX=83333 GN=yffR PE=3 SV=1	0	7.38	20	2	2	3	2	130	14.5	6.55	0	2	n/a	High	High	1
FALSE	High	Master Protein	P0ACI3	Xylose operon regulatory protein OS=Escherichia coli (strain K12) OX=83333 GN=xylR PE=1 SV=1	0	7.377	5	2	2	2	2	392	44.8	6.6	2.23	2	High	n/a	High	1
FALSE	High	Master Protein	P0AGB3	RNA polymerase sigma factor RpoH OS=Escherichia coli (strain K12) OX=83333 GN=rpoH PE=1 SV=1	0	7.376	8	3	3	3	3	284	32.4	5.94	1.98	3	High	High	n/a	1
FALSE	High	Master Protein	P09996	Uncharacterized protein YidB OS=Escherichia coli (strain K12) OX=83333 GN=yidB PE=4 SV=1	0	7.371	21	1	1	1	1	132	13.8	4.48	5.81	1	n/a	High	n/a	1
FALSE	High	Master Protein	P52119	UPF0125 protein RatB OS=Escherichia coli (strain K12) OX=83333 GN=ratB PE=1 SV=1	0	7.355	19	2	2	3	2	96	10.8	9	1.86	2	High	High	n/a	1
FALSE	High	None	P77329	Hydrogenase-4 component G OS=Escherichia coli (strain K12) OX=83333 GN=hyfG PE=1 SV=1	0	7.35	5	3	3	10	3	555	63.3	6.24	6.96	3	n/a	High	n/a	1
FALSE	High	Master Protein	P76350	Shikimate transporter OS=Escherichia coli (strain K12) OX=83333 GN=shiA PE=2 SV=1	0	7.335	6	2	2	5	2	438	47.8	9.06	2.54	2	High	n/a	High	1
FALSE	High	Master Protein	P76398	Multidrug resistance protein MdtB OS=Escherichia coli (strain K12) OX=83333 GN=mdtB PE=1 SV=1	0.001	7.312	2	2	2	3	2	1040	112	5.48	2.18	2	High	High	High	1
FALSE	High	Master Protein	P0AER8	Sodium/glutamate symporter OS=Escherichia coli (strain K12) OX=83333 GN=gltS PE=1 SV=1	0.001	7.302	10	2	2	2	2	401	42.4	8.43	2.68	2	n/a	High	High	1
FALSE	High	Master Protein	P69423	Sec-independent protein translocase protein TatC OS=Escherichia coli (strain K12) OX=83333 GN=tatC PE=1 SV=2	0.001	7.289	7	1	1	3	1	258	28.9	5.35	11.03	1	n/a	High	High	1
FALSE	High	Master Protein	P0ABF8	CDP-diacylglycerol--glycerol-3-phosphate 3-phosphatidyltransferase OS=Escherichia coli (strain K12) OX=83333 GN=pgsA PE=1 SV=2	0.001	7.272	10	2	2	8	2	182	20.7	8.81	11.01	2	High	High	High	1
FALSE	High	Master Protein	P0AFK4	Spermidine/putrescine transport system permease protein PotB OS=Escherichia coli (strain K12) OX=83333 GN=potB PE=1 SV=1	0.001	7.252	9	3	3	4	3	275	31	9.41	4.16	3	High	High	High	1
FALSE	High	Master Protein	P50457	4-aminobutyrate aminotransferase PuuE OS=Escherichia coli (strain K12) OX=83333 GN=puuE PE=1 SV=1	0.001	7.237	5	1	1	2	1	421	44.7	6.19	6.79	1	High	High	n/a	1
FALSE	High	Master Protein	P09980	ATP-dependent DNA helicase Rep OS=Escherichia coli (strain K12) OX=83333 GN=rep PE=1 SV=3	0.001	7.225	3	2	2	5	2	673	77	7.23	5.62	2	High	High	High	1
FALSE	High	Master Protein	P0A8R9	HTH-type transcriptional regulator HdfR OS=Escherichia coli (strain K12) OX=83333 GN=hdfR PE=3 SV=1	0.001	7.223	8	2	2	2	2	279	31.7	7.61	3.77	2	n/a	High	n/a	1
FALSE	High	Master Protein	P0AFK2	Nicotinamide riboside transporter PnuC OS=Escherichia coli (strain K12) OX=83333 GN=pnuC PE=1 SV=1	0.001	7.215	7	2	2	6	2	239	27	7.24	6.04	2	High	High	High	1
FALSE	High	Master Protein	P0A8N7	Elongation factor P--(R)-beta-lysine ligase OS=Escherichia coli (strain K12) OX=83333 GN=epmA PE=1 SV=1	0.001	7.213	4	1	1	4	1	325	37	5.2	10.24	1	n/a	High	High	1
FALSE	High	Master Protein	P39835	High-affinity gluconate transporter OS=Escherichia coli (strain K12) OX=83333 GN=gntT PE=1 SV=3	0.001	7.205	6	3	3	6	3	438	45.9	8.24	0	3	High	High	High	1
FALSE	High	Master Protein	P0AB01	Envelope biogenesis factor ElyC OS=Escherichia coli (strain K12) OX=83333 GN=elyC PE=4 SV=1	0.001	7.19	8	3	3	4	3	259	28.6	9.23	1.98	3	High	n/a	High	1
FALSE	High	Master Protein	Q2MB16	Uncharacterized protein YobH OS=Escherichia coli (strain K12) OX=83333 GN=yobH PE=3 SV=1	0.001	7.142	20	1	1	1	1	79	8.5	9.42	3.41	1	n/a	n/a	High	1
FALSE	High	Master Protein	P37652	Cyclic di-GMP-binding protein OS=Escherichia coli (strain K12) OX=83333 GN=bcsB PE=1 SV=2	0.001	7.116	2	2	2	7	2	779	86	6	10.99	2	High	High	High	1
FALSE	High	Master Protein	P0A776	RNA pyrophosphohydrolase OS=Escherichia coli (strain K12) OX=83333 GN=rppH PE=1 SV=1	0.001	7.109	15	2	2	3	2	176	20.8	10.04	3.87	2	High	n/a	n/a	1
FALSE	High	Master Protein	P33937	Periplasmic nitrate reductase OS=Escherichia coli (strain K12) OX=83333 GN=napA PE=1 SV=3	0.001	7.1	2	1	1	1	1	828	93	8.03	4.58	1	n/a	High	n/a	1
FALSE	High	Master Protein	P28632	DNA polymerase III subunit psi OS=Escherichia coli (strain K12) OX=83333 GN=holD PE=1 SV=1	0.001	7.078	13	1	1	2	1	137	15.2	5.82	6.9	1	High	n/a	n/a	1
FALSE	High	Master Protein	P32703	Uncharacterized Na(+)/H(+) exchanger YjcE OS=Escherichia coli (strain K12) OX=83333 GN=yjcE PE=3 SV=1	0.001	7.027	3	2	2	3	2	549	60.5	5.94	1.69	2	High	High	n/a	1
FALSE	High	Master Protein	P45800	Putative membrane protein IgaA homolog OS=Escherichia coli (strain K12) OX=83333 GN=yrfF PE=1 SV=1	0.001	6.991	5	3	3	3	3	711	79.4	6.09	1.62	3	High	n/a	High	1
FALSE	High	Master Protein	P60872	Putative transport protein YidE OS=Escherichia coli (strain K12) OX=83333 GN=yidE PE=3 SV=1	0.001	6.985	3	2	2	3	2	553	58.9	8.25	2.12	2	High	High	High	1
FALSE	High	Master Protein	P39360	Uncharacterized HTH-type transcriptional regulator YjhI OS=Escherichia coli (strain K12) OX=83333 GN=yjhI PE=4 SV=1	0.001	6.984	4	1	1	2	1	262	29.9	8.68	2.38	1	High	n/a	n/a	1
FALSE	High	Master Protein	P0ACN7	HTH-type transcriptional repressor CytR OS=Escherichia coli (strain K12) OX=83333 GN=cytR PE=1 SV=1	0.001	6.947	6	2	2	2	2	341	37.8	6.44	2.67	2	High	High	n/a	1
FALSE	High	Master Protein	P77721	Uncharacterized HTH-type transcriptional regulator YdjF OS=Escherichia coli (strain K12) OX=83333 GN=ydjF PE=1 SV=1	0.001	6.935	12	2	2	2	2	252	28.2	7.03	0	2	n/a	High	n/a	1
FALSE	High	Master Protein	P31134	Putrescine transport ATP-binding protein PotG OS=Escherichia coli (strain K12) OX=83333 GN=potG PE=1 SV=2	0.001	6.934	7	2	2	2	2	377	41.9	6.95	1.74	2	n/a	n/a	High	1
FALSE	High	Master Protein	P0ABY4	Flavodoxin 2 OS=Escherichia coli (strain K12) OX=83333 GN=fldB PE=1 SV=1	0.001	6.928	10	1	1	1	1	173	19.7	4.25	4.18	1	n/a	High	n/a	1
FALSE	High	Master Protein	P0AAH8	Putrescine export system ATP-binding protein SapF OS=Escherichia coli (strain K12) OX=83333 GN=sapF PE=1 SV=1	0.001	6.911	6	2	2	4	2	268	30.6	9.33	5.91	2	n/a	High	High	1
FALSE	High	Master Protein	P0AEL0	Formate dehydrogenase, cytochrome b556(fdo) subunit OS=Escherichia coli (strain K12) OX=83333 GN=fdoI PE=1 SV=1	0.001	6.9	9	2	2	4	2	211	24.6	10.2	6.1	2	High	High	n/a	1
FALSE	High	Master Protein	P76342	Protein-methionine-sulfoxide reductase catalytic subunit MsrP OS=Escherichia coli (strain K12) OX=83333 GN=msrP PE=1 SV=1	0.001	6.859	7	2	2	4	2	334	37.3	9.14	9.25	2	n/a	High	High	1
FALSE	High	Master Protein	P0AAE0	D-serine/D-alanine/glycine transporter OS=Escherichia coli (strain K12) OX=83333 GN=cycA PE=1 SV=1	0.001	6.848	3	1	1	5	1	470	51.6	8.72	15.66	1	High	High	High	1
FALSE	High	Master Protein	P31069	Voltage-gated potassium channel Kch OS=Escherichia coli (strain K12) OX=83333 GN=kch PE=1 SV=1	0.001	6.842	4	1	1	5	1	417	46	6.6	14.38	1	n/a	High	High	1
FALSE	High	Master Protein	P76245	Diguanylate cyclase DgcP OS=Escherichia coli (strain K12) OX=83333 GN=dgcP PE=1 SV=2	0.001	6.835	6	2	2	3	1	341	38.5	5.2	4.69	2	High	High	n/a	1
FALSE	High	Master Protein	P25718	Periplasmic alpha-amylase OS=Escherichia coli (strain K12) OX=83333 GN=malS PE=1 SV=1	0.001	6.833	3	2	2	3	2	676	75.7	5.64	8.05	2	n/a	High	n/a	1
FALSE	High	Master Protein	P0AB83	Endonuclease III OS=Escherichia coli (strain K12) OX=83333 GN=nth PE=1 SV=1	0.001	6.82	13	3	3	3	3	211	23.5	8.16	1.84	3	n/a	High	High	1
FALSE	High	Master Protein	P46118	HTH-type transcriptional regulator HexR OS=Escherichia coli (strain K12) OX=83333 GN=hexR PE=3 SV=2	0.001	6.8	7	1	1	3	1	289	32	6.65	6.32	1	High	High	n/a	1
FALSE	High	Master Protein	A5A614	UPF0509 protein YciZ OS=Escherichia coli (strain K12) OX=83333 GN=yciZ PE=1 SV=1	0.001	6.795	33	2	2	4	2	57	6.4	4.65	4.49	2	High	n/a	High	1
FALSE	High	Master Protein	P0A8J2	Primosomal protein 1 OS=Escherichia coli (strain K12) OX=83333 GN=dnaT PE=1 SV=2	0.001	6.786	11	2	2	3	2	179	19.4	5.33	3.62	2	High	High	n/a	1
FALSE	High	Master Protein	P27242	Lipopolysaccharide 1,2-N-acetylglucosaminetransferase OS=Escherichia coli (strain K12) OX=83333 GN=waaU PE=4 SV=2	0.001	6.785	5	2	2	2	2	357	41.7	8.6	2.12	2	High	High	n/a	1
FALSE	High	Master Protein	Q46822	Isopentenyl-diphosphate Delta-isomerase OS=Escherichia coli (strain K12) OX=83333 GN=idi PE=1 SV=1	0.001	6.777	16	2	2	2	2	182	20.5	6.38	0	2	n/a	High	n/a	1
FALSE	High	Master Protein	P33941	ABC transporter ATP-binding/permease protein YojI OS=Escherichia coli (strain K12) OX=83333 GN=yojI PE=1 SV=2	0.001	6.705	6	3	3	4	3	547	61.5	7.18	0	3	High	n/a	n/a	1
FALSE	High	Master Protein	P52094	Histidine transport system permease protein HisQ OS=Escherichia coli (strain K12) OX=83333 GN=hisQ PE=1 SV=2	0.001	6.697	9	2	2	3	2	228	24.6	8.98	3.54	2	High	n/a	High	1
FALSE	High	Master Protein	P19642	PTS system maltose-specific EIICB component OS=Escherichia coli (strain K12) OX=83333 GN=malX PE=1 SV=3	0.001	6.667	5	1	1	3	1	530	56.6	8.51	8.43	1	High	n/a	n/a	1
FALSE	High	Master Protein	P77285	Ion-translocating oxidoreductase complex subunit G OS=Escherichia coli (strain K12) OX=83333 GN=rsxG PE=1 SV=1	0.001	6.647	6	1	1	2	1	206	21.9	7.11	8.58	1	n/a	High	High	1
FALSE	High	Master Protein	P23871	Ferrochelatase OS=Escherichia coli (strain K12) OX=83333 GN=hemH PE=1 SV=3	0.001	6.64	5	2	2	6	2	320	35.9	6.65	0	2	High	High	n/a	1
FALSE	High	Master Protein	P77400	Inner membrane transport protein YbaT OS=Escherichia coli (strain K12) OX=83333 GN=ybaT PE=1 SV=1	0.001	6.637	2	1	1	3	1	430	45.6	8.94	5.44	1	n/a	High	n/a	1
FALSE	High	Master Protein	P0AAR5	Inner membrane protein YbaN OS=Escherichia coli (strain K12) OX=83333 GN=ybaN PE=1 SV=1	0.001	6.607	13	2	2	6	2	125	14.8	10.95	1.64	2	High	n/a	High	1
FALSE	High	Master Protein	P0AF32	Respiratory nitrate reductase 2 gamma chain OS=Escherichia coli (strain K12) OX=83333 GN=narV PE=1 SV=1	0.001	6.597	12	2	2	2	2	226	26	9.88	3.12	2	High	High	n/a	1
FALSE	High	Master Protein	P28224	Membrane-bound lysozyme inhibitor of C-type lysozyme OS=Escherichia coli (strain K12) OX=83333 GN=mliC PE=1 SV=2	0.001	6.568	17	1	1	1	1	109	12.6	8.28	0	1	n/a	High	n/a	1
FALSE	High	Master Protein	P76445	Lipid A 1-diphosphate synthase OS=Escherichia coli (strain K12) OX=83333 GN=lpxT PE=1 SV=2	0.001	6.56	9	2	2	3	2	237	26.7	9.88	4.23	2	n/a	High	High	1
FALSE	High	Master Protein	P0AEB5	Low conductance mechanosensitive channel YnaI OS=Escherichia coli (strain K12) OX=83333 GN=ynaI PE=1 SV=1	0.001	6.558	5	2	2	4	2	343	38.7	9.31	1.87	2	High	n/a	n/a	1
FALSE	High	Master Protein	P08202	L-arabinose isomerase OS=Escherichia coli (strain K12) OX=83333 GN=araA PE=1 SV=3	0.001	6.51	4	3	3	3	3	500	56	6.57	0	3	High	High	n/a	1
FALSE	High	Master Protein	P76035	Uncharacterized protein YciW OS=Escherichia coli (strain K12) OX=83333 GN=yciW PE=4 SV=2	0.001	6.505	7	2	2	2	2	375	42.2	6.38	2.56	2	High	n/a	High	1
FALSE	High	Master Protein	P77300	HTH-type transcriptional regulator XynR OS=Escherichia coli (strain K12) OX=83333 GN=xynR PE=1 SV=1	0.001	6.369	9	2	2	4	2	252	27.8	7.59	4.64	2	High	High	n/a	1	Met-loss [N-Term]
FALSE	High	Master Protein	P0AB49	Uncharacterized protein YchH OS=Escherichia coli (strain K12) OX=83333 GN=ychH PE=4 SV=1	0.001	6.363	11	1	1	2	1	92	10.5	10.35	4.13	1	High	n/a	n/a	1
FALSE	High	Master Protein	P0AAF3	Arabinose import ATP-binding protein AraG OS=Escherichia coli (strain K12) OX=83333 GN=araG PE=1 SV=1	0.001	6.35	3	2	2	3	1	504	55	6.38	3.84	2	High	High	n/a	1
FALSE	High	Master Protein	P56258	TDP-N-acetylfucosamine:lipid II N-acetylfucosaminyltransferase OS=Escherichia coli (strain K12) OX=83333 GN=wecF PE=1 SV=2	0.001	6.286	6	2	2	2	2	359	40.6	7.55	3.53	2	n/a	High	n/a	1
FALSE	High	Master Protein	P0A7C6	Peptidase E OS=Escherichia coli (strain K12) OX=83333 GN=pepE PE=1 SV=1	0.001	6.285	11	2	2	2	2	229	24.6	6.02	0	2	n/a	High	n/a	1
FALSE	High	Master Protein	P36548	N-acetylmuramoyl-L-alanine amidase AmiA OS=Escherichia coli (strain K12) OX=83333 GN=amiA PE=1 SV=1	0.001	6.281	9	2	2	4	2	289	31.4	10.1	5.27	2	High	High	High	1
FALSE	High	Master Protein	Q46865	mRNA interferase toxin MqsR OS=Escherichia coli (strain K12) OX=83333 GN=mqsR PE=1 SV=1	0.001	6.277	17	2	2	3	2	98	11.2	8.72	2.02	2	High	High	High	1
FALSE	High	Master Protein	P0ACV0	Lipid A biosynthesis lauroyltransferase OS=Escherichia coli (strain K12) OX=83333 GN=lpxL PE=1 SV=1	0.001	6.272	7	2	2	4	2	306	35.4	9.77	5.93	2	High	High	High	1
FALSE	High	Master Protein	P64540	Uncharacterized protein YfcL OS=Escherichia coli (strain K12) OX=83333 GN=yfcL PE=4 SV=1	0.001	6.246	20	2	2	5	2	92	10	4.41	0	2	High	High	High	1
FALSE	High	Master Protein	P58035	Putative phosphotransferase enzyme IIB component SgcB OS=Escherichia coli (strain K12) OX=83333 GN=sgcB PE=3 SV=1	0.001	6.241	20	1	1	1	1	92	9.8	5.9	3.57	1	High	n/a	n/a	1
FALSE	High	Master Protein	P0AA93	Sensor histidine kinase YpdA OS=Escherichia coli (strain K12) OX=83333 GN=ypdA PE=1 SV=1	0.001	6.211	3	1	1	4	1	565	62.6	7.71	2.51	1	High	n/a	n/a	1
FALSE	High	Master Protein	P46850	RNA-splicing ligase RtcB OS=Escherichia coli (strain K12) OX=83333 GN=rtcB PE=1 SV=3	0.001	6.199	3	1	1	1	1	408	45.2	6.34	3.36	1	n/a	High	n/a	1
FALSE	High	Master Protein	P25741	Lipopolysaccharide core heptose(I) kinase RfaP OS=Escherichia coli (strain K12) OX=83333 GN=rfaP PE=3 SV=1	0.001	6.18	6	1	1	2	1	265	30.9	9.92	2.77	1	High	n/a	n/a	1
FALSE	High	Master Protein	P0AGF2	Sulfur acceptor protein CsdE OS=Escherichia coli (strain K12) OX=83333 GN=csdE PE=1 SV=1	0.001	6.18	11	1	1	2	1	147	15.9	6.55	3.88	1	High	High	n/a	1
FALSE	High	Master Protein	P76100	Uncharacterized acetyltransferase YdcK OS=Escherichia coli (strain K12) OX=83333 GN=ydcK PE=3 SV=1	0.001	6.178	8	2	2	3	2	326	35.8	5.22	0	2	High	n/a	n/a	1
FALSE	High	Master Protein	P0AB18	Sulfurtransferase TusE OS=Escherichia coli (strain K12) OX=83333 GN=tusE PE=1 SV=1	0.001	6.132	17	2	2	2	2	109	12.4	7.18	4.63	2	n/a	High	n/a	1
FALSE	High	Master Protein	P0AFW4	Regulator of nucleoside diphosphate kinase OS=Escherichia coli (strain K12) OX=83333 GN=rnk PE=1 SV=1	0.001	6.116	17	2	2	3	2	136	14.9	4.61	2.77	2	High	High	n/a	1	Met-loss [N-Term]
FALSE	High	Master Protein	P76340	Transcriptional regulatory protein HprR OS=Escherichia coli (strain K12) OX=83333 GN=hprR PE=1 SV=2	0.001	6.113	4	1	1	4	1	223	25	6.37	0	1	n/a	High	High	1
FALSE	High	Master Protein	P43340	Uncharacterized NAD(P)H oxidoreductase YcaK OS=Escherichia coli (strain K12) OX=83333 GN=ycaK PE=3 SV=2	0.001	6.097	5	1	1	4	1	196	23	5.41	4.72	1	High	High	High	1
FALSE	High	Master Protein	P68699	ATP synthase subunit c OS=Escherichia coli (strain K12) OX=83333 GN=atpE PE=1 SV=1	0.001	6.064	20	2	2	19	2	79	8.3	4.61	7.13	2	High	High	High	1
FALSE	High	Master Protein	P0AFN2	Phage shock protein C OS=Escherichia coli (strain K12) OX=83333 GN=pspC PE=1 SV=1	0.001	6.063	15	2	2	6	2	119	13.5	6.7	4.1	2	High	High	High	1
FALSE	High	Master Protein	P06966	HTH-type transcriptional regulator DicA OS=Escherichia coli (strain K12) OX=83333 GN=dicA PE=4 SV=1	0.001	6.062	13	2	2	5	2	135	15.6	9.7	4.1	2	High	High	High	1
FALSE	High	Master Protein	P33595	HTH-type transcriptional regulator SgrR OS=Escherichia coli (strain K12) OX=83333 GN=sgrR PE=1 SV=2	0.001	6.05	5	2	2	4	2	551	63.9	6.96	2.09	2	High	High	n/a	1
FALSE	High	Master Protein	P21517	Maltodextrin glucosidase OS=Escherichia coli (strain K12) OX=83333 GN=malZ PE=1 SV=5	0.001	6.034	3	2	2	3	2	604	69	6.39	3.92	2	n/a	High	High	1
FALSE	High	Master Protein	P69054	Succinate dehydrogenase cytochrome b556 subunit OS=Escherichia coli (strain K12) OX=83333 GN=sdhC PE=1 SV=1	0.001	6.021	19	2	2	2	2	129	14.3	9.86	0	2	High	n/a	High	1
FALSE	High	Master Protein	P32125	Molybdopterin-guanine dinucleotide biosynthesis adapter protein OS=Escherichia coli (strain K12) OX=83333 GN=mobB PE=1 SV=3	0.001	6.02	14	2	2	2	2	175	19.4	5.59	2.98	2	n/a	High	High	1
FALSE	High	Master Protein	P0AFF4	Nucleoside permease NupG OS=Escherichia coli (strain K12) OX=83333 GN=nupG PE=1 SV=1	0.001	6.011	4	2	2	3	2	418	46.4	8.6	3.83	2	High	High	n/a	1
FALSE	High	Master Protein	P64461	(4S)-4-hydroxy-5-phosphonooxypentane-2,3-dione isomerase OS=Escherichia coli (strain K12) OX=83333 GN=lsrG PE=1 SV=1	0.001	5.997	27	2	2	4	2	96	11.2	6.06	0	2	High	High	High	1
FALSE	High	Master Protein	P0A7P5	50S ribosomal protein L34 OS=Escherichia coli (strain K12) OX=83333 GN=rpmH PE=1 SV=1	0.001	5.946	20	2	2	16	2	46	5.4	13	18.11	2	High	High	High	1
FALSE	High	Master Protein	P76446	Probable cyclic di-GMP phosphodiesterase PdeN OS=Escherichia coli (strain K12) OX=83333 GN=pdeN PE=2 SV=1	0.001	5.944	5	2	2	2	2	518	58.6	6.27	2.36	2	High	n/a	n/a	1
FALSE	High	Master Protein	P37651	Endoglucanase OS=Escherichia coli (strain K12) OX=83333 GN=bcsZ PE=1 SV=1	0.001	5.937	4	1	1	1	1	368	41.7	8.56	3.65	1	n/a	High	n/a	1
FALSE	High	Master Protein	P00914	Deoxyribodipyrimidine photo-lyase OS=Escherichia coli (strain K12) OX=83333 GN=phrB PE=1 SV=1	0.001	5.907	4	2	2	2	2	472	53.6	7.21	3.96	2	n/a	High	High	1
FALSE	High	Master Protein	P45530	Protein TusB OS=Escherichia coli (strain K12) OX=83333 GN=tusB PE=1 SV=1	0.001	5.889	24	2	2	3	2	95	10.7	5.36	4.89	2	High	High	High	1
FALSE	High	Master Protein	P31600	Bacteriophage adsorption protein A OS=Escherichia coli (strain K12) OX=83333 GN=nfrA PE=1 SV=1	0.001	5.85	2	2	2	4	2	990	111.2	7.01	1.9	2	High	High	High	1
FALSE	High	Master Protein	P0AGK1	4-hydroxybenzoate octaprenyltransferase OS=Escherichia coli (strain K12) OX=83333 GN=ubiA PE=1 SV=1	0.001	5.839	6	2	2	4	2	290	32.5	8.97	5.85	2	n/a	High	High	1
FALSE	High	Master Protein	P76001	Uncharacterized protein YcgJ OS=Escherichia coli (strain K12) OX=83333 GN=ycgJ PE=3 SV=1	0.001	5.838	11	2	2	11	2	122	13.4	5.52	6.83	2	High	High	High	1
FALSE	High	Master Protein	P38506	Flap endonuclease Xni OS=Escherichia coli (strain K12) OX=83333 GN=ygdG PE=1 SV=3	0.001	5.832	10	2	2	2	2	251	28.1	6.68	0	2	n/a	High	n/a	1
FALSE	High	Master Protein	P23522	5-keto-4-deoxy-D-glucarate aldolase OS=Escherichia coli (strain K12) OX=83333 GN=garL PE=1 SV=2	0.001	5.825	8	2	2	2	2	256	27.4	6.05	2.36	2	n/a	High	n/a	1
FALSE	High	Master Protein	P0AED5	Response regulator UvrY OS=Escherichia coli (strain K12) OX=83333 GN=uvrY PE=1 SV=1	0.001	5.815	12	2	2	4	2	218	23.9	7.02	2.14	2	High	n/a	High	1
FALSE	High	Master Protein	P77806	Methionine aminotransferase OS=Escherichia coli (strain K12) OX=83333 GN=ybdL PE=1 SV=1	0.001	5.783	9	2	2	2	2	386	42.9	6.19	0	2	n/a	n/a	High	1
FALSE	High	Master Protein	P76038	Gamma-glutamyl-gamma-aminobutyrate hydrolase PuuD OS=Escherichia coli (strain K12) OX=83333 GN=puuD PE=1 SV=2	0.001	5.766	10	2	2	3	2	254	28	5.67	1.92	2	High	n/a	High	1
FALSE	High	Master Protein	P64493	Uncharacterized protein YoaF OS=Escherichia coli (strain K12) OX=83333 GN=yoaF PE=4 SV=1	0.001	5.752	21	1	1	1	1	84	8.9	7.78	3.57	1	n/a	High	n/a	1
FALSE	High	Master Protein	P37182	Hydrogenase 2 maturation protease OS=Escherichia coli (strain K12) OX=83333 GN=hybD PE=1 SV=2	0.001	5.717	15	2	2	3	2	164	17.7	4.73	1.97	2	High	High	n/a	1
FALSE	High	Master Protein	P26458	Cytochrome bd-II ubiquinol oxidase subunit 2 OS=Escherichia coli (strain K12) OX=83333 GN=appB PE=1 SV=2	0.001	5.706	4	2	2	2	2	378	42.4	8.56	3.74	2	n/a	High	n/a	1
FALSE	High	Master Protein	P76128	Probable D,D-dipeptide-binding periplasmic protein DdpA OS=Escherichia coli (strain K12) OX=83333 GN=ddpA PE=2 SV=1	0.001	5.696	4	2	2	2	2	516	57.6	6.74	0	2	High	High	n/a	1
FALSE	High	Master Protein	P75809	5-amino-6-(5-phospho-D-ribitylamino)uracil phosphatase YbjI OS=Escherichia coli (strain K12) OX=83333 GN=ybjI PE=1 SV=3	0.001	5.687	7	2	2	3	2	271	30.2	4.98	0	2	High	High	High	1
FALSE	High	Master Protein	P0A8N0	Macrodomain Ter protein OS=Escherichia coli (strain K12) OX=83333 GN=matP PE=1 SV=1	0.001	5.68	11	2	2	4	2	150	17.7	9.52	3.92	2	High	High	High	1
FALSE	High	Master Protein	P23200	Galactose/methyl galactoside import permease protein MglC OS=Escherichia coli (strain K12) OX=83333 GN=mglC PE=1 SV=1	0.001	5.671	10	2	2	2	2	336	35.5	9.01	4.62	2	n/a	High	n/a	1
FALSE	High	Master Protein	P0A830	Aerobic C4-dicarboxylate transport protein OS=Escherichia coli (strain K12) OX=83333 GN=dctA PE=1 SV=1	0.001	5.644	4	2	2	4	2	428	45.4	8.75	1.68	2	High	High	n/a	1
FALSE	High	Master Protein	P30128	Transcription elongation factor GreB OS=Escherichia coli (strain K12) OX=83333 GN=greB PE=1 SV=2	0.001	5.643	13	2	2	2	2	158	18.5	8.03	1.98	2	n/a	High	n/a	1
FALSE	High	Master Protein	P06968	Deoxyuridine 5'-triphosphate nucleotidohydrolase OS=Escherichia coli (strain K12) OX=83333 GN=dut PE=1 SV=2	0.001	5.597	8	1	1	7	1	152	16.3	5.26	21.99	1	High	High	High	1
FALSE	High	Master Protein	P77713	Putative beta-xylosidase OS=Escherichia coli (strain K12) OX=83333 GN=yagH PE=3 SV=1	0.001	5.593	6	3	3	3	3	536	60.8	5.72	1.71	3	High	High	High	1
FALSE	High	Master Protein	P21866	KDP operon transcriptional regulatory protein KdpE OS=Escherichia coli (strain K12) OX=83333 GN=kdpE PE=1 SV=3	0.001	5.592	9	2	2	8	2	225	25.3	6.44	9.73	2	High	High	High	1
FALSE	High	Master Protein	P0AE45	Polyamine export protein OS=Escherichia coli (strain K12) OX=83333 GN=paeA PE=1 SV=1	0.001	5.579	3	1	1	1	1	447	49.7	4.91	2.71	1	n/a	n/a	High	1
FALSE	High	Master Protein	P19323	Formate hydrogenlyase transcriptional activator FhlA OS=Escherichia coli (strain K12) OX=83333 GN=fhlA PE=1 SV=1	0.001	5.538	2	1	1	4	1	692	78.4	5.62	9.76	1	n/a	High	n/a	1
FALSE	High	Master Protein	P21345	Proton/glutamate-aspartate symporter OS=Escherichia coli (strain K12) OX=83333 GN=gltP PE=1 SV=2	0.001	5.515	5	3	3	3	3	437	47.1	8.47	0	3	High	n/a	n/a	1
FALSE	High	Master Protein	P64479	Uncharacterized protein YdiZ OS=Escherichia coli (strain K12) OX=83333 GN=ydiZ PE=4 SV=1	0.001	5.492	14	1	1	9	1	96	10.9	4.32	29.03	1	High	High	High	1
FALSE	High	Master Protein	P24224	Holo-[acyl-carrier-protein] synthase OS=Escherichia coli (strain K12) OX=83333 GN=acpS PE=1 SV=3	0.001	5.49	11	2	2	4	2	126	14	9.25	0	2	n/a	High	High	1
FALSE	High	Master Protein	P05827	HTH-type transcriptional regulator IlvY OS=Escherichia coli (strain K12) OX=83333 GN=ilvY PE=3 SV=1	0.001	5.477	5	1	1	1	1	297	33.2	6.86	4.4	1	n/a	High	n/a	1
FALSE	High	Master Protein	P0A9H5	Corrinoid adenosyltransferase OS=Escherichia coli (strain K12) OX=83333 GN=btuR PE=3 SV=1	0.001	5.42	11	2	2	4	2	196	22	6.54	4.28	2	High	High	High	1
FALSE	High	Master Protein	P30015	Probable ATP-dependent helicase Lhr OS=Escherichia coli (strain K12) OX=83333 GN=lhr PE=3 SV=2	0.001	5.379	1	2	2	4	2	1538	169.3	6.76	3.27	2	n/a	High	n/a	1
FALSE	High	Master Protein	P75713	(S)-ureidoglycine aminohydrolase OS=Escherichia coli (strain K12) OX=83333 GN=allE PE=1 SV=1	0.001	5.364	7	2	2	3	2	261	28.7	5.06	1.68	2	High	High	n/a	1	Met-loss [N-Term]
FALSE	High	Master Protein	P0A6J3	Sulfate transporter CysZ OS=Escherichia coli (strain K12) OX=83333 GN=cysZ PE=1 SV=1	0.001	5.351	8	2	2	6	2	253	29.3	9.5	3.43	2	High	High	High	1
FALSE	High	Master Protein	P76502	Phosphohistidine phosphatase SixA OS=Escherichia coli (strain K12) OX=83333 GN=sixA PE=1 SV=1	0.001	5.343	9	2	2	6	2	161	17.2	4.55	11.72	2	High	High	High	1
FALSE	High	Master Protein	P37758	Nitrate/nitrite transporter NarU OS=Escherichia coli (strain K12) OX=83333 GN=narU PE=1 SV=3	0.001	5.328	3	1	1	2	1	462	49.9	9.99	6.16	1	n/a	High	n/a	1
FALSE	High	Master Protein	P0A6W3	Phospho-N-acetylmuramoyl-pentapeptide-transferase OS=Escherichia coli (strain K12) OX=83333 GN=mraY PE=1 SV=1	0.001	5.324	5	2	2	6	2	360	39.8	9.63	0	2	High	High	High	1
FALSE	High	Master Protein	P0AEJ4	Sensor histidine kinase EnvZ OS=Escherichia coli (strain K12) OX=83333 GN=envZ PE=1 SV=1	0.001	5.321	6	2	2	3	2	450	50.3	6.81	1.67	2	High	High	n/a	1
FALSE	High	Master Protein	P43337	Uncharacterized Nudix hydrolase NudL OS=Escherichia coli (strain K12) OX=83333 GN=nudL PE=3 SV=1	0.001	5.309	11	2	2	2	2	192	21.4	6.28	2.75	2	n/a	High	High	1
FALSE	High	Master Protein	P16692	Phosphoribosyl 1,2-cyclic phosphate phosphodiesterase OS=Escherichia coli (strain K12) OX=83333 GN=phnP PE=1 SV=1	0.001	5.276	5	1	1	1	1	252	27.8	6.38	2.15	1	High	n/a	n/a	1
FALSE	High	Master Protein	P02916	Maltose/maltodextrin transport system permease protein MalF OS=Escherichia coli (strain K12) OX=83333 GN=malF PE=1 SV=1	0.001	5.246	3	2	2	3	2	514	57	8.37	3.96	2	High	High	n/a	1
FALSE	High	None	P0C8K0	D-tagatose-1,6-bisphosphate aldolase subunit KbaZ OS=Escherichia coli (strain K12) OX=83333 GN=kbaZ PE=1 SV=1	0.001	5.231	2	1	1	9	1	426	47.2	5.38	23.61	1	High	High	High	1
FALSE	High	Master Protein	P21365	UPF0259 membrane protein YciC OS=Escherichia coli (strain K12) OX=83333 GN=yciC PE=1 SV=2	0.001	5.215	7	2	2	6	2	247	26.4	9.99	10.94	2	High	High	High	1	Met-loss [N-Term]
FALSE	High	Master Protein	P0ADK6	Protein YibA OS=Escherichia coli (strain K12) OX=83333 GN=yibA PE=1 SV=1	0.001	5.192	8	2	2	2	2	280	31.9	8.38	0	2	n/a	High	n/a	1
FALSE	High	Master Protein	P0ACI6	Regulatory protein AsnC OS=Escherichia coli (strain K12) OX=83333 GN=asnC PE=1 SV=1	0.001	5.152	11	2	2	3	2	152	16.9	6.79	1.86	2	n/a	High	High	1
FALSE	High	Master Protein	P0AFY6	Peptide antibiotic transporter SbmA OS=Escherichia coli (strain K12) OX=83333 GN=sbmA PE=1 SV=1	0.002	5.127	5	2	2	2	2	406	46.4	8.47	1.74	2	High	High	n/a	1
FALSE	High	Master Protein	P60782	Probable glycerol-3-phosphate acyltransferase OS=Escherichia coli (strain K12) OX=83333 GN=plsY PE=1 SV=1	0.002	5.121	7	1	1	2	1	205	22.2	9.64	3.27	1	High	High	n/a	1
FALSE	High	Master Protein	P52007	Protein YecM OS=Escherichia coli (strain K12) OX=83333 GN=yecM PE=1 SV=3	0.002	5.107	15	2	2	3	2	188	21.2	5.53	4.77	2	n/a	High	High	1	Met-loss [N-Term]
FALSE	High	Master Protein	P24077	Enterobactin exporter EntS OS=Escherichia coli (strain K12) OX=83333 GN=entS PE=1 SV=2	0.002	5.103	3	1	1	3	1	416	43.3	9.86	7.52	1	High	n/a	n/a	1
FALSE	High	Master Protein	P23874	Serine/threonine-protein kinase toxin HipA OS=Escherichia coli (strain K12) OX=83333 GN=hipA PE=1 SV=2	0.002	5.089	4	1	1	1	1	440	49.2	8.21	2.47	1	High	n/a	n/a	1
FALSE	High	Master Protein	P76082	2,3-dehydroadipyl-CoA hydratase OS=Escherichia coli (strain K12) OX=83333 GN=paaF PE=1 SV=1	0.002	5.079	5	1	1	3	1	255	27.2	7.88	4.28	1	High	High	n/a	1
FALSE	High	Master Protein	P76215	Succinylglutamate desuccinylase OS=Escherichia coli (strain K12) OX=83333 GN=astE PE=1 SV=1	0.002	5.066	4	1	1	4	1	322	35.8	6.52	11.48	1	n/a	High	n/a	1
FALSE	High	Master Protein	P75989	HTH-type transcriptional repressor BluR OS=Escherichia coli (strain K12) OX=83333 GN=bluR PE=1 SV=1	0.002	5.03	7	2	2	4	1	243	28.2	8.16	4.96	2	n/a	n/a	High	1
[truncated: 381 more rows]
